# Supplementary material for: Pbx1 and Pbx3 cooperatively regulate intermediate progenitor genesis and corticogenesis in the mouse neocortex
Source: Front Cell Dev Biol. 2026 Jul 2;14:1809251. doi: 10.3389/fcell.2026.1809251 (PMC13373412; doi:10.3389/fcell.2026.1809251)
Supplement: Supplementary file 2 [file DataSheet3.xlsx]

## Sheet: Fig. 1G
Pbx1/Pax6/Tbr2				measured	measured	measured	measured	calculated	calculated	calculated
Samples	Tbr2pos	Pbx1pos	Pax6pos	Pbx1+/Pax6+	Pbx1+/Tbr2+	Pbx1+/Pax6+/Tbr2+	Pbx1+/Pax6+/Tbr2+	Pbx1+/Pax6-/Tbr2-	Pbx1+/Pax6+/Tbr2-	Pbx1+/Tbr2+/Pax6-
T6158_E15.5_WT_3_Scene-1_Pax6_Pbx1_Tbr2_L	477	984	738	732	468	390	390	174	342	78
T6158_E15.5_WT_3_Scene-1_Pax6_Pbx1_Tbr2_R	439	1014	591	590	428	352	352	348	238	76
T6158_E15.5_WT_3_Scene-4_Pax6_Pbx1_Tbr2_L	505	846	682	672	473	394	394	95	278	79
T6158_E15.5_WT_3_Scene-2_Pax6_Pbx1_Tbr2_R	464	1028	678	661	434	375	375	308	286	59
T6195_E15.5_WT_3_Scene-2_Pax6_Pbx1_Tbr2_L	467	697	455	428	397	297	297	169	131	100
T6195_E15.5_WT_3_Scene-2_Pax6_Pbx1_Tbr2_R	505	837	700	687	481	409	409	78	278	72
T6282_E15.5_WT_3_Scene-3_Pax6_Pbx1_Tbr2_L	459	686	390	374	382	271	271	201	103	111
T6282_E15.5_WT_3_Scene-3_Pax6_Pbx1_Tbr2_R	524	779	613	593	481	386	386	91	207	95
mittelwert	480	858.875	605.875	592.125	443	359.25	359.25	183	232.875	83.75
median	472	841.5	645.5	627	451	380.5	380.5	144	246.5	70.5
stem	28.6406	137.028	123.607	127.733	38.833	49.7242	49.7242	100.487	81.718	16.901
percent							100	50.8025	64.7244	23.0984
Pbx3/Pax6/Tbr2				measured	measured	measured	measured	calcualated	calcualated	calcualated
Samples	Tbr2pos	Pbx3pos	Pax6pos	Pbx3+/Pax6+	Pbx3+/Tbr2+	Pax6+/Tbr2+	Pbx3+/Pax6+/Tbr2+	Pbx3+/Pax6+/Tbr2-	Pbx3+/Tbr2+/Pax6-	Pbx3+/Pax6-/Tbr2-
T6158_E15.5_WT_3_Scene-5_Pax6_Pbx3_Tbr2_L	409	368	564	360	304	339	299	61	5	3
T6158_E15.5_WT_3_Scene-5_Pax6_Pbx3_Tbr2_R	420	341	710	336	249	357	245	91	4	1
T6195_E15.5_WT_3_Scene-3_Pax6_Pbx3_Tbr2_L	459	518	604	468	381	396	370	98	11	39
T6195_E15.5_WT_3_Scene-4_Pax6_Pbx3_Tbr2_R	510	500	778	494	399	469	396	98	3	3
T6282_E15.5_WT_3_Scene-4_Pax6_Pbx1_Tbr2_L	435	439	673	398	327	375	308	90	19	22
T6282_E15.5_WT_3_Scene-4_Pax6_Pbx1_Tbr2_R	459	416	635	412	356	396	318	94	38	-34
mittelwert	448.667	430.333	660.667	411.333	336	388.667	322.667	88.6667	13.3333	5.66667
median	447	427.5	654	414	342.5	376.5	334.5	79.5	8	5.5
stem	36.2142	70.2643	76.8991	78.1345	69.6581	57.639	68.5979	17.6446	3.59398	18.3576
percent							100.021	26.8504	3.77744	1.4293
Category	Pbx1	Pbx3
Pbx+/Pax6+/Tbr2+	100	100
Pbx+/Pax6+/Tbr2-	64.72	26.85
Pbx+/Pax6-/Tbr2-	50.08	3.78
Pbx+/Tbr2+/Pax6-	23.1	1.43
Total	1	1

## Sheet: Fig. 2F
Sample: Ctrl
		Tbr2					Pax6					Sox2
		rostral ctrl		caudal ctrl			rostral ctrl		caudal ctrl			rostral ctrl		caudal ctrl
		Nr	%	Nr	%		Nr	%	Nr	%		Nr	%	Nr	%
	1	442	105.726	343	99.2226	1	514	107.927	586	121.57	1	299	69.213	413	96.1423
	2	432	103.334	314	90.8335	2	649	136.273	591	122.607	2	308	71.2963	577	134.32
	3	364	87.0683	395	114.265	3	520	109.186	602	124.889	3	324	75	422	98.2374
	4	325	77.7396	406	117.447	4	526	110.446	572	118.666	4	347	80.3241	648	150.848
	5	424	101.42	279	80.7087	5	557	116.955	388	80.4934	5	376	87.037	364	84.7356
	6	366	87.5467	232	67.1126	6	590	123.885	465	96.4676	6	442	102.315	334	77.7519
	7	352	84.1979	474	137.118	7	492	103.307	434	90.0364	7	431	99.7685	313	72.8633
	8	425	101.659	436	126.125	8	648	136.063	460	95.4303	8	559	129.398	394	91.7193
	9	450	107.639	350	101.248	9	673	141.312	525	108.915	9	505	116.898	378	87.9947
	10	431	103.095	284	82.1551	10	524	110.026	537	111.405	10	539	124.769	385	89.6242
	11	441	105.487	391	113.108	11	504	105.827	458	95.0154	11	489	113.194	443	103.126
	12	437	104.53	278	80.4195	12	605	127.034	491	101.862	12	474	109.722	430	100.1
	13	479	114.576	261	75.5017	13	435	91.3386	510	105.803	13	503	116.435	456	106.152
	14	441	105.487	291	84.1801	14	446	93.6483	394	81.7382	14	452	104.63	457	106.385
	15	520	124.383	363	105.008	15	413	86.7192	432	89.6215	15
	16	360	86.1115	434	125.547	16	439	92.1785	440	91.2812	16
	17	442	105.726			17	481	100.997	424	87.9619
	18	432	103.334			18	412	86.5092	537	111.405
	19	364	87.0683			19	485	101.837	513	106.426
	20	325	77.7396			20	386	81.0499	575	119.288
	21	424	101.42			21	435	91.3386	572	118.666
	22	366	87.5467				446	93.6483	394	81.7382
	23	352	84.1979				413	86.7192	432	89.6215
	24	425	101.659				439	92.1785	440	91.2812
	25	450	107.639				481	100.997	424	87.9619
	26	431	103.095				412	86.5092	537	111.405
	27	441	105.487				485	101.837	513	106.426
	28	437	104.53				386	81.0499	575	119.288
	29	479	114.576				403	84.6194	572	118.666
	30	441	105.487				416	87.3491	434	90.0364
	31	520	124.383				396	83.1496	413	85.6798
	32	360	86.1115				423	88.8189	429	88.9992
							459	96.378	398	82.568
							437	91.7585	478	99.1646
							417	87.5591	451	93.5632
							398	83.5696	416	86.3022
									423	87.7544
Total	n	5	5	5	5	n	5	5	5	5	n	3	3	3	3
	Mean	418.062	100	345.688	100	Mean	476.25	100	482.027	100	Mean	432	100	429.571	100
	Std	50.5345	12.0878	72.0155	20.8325	Std	78.1385	17.6088	66.9542	13.8901	Std	87.0685	20.1547	89.5903	20.8557
Sample: dcKO		Tbr2					Pax6					Sox2
		rostral ctrl		caudal ctrl			rostral ctrl		caudal ctrl			rostral ctrl		caudal ctrl
		Nr	%	Nr	%		Nr	%	Nr	%		Nr	%	Nr	%
	1	291	69.6068	159	45.9953	1	543	114.016	384	79.6636	1	407	94.213	391	91.021
	2	253	60.5173	194	56.1201	2	671	140.892	413	85.6798	2	439	101.62	431	100.333
	3	266	63.6269	188	54.3844	3	611	128.294	473	98.1273	3	415	96.0648	497	115.697
	4	343	82.0451	203	58.7236	4	465	97.6378	462	95.8452	4	713	165.046	681	158.53
	5	278	66.4972	203	58.7236	5	622	130.604	472	97.9198	5	461	106.713	668	155.504
	6	326	77.9788	360	104.14	6	761	159.79	515	106.84	6	453	104.861	406	94.5128
	7	257	61.4741	151	43.6811	7	596	125.144	493	102.276	7	490	113.426	431	100.333
	8	246	58.8429	215	62.1949	8	676	141.942	457	94.808	8	630	145.833	372	86.5979
	9	222	53.1021	138	39.9204	9	644	135.223	379	78.6263	9	557	128.935	524	121.982
	10	280	66.9756	219	63.352	10	675	141.732	364	75.5144	10	457	105.787	457	106.385
	11	236	56.4509	155	44.8382	11	714	149.921	402	83.3978	11	472	109.259	464	108.015
	12	307	73.434	190	54.9629	12	558	117.165	389	80.7009	12	564	130.556	436	101.497
	13	306	73.1948	180	52.0702	13	677	142.152	378	78.4188	13
	14	314	75.1084	143	41.3668	14	488	102.467	550	114.101	14
	15	283	67.6932	175	50.6238	15	519	108.976	501	103.936	15
	16	369	88.2643	193	55.8308	16	469	98.4777	611	126.756	16
	17	287	68.65	311	89.9656	17	393	82.5197	551	114.309
	18	304	72.7164	289	83.6015	18	585	122.835	459	95.2229
	19	293	70.0852	276	79.8409	19	585	122.835	554	114.931
	20	253	60.5173	207	59.8807	20	474	99.5276	462	95.8452
	21	301	71.9988	228	65.9555	21	456	95.748	488	101.239
	22	288	68.8892			22	488	102.467	550	114.101
	23	272	65.062			23	519	108.976	501	103.936
	24	297	71.042			24	469	98.4777	611	126.756
	25	277	66.258			25	393	82.5197	551	114.309
	26	263	62.9093			26	585	122.835	459	95.2229
	27	259	61.9525			27	585	122.835	554	114.931
	28	303	72.4772			28	474	99.5276	462	95.8452
	29	350	83.7195			29	456	95.748	488	101.239
	30	291	69.6068			30	516	108.346	528	109.537
	31	253	60.5173			31	501	105.197	537	111.405
	32	266	63.6269			32	473	99.3176	519	107.67
						33	537	112.756	496	102.899
						34	523	109.816	578	119.91
						35	549	115.276	536	111.197
						36	574	120.525	510	105.803
						37	478	100.367	489	101.447
	n	5	5	5	5	n	5	5	5	5	n	3	3	3	3
	Mean	285.438	68.2763	208.429	60.2939	Mean	548.703	115.213	489.892	96.3886	Mean	504.833	116.86	479.833	111.7
	Std	32.7551	7.83499	57.4966	16.6325	Std	88.6817	18.6208	64.4674	14.1749	Std	93.1234	21.5563	100.251	23.3375
	P-value t-test	2.15288e-17	4.84996e-09	9.05788e-07	9.05788e-07		0.00041582	0.00041582	0.608334	0.608334		0.0521876	0.0362815	0.194308	0.194308
	* = 0.05	***	***	***	***		***	***	n.s	n.s
	** = 0.01
	*** = 0.001
	Table Analyzed	E15.5 Tbr2 rostral		Table Analyzed	E15.5 Tbr2 caudal		Table Analyzed	E15.5 Pax6 rostral with 5 reps	Table Analyzed	E15.5 Pax6 caudal with 5 reps		Table Analyzed	E15.5 Sox2 rostral		Table Analyzed	E15.5 Sox2 caudal
	Column A	control		Column A	control		Column A	control	Column A	control		Column A	control		Column A	control
	vs	vs		vs	vs		vs	vs	vs	vs		vs	vs		vs	vs
	Column B	dcKO		Column B	dcKO		Column B	dcKO	Column B	dcKO		Column B	dcKO		Column B	dcKO
		5 biological replicates
	Mann Whitney test			Mann Whitney test			Mann Whitney test		Mann Whitney test			Mann Whitney test			Mann Whitney test
	P value	< 0.0001		P value	< 0.0001		P value	0,0004	P value	0,5200		P value	0,1427		P value	0,0997
	Exact or approximate P value?	Gaussian Approximation		Exact or approximate P value?	Gaussian Approximation		Exact or approximate P value?	Gaussian Approximation	Exact or approximate P value?	Gaussian Approximation		Exact or approximate P value?	Gaussian Approximation		Exact or approximate P value?	Gaussian Approximation
	P value summary	***		P value summary	***		P value summary	***	P value summary	ns		P value summary	ns		P value summary	ns
	Are medians signif. different? (P < 0.05)	Yes		Are medians signif. different? (P < 0.05)	Yes		Are medians signif. different? (P < 0.05)	Yes	Are medians signif. different? (P < 0.05)	No		Are medians signif. different? (P < 0.05)	No		Are medians signif. different? (P < 0.05)	No
	One- or two-tailed P value?	Two-tailed		One- or two-tailed P value?	Two-tailed		One- or two-tailed P value?	Two-tailed	One- or two-tailed P value?	Two-tailed		One- or two-tailed P value?	Two-tailed		One- or two-tailed P value?	Two-tailed
	Sum of ranks in column A,B	2352 , 1743		Sum of ranks in column A,B	450 , 253		Sum of ranks in column A,B	1012 , 1689	Sum of ranks in column A,B	1328 , 1448		Sum of ranks in column A,B	160 , 191		Sum of ranks in column A,B	156.5 , 194.5
	Mann-Whitney U	32,00		Mann-Whitney U	22,00		Mann-Whitney U	346,0	Mann-Whitney U	624,5		Mann-Whitney U	55,00		Mann-Whitney U	51,50

## Sheet: Fig. 2G
Sample: WT		Rostral								Rostral									Sample: WT		Caudal								Caudal									Sample: WT		Rostral								Rostral
		Tbr2								pHH3											Tbr2								pHH3											Pax6								pHH3
		Total Tbr2+		Tbr2+/pHH3+		Tbr2+/pHH3-				Total pHH3+		Apical pHH3+		Basal pHH3+							Total Tbr2+		Tbr2+/pHH3+		Tbr2+/pHH3-				Total pHH3+		Apical pHH3+		Basal pHH3+							Total Pax6+		Pax6+/pHH3+		Pax6+/pHH3-				Total pHH3+
		Nr	%	Nr	%	Nr	%			Nr	%	Nr	%	Nr	%						Nr	%	Nr	%	Nr	%			Nr	%	Nr	%	Nr	%						Nr	%	Nr	%	Nr	%			Nr	%
	1	442	105.726	19	146.86	423	104.412		1	21	70.7368	10	50.1567	11	118.919					1	356	356	17	17	339	339		1	27	27	21	21	5	5					1	435	101.665	12	100.524	423	101.698		1	17	86.3492
	2	432	103.334	11	85.0242	421	103.919		2	25	84.2105	17	85.2665	8	86.4865					2	394	394	12	12	382	382		2	34	34	25	25	7	7					2	446	104.236	11	92.1466	435	104.583		2	22	111.746
	3	364	87.0683	11	85.0242	353	87.1336		3	20	67.3684	15	75.2351	5	54.0541					3	351	351	15	15	336	336		3	27	27	19	19	8	8					3	413	96.5235	15	125.654	398	95.6875		3	20	101.587
	4	325	77.7396	7	54.1063	318	78.4943		4	18	60.6316	9	45.1411	9	97.2973					4	366	366	14	14	352	352		4	21	21	9	9	12	12					4	439	102.6	13	108.901	426	102.419		4	21	106.667
	5	424	101.42	23	177.778	401	98.9818		5	30	101.053	19	95.2978	11	118.919					5	309	309	1	1	308	308		5	13	13	12	12	1	1					5	481	112.416	7	58.6387	474	113.959		5	13	66.0317
	6	366	87.5467	10	77.2947	356	87.8741		6	21	70.7368	14	70.2194	8	86.4865					6	312	312	10	10	302	302		6	23	23	14	14	7	7					6	412	96.2898	16	134.031	396	95.2066		6	23	116.825
	7	352	84.1979	8	61.8357	344	84.9121		7	43	144.842	35	175.549	8	86.4865					7	316	316	25	25	291	291		7	36	36	31	31	4	4					7	485	113.351	9	75.3927	476	114.44		7	14	71.1111
	8	425	101.659	4	30.9179	421	103.919		8	34	114.526	30	150.47	4	43.2432					8	394	394	14	14	380	380		8	29	29	17	17	7	7					8	386	90.2133	13	108.901	373	89.6769		8	19	96.5079
	9	450	107.639	10	77.2947	440	108.608		9	26	87.5789	18	90.2821	8	86.4865					9	316	316	8	8	308	308		9	22	22	17	17	5	5					9	403	94.1864	8	67.0157	395	94.9662		9	21	106.667
	10	431	103.095	12	92.7536	419	103.425		10	35	117.895	28	140.439	8	86.4865					10	291	291	14	14	277	277		10	29	29	23	23	4	4					10	416	97.2247	14	117.277	402	96.6491		10	19	96.5079
	11	441	105.487	11	85.0242	430	106.14		11	33	111.158	22	110.345	11	118.919					11	346	346	4	4	342	342		11	20	20	17	17	2	2					11	396	92.5504	9	75.3927	387	93.0428		11	16	81.2698
	12	437	104.53	13	100.483	424	104.659		12	26	87.5789	16	80.2508	8	86.4865					12	345	345	2	2	343	343		12	29	29	25	25	2	2					12	423	98.8606	11	92.1466	412	99.0533		12	24	121.905
	13	479	114.576	10	77.2947	469	115.767		13	22	74.1053	16	80.2508	6	64.8649					13	285	285	12	12	273	273		13	24	24	17	17	3	3					13	459	107.274	9	75.3927	450	108.189		13	27	137.143
	14	441	105.487	14	108.213	427	105.4		14	33	111.158	19	95.2978	11	118.919					14	306	306	16	16	290	290		14	21	21	18	18	5	5					14	437	102.133	12	100.524	425	102.179		14	15	76.1905
	15	520	124.383	21	162.319	499	123.172		15	47	158.316	30	150.47	14	151.351					15	329	329	7	7	322	322		15	26	26	24	24	7	7					15	417	97.4584	13	108.901	404	97.13		15	19	96.5079
	16	360	86.1115	23	177.778	337	83.1842		16	41	138.105	21	105.329	18	194.595					16	291	291	17	17	274	274		16	30	30	16	16	4	4					16	398	93.0178	19	159.162	379	91.1195		16	25	126.984
Total	n	5	5	5	5	5	5		n	5	5	5	5	5	5				Total	n	5	5	5	5	5	5		n	5	5	5	5	5	5				Total	n	5	5	5	5	5	5		n	5	5
	Mean	418.062	100	12.9375	100	405.125	100		Mean	29.6875	100	19.9375	100	9.25	100					Mean	341.333	341.333	11.3333	11.3333	330	330		Mean	25.6875	25.6875	19.0625	19.0625	5.1875	5.33333					Mean	427.875	100	11.9375	100	415.938	100		Mean	19.6875	100
	Std	51.3699	12.2876	5.67414	43.8581	50.129	12.3737		Std	8.80696	29.6655	7.40692	37.1507	3.43511	37.1364					Std	33.3339	33.3339	6.84017	6.84017	33.303	33.303		Std	5.72385	5.72385	5.54339	5.54339	2.76209	3.08466					Std	29.072	6.79452	3.17214	26.5729	30.8663	7.4209		Std	4.01196	20.3782
		Total Tbr2+		Tbr2+/pHH3+		Tbr2+/pHH3-				Total pHH3+		Apical pHH3+		Basal pHH3+							Total Tbr2+		Tbr2+/pHH3+		Tbr2+/pHH3-				Total pHH3+		Apical pHH3+		Basal pHH3+							Total Pax6+		Pax6+/pHH3+		Pax6+/pHH3-				Total pHH3+
Sample_ dcKO		Nr	%	Nr	%	Nr	%			Nr	%	Nr	%	Nr	%				Sample: dcKO		Nr	%	Nr	%	Nr	%			Nr	%	Nr	%	Nr	%				Sample: dcKO		Nr	%	Nr	%	Nr	%			Nr	%
	1	291	69.6068	5	38.6473	286	70.5955		1	22	74.1053	19	95.2978	3	32.4324					1	220	220	5	5	215	215		1	20	20	18	18	2	2					1	488	114.052	16	134.031	472	113.479		1	27	137.143
	2	253	60.5173	6	46.3768	247	60.9688		2	32	107.789	30	150.47	2	21.6216					2	250	250	2	2	248	248		2	48	48	33	33	10	10					2	519	121.297	19	159.162	500	120.21		2	26	132.063
	3	266	63.6269	6	46.3768	260	64.1777		3	30	101.053	26	130.408	2	21.6216					3	265	265	5	5	260	260		3	17	17	13	13	3	3					3	469	109.611	16	134.031	453	108.911		3	20	101.587
	4	343	82.0451	8	61.8357	335	82.6905		4	27	90.9474	24	120.376	3	32.4324					4	281	281	8	8	273	273		4	37	37	26	26	7	7					4	393	91.8493	16	134.031	377	90.6386		4	18	91.4286
	5	278	66.4972	6	46.3768	272	67.1398		5	22	74.1053	19	95.2978	3	32.4324					5	282	282	3	3	279	279		5	22	22	21	21	1	1					5	585	136.722	17	142.408	568	136.559		5	22	111.746
	6	326	77.9788	5	38.6473	321	79.2348		6	22	74.1053	19	95.2978	3	32.4324					6	315	315	7	7	308	308		6	25	25	20	20	5	5					6	585	136.722	22	184.293	563	135.357		6	23	116.825
	7	257	61.4741	3	23.1884	254	62.6967		7	18	60.6316	14	70.2194	4	43.2432					7	285	285	4	4	281	281		7	19	19	17	17	2	2					7	474	110.78	10	83.7696	464	111.555		7	13	66.0317
	8	246	58.8429	10	77.2947	236	58.2536		8	31	104.421	27	135.423	4	43.2432					8	259	259	9	9	250	250		8	51	51	38	38	18	18					8	456	106.573	10	83.7696	446	107.228		8	11	55.873
	9	222	53.1021	5	38.6473	217	53.5637		9	21	70.7368	20	100.313	2	21.6216					9	199	199	0	0	199	199		9	13	13	13	13	0	0					9	516	120.596	12	100.524	504	121.172		16	18	91.4286
	10	280	66.9756	1	7.72947	279	68.8676		10	28	94.3158	27	135.423	1	10.8108					10	189	189	4	4	185	185		10	11	11	10	10	1	1					10	501	117.09	18	150.785	483	116.123		10	16	81.2698
	11	236	56.4509	0	0	236	58.2536		11	17	57.2632	16	80.2508	1	10.8108					11	203	203	8	8	195	195		11	24	24	18	18	6	6					11	473	110.546	9	75.3927	464	111.555		11	25	126.984
	12	307	73.434	0	0	307	75.7791		12	20	67.3684	18	90.2821	1	10.8108					12	217	217	7	7	210	210		12	28	28	16	16	12	12					12	537	125.504	21	175.916	516	124.057		12	28	142.222
	13	306	73.1948	3	23.1884	303	74.7917		13	21	70.7368	19	95.2978	1	10.8108					13	198	198	8	8	190	190		13	15	15	15	15	0	0					13	523	122.232	17	142.408	506	121.653		13	15	76.1905
	14	314	75.1084	1	7.72947	313	77.2601		14	20	67.3684	19	95.2978	1	10.8108					14	234	234	2	2	232	232		14	19	19	12	12	5	5					14	549	128.309	19	159.162	530	127.423		14	19	96.5079
	15	283	67.6932	4	30.9179	279	68.8676		15	23	77.4737	22	110.345	1	10.8108					15	264	264	5	5	259	259		15	26	26	24	24	2	2					15	574	134.151	16	134.031	558	134.155		15	27	137.143
	16	369	88.2643	2	15.4589	367	90.5893		16	15	50.5263	14	70.2194	1	10.8108					16	203	203	2	2	201	201		16	19	19	14	14	5	5					16	478	111.715	19	159.162	459	110.353		16	22	111.746
	17	287	68.65	7	54.1063	280	69.1145		17	14	47.1579	10	50.1567	4	43.2432					n	5	5	5	5	5	5			5	5	5	5	5	5					n	5	5	5	5	5	5			5	5
	18	304	72.7164	0	0	304	75.0386		18	16	53.8947	16	80.2508	0	0					Mean	254.5	254.5	4.7	4.7	249.8	249.8			26.3	24.625	19.25	19.25	4.9375	4.9375					Mean	507.5	118.609	16.0625	134.555	491.438	118.152		n	20.625	104.762
	19	293	70.0852	1	7.72947	292	72.0765		19	22	74.1053	17	85.2665	5	54.0541					Std	40.4976	40.4976	2.75076	2.75076	39.2281	39.2281			14.1661	11.5578	7.71578	7.71578	4.90535	4.90535					Std	51.8472	12.1174	3.92375	32.8691	50.0613	12.0358		Mean	5.25198	26.6848
	20	253	60.5173	1	7.72947	252	62.203		20	11	37.0526	10	50.1567	1	10.8108					P-value	4.17378e-05	4.17378e-05	0.00771515	0.00771515	7.56705e-05	7.56705e-05			0.744887	0.744887	0.937656	0.937656	0.860523	0.860523					P-value	1.77873e-05	1.77873e-05	0.00279167	0.00279167	2.63978e-05	2.63978e-05		Std	0.57495	0.57495
	21	301	71.9988	2	15.4589	299	73.8044		21	19	64	19	95.2978	0	0							***		**		***			n.s.		n.s.		n.s.					* = 0.05		***	***	**	**	**	**			n.s.
	22	288	68.8892	4	30.9179	284	70.1018		22	13	43.7895	12	60.1881	1	10.8108								Table Analyzed	Tbr2/pHH3 caudal														** = 0.01
	23	272	65.062	7	54.1063	265	65.4119		23	24	80.8421	18	90.2821	6	64.8649								Column A	control														*** = 0.001				Table Analyzed	Pax6/pHH3 rostral
	24	297	71.042	5	38.6473	292	72.0765		24	21	70.7368	17	85.2665	4	43.2432								vs	vs																		Column A	control
	25	277	66.258	5	38.6473	272	67.1398		25	20	67.3684	14	70.2194	6	64.8649								Column B	dcKO																		vs	vs
	26	263	62.9093	2	15.4589	261	64.4246		26	22	74.1053	18	90.2821	4	43.2432																											Column B	dcKO
	27	259	61.9525	7	54.1063	252	62.203		27	25	84.2105	18	90.2821	7	75.6757								Mann Whitney test
	28	303	72.4772	4	30.9179	299	73.8044		28	18	60.6316	15	75.2351	3	32.4324								P value	0,0021																		Mann Whitney test
	29	350	83.7195	11	85.0242	339	83.6779		29	22	74.1053	12	60.1881	10	108.108								Exact or approximate P value?	Gaussian Approximation																		P value	0,0048
	n	5	5	5	5	5	5			5	5	5	5	5	5								P value summary	**																		Exact or approximate P value?	Gaussian Approximation
	Mean	287.034	68.6583	4.17241	32.2505	282.862	69.8209			21.2414	71.5499	18.2414	91.4928	2.89655	31.3141								Are medians signif. different? (P < 0.05)	Yes																		P value summary	**
	Std	33.6606	8.05157	2.94071	22.7301	33.6969	8.31765			5.12456	17.2617	4.99038	25.0301	2.30442	24.9126								One- or two-tailed P value?	Two-tailed																		Are medians signif. different? (P < 0.05)	Yes
	P-value	5.05345e-09	5.05345e-09	1.32586e-05	1.32586e-05	1.05622e-08	1.05622e-08			0.0020573	0.0020573	0.421239	0.421239	1.0152e-06	1.0152e-06								Sum of ranks in column A,B	346 , 182																		One- or two-tailed P value?	Two-tailed
		***	***	***	***	***	***			**				***	***								Mann-Whitney U	46,00																		Sum of ranks in column A,B	189 , 339
				Table Analyzed	Tbr2/pHH3 rostral																																					Mann-Whitney U	53,00
				Column A	control
				vs	vs
				Column B	dcKO
				Mann Whitney test
				P value	< 0.0001
				Exact or approximate P value?	Gaussian Approximation
				P value summary	***
				Are medians signif. different? (P < 0.05)	Yes
				One- or two-tailed P value?	Two-tailed
				Sum of ranks in column A,B	571.5 , 463.5
				Mann-Whitney U	28,50
[truncated: 37 more columns]

## Sheet: Fig. 3B
																												AP measurement normalized			midline measurement normalized			surface measurement normalized
																												normalized WT	normalized dcKO		normalized WT	normalized dcKO		normalized WT	normalized dcKO
	sample	WT length AP Right	WT length AP Left	WT length midline	WT surface right hemisphere surface	WT surface left hemisphere surface		sample	WT length AP Right	WT length AP Left	WT length midline	WT surface right hemisphere surface	WT surface left hemisphere surface			WT	STD	dcKO	STD		Percent	WT	SEM	dcKO	SEM	p-value
1 Litter	PA0160_WT	652.548	662.38	368.814	204399	185088		PA0167_dcKO	654.837	646.329	311.963	190741	171118		mean left+right hemisphere AP	657.098	5.10433	650.583	6.01606		AP	99.9997	0.625565	99.0067	0.764527	0.168492		1.00056	0.990085		1.02803	0.869563		1.01573	0.943676
	PA0163_WT	650.778	659.043	343.042	191373	179399					311.963				mean midline	358.758	13.787	311.963	0		Midline	99.9995	3.57418	86.9194	-0.279517	0.0138681		0.996671			0.956192			0.966919
	PA0164_WT	654.963	662.876	364.419	198633	191479									mean left+right hemisphere SURFACE	191729	8994.53	180930	13875.5		Surface	100	0.0090697	94.3675	7.23657	0.457235		1.00277			1.01578			1.01735
1 Litter	PA0171_WT	635.334	652.848	367.2	186776	179375		PA0174_dcKO	614.634	626.689	294.475	177312	158832		mean left+right hemisphere AP	645.178	5.68175	724.466	8.52417		AP	87.0347	-0.13511	97.7472	1.01659	0.116243		0.998315	0.962		1.03638	0.831119		1.00654	0.924052
	PA0173_WT	644.662	644.662	350.849	194190	168341					294.475				mean midline	354.311	11.5534	378.532	0		Midline	82.5918	85.982	88.2538	-0.233765	0.0122001		0.9992			0.990228			0.996587
	PA0175_WT	646.782	646.782	344.885	184104	178530									mean left+right hemisphere SURFACE	181886	6141.17	228860	13067.5		Surface	76.1497	81.301	95.8162	5.47054	0.352916		1.00249			0.973395			0.996873
																WT	STD	dcKO	STD		Percent	WT	SEM	dcKO	SEM	p-value
1 Litter	PA0255_WT	793.982	793.982	185.763	292585	298062		PA0252_dcKO	769.456	777.551	253.778	268563	273693		mean left+right hemisphere AP	799.949	6.23188	785.345	19.1052		AP	99.8509	0.653869	98.0258	2.26275	0.124952		0.992541	0.966941			0.615348		0.999958	0.918033
	PA0256_WT	794.902	805.125	406.039	286936	302508		PA0253_dcKO	771.298	774.274	273.905	269502	281956		mean midline	412.413	131.012	321.68	100.683		Midline	122.494	38.7129	98.1025	29.6798	0.881739		1.00008	0.966044		0.984543	0.664151		0.997921	0.933611
	PA0257_WT	806.576	805.125	418.788	295719	296205		PA0254_dcKO	809.008	810.485	437.357	305322	307744		mean left+right hemisphere SURFACE	295336	3238.73	284463	17754.2		Surface	100	1.09629	96.3186	6.01121	0.201432		1.00738	1.01225		1.01546	1.06048		1.00212	1.03791
																WT	STD	dcKO	STD		Percent	WT	SEM	dcKO	SEM	p-value		1.00947	1.00623		1.01177	0.878288		1.00983	0.993866
1 Litter	PA0261_WT	798.52	801.747	400.897	286835	297112		PA0259_dcKO	793.044	802.083	348.007	278658	296058		mean left+right hemisphere AP	792.628	9.08069	797.563	6.39154		AP	100	1.02077	100.623	0.68107	0.496949		0.990531			0.98823			0.99017
	PA0264_WT	788.026	782.22	391.57	284237	288341					348.007				mean midline	396.233	6.59518	348.007	0		Midline	100.059	1.4165	87.8499	-0.253165	0.0613703
															mean left+right hemisphere SURFACE	289131	6201.8	287358	12303.7		Surface	100	2.14464	99.3866	4.25507	0.873484
Litter T6263-T6266
1 Litter																WT	STD	dcKO	STD		Percent	WT	SEM	dcKO	SEM	p-value		1	0.977145		1	0.901878		1	0.939632
	T6263_WT.tif	718.13	717.393	387.497	223096	228362		T6264_dcKO.tif	697.316	705.398	349.475	206750	217455		mean left+right hemisphere AP	717.762	0.521138	701.357	5.71484		AP	100	-0.0668092	97.7114	0.657798	0.15122
				387.497							349.475				mean midline	387.497	0	349.475	0		Midline	100	-0.258734	90.1624	-0.258734	#DIV/0!
															mean left+right hemisphere SURFACE	225729	3723.68	212103	7569.74		Surface	100	1.64919	93.9631	3.35303	0.195025
Litter T6273-T6279
1 Litter																WT	STD	dcKO	STD		Percent	WT	SEM	dcKO	SEM	p-value		1	0.979219		1	0.827499		1	1.02334
	T6274_WT.tif	744.288	742.155	445.082	246929	223893		T6273_dcKO.tif	729.524	726.029	368.305	256615	225195		mean left+right hemisphere AP	743.221	1.50826	737.152	10.9301		AP	100	0.068478	99.1823	1.33789	0.350514			1.00445			0.899875			1.02361
				445.082				T6277_dcKO.tif	745.946	747.11	400.518	243489	238448		mean midline	445.082	0	384.411	22.778		Midline	100	-0.225184	86.338	4.90406	0.165196
															mean left+right hemisphere SURFACE	235411	16288.9	240937	12991.4		Surface	100	6.91896	102.348	5.51822	0.723238
1 Litter																WT	STD	dcKO	STD		Percent	WT	SEM	dcKO	SEM	p-value
	T6309_WT.tif	722.661	750.401	240.12	222861	234372		T6304_dcKO.tif	706.71	720.146	214.2	220240	233914		mean left+right hemisphere AP	717.097	22.9866	710.288	6.73665		AP	100	3.07034	99.0492	0.801099	0.519379		1.0271	0.994884		1.04655	0.933577		1.03091	1.02397
	T6310_WT.tif	688.497	693.093	215.64	202962	209365		T6307_dcKO.tif	705.352	708.946	209.88	207031	223897		mean midline	229.44	12.5347	212.04	3.0547		Midline	100	5.04933	92.3831	0.899449	0.129418		0.963322	0.986127		0.939854	0.914749		0.929663	0.971599
	T6310_WT.tif	721.385	726.545	232.56	219718	241292									mean left+right hemisphere SURFACE	221762	14511.6	221270	11114.4		Surface	100	6.54337	99.7783	5.01145	0.953281		1.00958			1.0136			1.03943
1 litter	T6256_WT	757.976	748.1	456.577	244643	250565		T6255_dcKO	731.413	745.043	361.163	234755	254114			WT	STD	dcKO	STD		Percent	WT	SEM	dcKO	SEM	p-value		1.01605	0.996066		1.06483	0.842306		1.05599	1.04247
	T6257_WT	736.571	731.2	406.279	230791	239773		T6258_dcKO	710.758	718.921	373.758	214536	231494		mean left+right hemisphere AP	741.144	9.94881	724.466	9.67389		AP	100	1.20906	101.029	1.21127	0.0459936		0.990206	0.964508		0.947526	0.87168		1.00343	0.951118
	T6260_WT	736.967	736.05	423.48	221423	245922		T6259_dcKO	722.975	732.139	383.123	224897	239651		mean midline	428.779	25.5642	378.532	12.2476		Midline	99.9999	5.74227	165.265	4.92365	0.095383		0.993745	0.981668		0.987642	0.893522		0.996568	0.990605
								T6261_dcKO	716.283	722.291	380.223	204454	232604		mean left+right hemisphere SURFACE	234477	10865.9	228860	14315.5		Surface	100	4.63369	103.201	6.45491	0.399519			0.970509			0.886758			0.931987
								T6262_dcKO	720.1	724.739	394.394	215992	236096																0.974736			0.919808			0.964036
																WT	STD	dcKO	STD		Percent	WT	SEM	dcKO	SEM	p-value
1. Litter	PA0152 (T6087)_WT.JPG	726.15	728.02	398.409	240552	225822		PA0151 (T6086)_dcKO.JPG	713.847	718.534	343.59	232804	228156		mean left+right hemisphere AP	719.587	10.0232	716.19	3.31421		AP	99.9999	1.21912	99.5273	0.32205	0.57335		1.01042	0.995281		1.02973	0.888042		0.992737	0.981214
	PA0153 (T6088)_WT.JPG	705.975	718.201	375.406	243577	229621					343.59				mean midline	386.908	16.2656	343.59	0		Midline	99.9999	3.56857	88.775	-0.259129	0.165221		0.989579			0.970273			1.00726
															mean left+right hemisphere SURFACE	234893	8515	230480	3286.44		Surface	100	3.63107	98.1214	1.3987	0.414528
																											p-value	0.00185051			3.59834e-05			0.0312521
																												**			***			*
																												1	0.984008		1	0.864626		1.00267	0.975845

## Sheet: Fig. 3D S.3B
Sample: Ctrl		D
		Satb2					Tbr1					Ctip2					RoRbeta					Brn2					Brn2 L2-3					Cux1
		rostral ctrl		caudal ctrl			rostral ctrl		caudal ctrl			rostral ctrl		caudal ctrl			rostral ctrl		caudal ctrl			rostral ctrl		caudal ctrl			rostral ctrl		caudal ctrl			rostral ctrl		caudal ctrl
		Nr	%	Nr	%		Nr	%	Nr	%		Nr	%	Nr	%		Nr	%	Nr	%		Nr	%	Nr	%		Nr	%	Nr	%		µm	%	µm	%
	1	2545	114.747	2853	114.01	1	1384	95.3661	858	87.7301	1	396	65.2568	500	114.047	1	818	102.006	558	83.9519	1	2830	94.6462	2122	95.7329	1	2019	95.9335	1134	84.1194	1	291.863	92.9671	192.36	83.1444
	2	2028	91.4372	2708	108.215	2	1777	122.446	1040	106.339	2	834	137.435	466	106.292	2	659	82.1781	570	85.7573	2	2758	92.2382	2532	114.23	2	2011	95.5534	1516	112.456	2	299.599	95.4313	189.761	82.021
	3	1917	86.4325	2385	95.3079	3	1627	112.11	953	97.4438	3	488	80.4175	218	49.7244	3	988	123.205	719	108.175	3	2886	96.519	2482	111.974	3	1969	93.5577	1581	117.278	3	285.475	90.9324	194.347	84.0033
	4	2249	101.401	2851	113.93	4	1449	99.845	706	72.1881	4	777	128.042	277	63.1819	4	662	82.5522	813	122.317	4	2913	97.422	2264	102.139	4	2064	98.0717	1473	109.266	4	265.18	84.4678	201.949	87.2891
	5	2447	110.329	2374	94.8683	5	1494	102.946	1201	122.802	5	742	122.274	418	95.3431	5	531	66.2164	738	111.033	5	3141	105.047	2382	107.463	5	2337	111.043	1462	108.45	5	351.12	111.842	267.878	115.786
	6	1972	88.9123	2346	93.7494	6	1351	93.0922	928	94.8875	6	425	70.0357	560	127.732	6	866	107.991	814	122.467	6	2936	98.1912	2335	105.342	6	2156	102.443	1270	94.2078	6	352.74	112.358	242.436	104.789
	7	2459	110.87	2055	82.1206	7	1513	104.255	981	100.307	7	677	111.563	485	110.625	7	1083	135.051	636	95.6871	7	3151	105.382	1794	80.9354	7	2438	115.842	1316	97.6201	7	312.883	99.6626	270.484	116.912
	8	2073	93.4661	2373	94.8283	8	1165	80.2756	935	95.6033	8	672	110.739	547	124.767	8	916	114.226	744	111.936	8	2890	96.6528	1974	89.056	8	1870	88.8537	1244	92.2792	8	347.062	110.55	260.047	112.401
	9	2356	106.226	2420	96.7065	9	1396	96.1929	906	92.638	9	648	106.784	536	122.258	9	687	85.6697	640	96.2889	9	2834	94.78	2247	101.372	9	2020	95.981	1357	100.661	9	316.753	100.895	272.751	117.892
	10	2118	95.495	2465	98.5048	10	1456	100.327	1098	112.27	10	410	67.5639	414	94.4307	10	743	92.653	435	65.4463	10	3092	103.408	1861	83.958	10	2226	105.769	1268	94.0595	10	312.009	99.3842	222.75	96.28
	11	2218	100.004	2554	102.061	11	1438	99.087	1114	113.906	11	615	101.346	424	96.7117	11	813	101.382	760	114.343	11	3305	110.532	2359	106.425	11	1989	94.508	1247	92.5017	11	312.322	99.4839	255.704	110.524
	12	2233	100.68	2645	105.698	12	1365	94.0568	1016	103.885	12	598	98.5444	416	94.8869	12	857	106.869	549	82.5978	12	3145	105.181	2247	101.372	12	2156	102.443	1309	97.1008	12	320.3	102.025	205.811	88.9584
Total	n	3	3	3	3	n	3	3	3	3	n	3	3	3	3	n	3	3	3	3	n	3	3	3	3	n	3	3	3	3	n	3	3	3	3
	Mean	2217.92	100	2502.42	100	Mean	1451.25	100	978	100	Mean	606.833	100	438.417	100	Mean	801.917	100	664.667	100	Mean	2990.08	100	2216.58	100	Mean	2104.58	100	1348.08	100	Mean	313.942	100	231.357	100
	Std	203.587	9.17919	231.505	9.25126	Std	150.71	10.3848	130.197	13.3126	Std	147.777	24.3522	104.09	23.7421	Std	154.992	19.3277	119.053	17.9117	Std	169.437	5.66662	235.2	10.6109	Std	164.281	7.80584	132.479	9.8272	Std	26.8354	8.54789	33.4787	14.4706
Sample: dcKO		Satb2					Tbr1					Ctip2					RoRbeta					Brn2					Brn2 L2-3					Cux1
		rostral ctrl		caudal ctrl			rostral ctrl		caudal ctrl			rostral ctrl		caudal ctrl			rostral ctrl		caudal ctrl			rostral ctrl		caudal ctrl			rostral ctrl		caudal ctrl			rostral ctrl		caudal ctrl
		Nr	%	Nr	%		Nr	%	Nr	%		Nr	%	Nr	%		Nr	%	Nr	%		Nr	%	Nr	%		Nr	%	Nr	%		µm	%	µm	%
	1	2200	99.1922	2395	95.7075	1	2071	142.705	1316	134.56	1	1186	195.441	865	197.301	1	941	117.344	823	123.821	1	3157	105.582	1850	83.4618	1	1146	54.4526	1012	75.0695	1	173.163	55.1576	165.025	71.3293
	2	2325	104.828	2254	90.0729	2	1893	130.439	1081	110.532	2	1068	175.996	812	185.212	2	1041	129.814	792	119.157	2	3042	101.736	2097	94.6051	2	1140	54.1675	1225	90.8698	2	187.686	59.7836	150.593	65.0913
	3	2348	105.865	2238	89.4335	3	1640	113.006	1150	117.587	3	1005	165.614	917	209.162	3	1081	134.802	1066	160.381	3	2612	87.3554	2459	110.937	3	1138	54.0725	1263	93.6886	3	198.126	63.1091	171.768	74.2439
	4	2160	97.3887	2323	92.8303	4	1550	106.804	1199	122.597	4	756	124.581	1042	237.673	4	1053	131.31	766	115.246	4	3159	105.649	2178	98.2593	4	1372	65.1911	1217	90.2763	4	178.002	56.699	196.941	85.1245
	5	2353	106.091	2328	93.0301	5	1854	127.752	1806	184.663	5	545	89.8105	368	83.9384	5	1122	139.915	710	106.82	5	2314	77.3891	2152	97.0864	5	1183	56.2107	1177	87.3091	5	154.339	49.1616	155.356	67.15
	6	2135	96.2615	2296	91.7513	6	1965	135.401	1180	120.654	6	677	111.563	419	95.5712	6	674	84.0486	618	92.9789	6	3323	111.134	2175	98.124	6	1313	62.3876	1201	89.0894	6	139.6	44.4668	155.206	67.0852
	7	2523	113.755	2457	98.1851	7	1481	102.05	1580	161.554	7	661	108.926	385	87.816	7	1179	147.023	739	111.184	7	2949	98.626	2217	100.019	7	1283	60.9622	1256	93.1693	7	210.119	66.9292	148.585	64.2234
	8	2257	101.762	2349	93.8693	8	1542	106.253	915	93.5583	8	958	157.869	486	110.853	8	1013	126.322	660	99.2979	8	2703	90.3988	1839	82.9655	8	1114	52.9321	1059	78.556	8	180.531	57.5045	114.459	49.473
	9	2278	102.709	2110	84.3185	9	1624	111.904	1003	102.556	9	1067	175.831	925	210.987	9	1167	145.526	742	111.635	9	2920	97.6561	1814	81.8377	9	1219	57.9212	1146	85.0096	9	194.11	61.8299	147.374	63.7
	10	2172	97.9297	2303	92.031	10	1753	120.792	1210	123.722	10	1137	187.366	488	111.31	10	989	123.33	731	109.98	10	2943	98.4254	1646	74.2584	10	1395	66.2839	1100	81.5973	10	209.838	66.8397	147.593	63.7946
	11	2315	104.377	2388	95.4278	11	1480	101.981	1059	108.282	11	1085	178.797	756	172.439	11	965	120.337	694	104.413	11	2741	91.6697	2097	94.6051	11	1012	48.0855	1217	90.2763	11	176.195	56.1234	137.144	59.2782
	12	2228	100.455	2160	86.3166	12	1876	129.268	1145	117.076	12	1147	189.014	928	211.671	12	750	93.5259	746	112.237	12	2477	82.8405	2162	97.5375	12	1195	56.7808	1021	75.7372	12	165.736	52.7919	140.218	60.6069
	n	3	3	3	3	n	3	3	3	3	n	3	3	3	3	n	3	3	3	3	n	3	3	2440	3	n	3	3	3	3	n	3	3	3	3
	Mean	2274.5	102.551	2300.08	91.9145	Mean	1727.42	119.03	1220.33	124.778	Mean	941	155.067	699.25	159.494	Mean	997.917	124.441	757.25	113.929	Mean	2861.67	95.7052	2057.17	92.808	Mean	1209.17	57.5152	1157.83	85.8874	Mean	180.62	57.533	152.522	65.925
	Std	108.131	4.87533	98.5425	3.93789	Std	201.539	13.8873	248.675	25.4269	Std	220.977	36.4148	250.22	57.0735	Std	153.618	19.1564	111.761	16.8146	Std	299.788	10.0261	225.098	10.1552	Std	112.829	5.61837	82.0111	6.62287	Std	21.19	6.74964	20.6314	8.66596
T-test	P-value	0.407153	0.407153	0.0139489	0.0139489		0.0010894	0.0010894	0.00837734	0.00837734		0.000334005	0.000334005	0.00464117	0.00464117		0.00508871	0.00508871	0.0623312	0.0623312		0.213336	0.213336	0.103968	0.103968		4.08924e-11	2.31712e-12	0.000989912	0.000560269		8.70491e-12	8.70491e-12	1.56328e-06	1.56328e-06
	* = 0.05			**			***	***	**	**		***	***	**	**		**	**									***	***	***	***		***		***
	** = 0.01
	*** = 0.001
GraphPad Prism	Table Analyzed		Satb2 rostral		Satb2 caudal		Tbr1 rostral		Tbr1 caudal			Ctip2 rostral		Ctip2 caudal			RoRb rostral		RoRb caudal			Brn2 total rostral		Brn2 total caudal			Brn2 L2-3 rostral		Brn2 L2-3 caudal			Cux1 rostral		Cux1 caudal
	Column A		control		control		control		control			control		control			control		control			control		control			control		control			control		control
	vs		vs		vs		vs		vs			vs		vs			vs		vs			vs		vs			vs		vs			vs		vs
	Column B		dcKO		dcKO		dcKO		dcKO			dcKO		dcKO			dcKO		dcKO			dcKO		dcKO			dcKO		dcKO			dcKO		dcKO
	Mann Whitney test
	P value		0,4705		0,0086		0,0014		0,0061			0,0022		0,0351			0,0073		0,1410			0,5444		0,0606			< 0.0001		0,0006			< 0.0001		< 0.0001
	Exact or approximate P value?		Gaussian Approximation		Gaussian Approximation		Gaussian Approximation		Gaussian Approximation			Gaussian Approximation		Gaussian Approximation			Gaussian Approximation		Gaussian Approximation			Gaussian Approximation		Gaussian Approximation			Gaussian Approximation		Gaussian Approximation			Gaussian Approximation		Gaussian Approximation
	P value summary		ns		**		**		**			**		*			**		ns			ns		ns			***		***			***		***
	Are medians signif. different? (P < 0.05)		No		Yes		Yes		Yes			Yes		Yes			Yes		No			No		No			Yes		Yes			Yes		Yes
	One- or two-tailed P value?		Two-tailed		Two-tailed		Two-tailed		Two-tailed			Two-tailed		Two-tailed			Two-tailed		Two-tailed			Two-tailed		Two-tailed			Two-tailed		Two-tailed			Two-tailed		Two-tailed
	Sum of ranks in column A,B		137 , 163		196 , 104		94 , 206		102 , 198			96.50 , 203.5		113 , 187			103 , 197		124 , 176			161 , 139		183 , 117			222 , 78		210 , 90			222 , 78		219 , 81
	Mann-Whitney U		59,00		26,00		16,00		24,00			18,50		35,00			25,00		46,00			61,00		39,00			0,0000		12,00			0,0000		3,000

## Sheet: Fig. S1H
Sample: WT		Rostral				Sample: WT		Rostral
		Tbr2						Tbr2
		Total Tbr2+						Total Tbr2+
		Nr	%					Nr	%
	1	579	109.04				1	579	109.04
	2	662	124.67				2	662	124.67
	3	499	93.9736				3	499	93.9736
	4	555	104.52				4	555	104.52
	5	471	88.7006				5	471	88.7006
	6	466	87.7589				6	466	87.7589
	7	494	93.032				7	494	93.032
	8	532	100.188				8	532	100.188
	9	521	98.1168				9	521	98.1168
Total	n	3	3			Total	n	3	3
	Mean	531	100				Mean	531	100
	Std	61.6036	11.6014				Std	61.6036	11.6014
		Total Tbr2+						Total Tbr2+
Sample_ Pbx1_scKO		Nr	%			Sample_ Pbx3_scKO		Nr	%
	1	493	92.8437				1	378	71.1864
	2	536	100.942				2	623	117.326
	3	506	95.2919				3	646	121.657
	4	566	106.591				4	527	99.2467
	5	452	85.1224				5	442	83.2392
	6	448	84.3691				6	606	114.124
	7	592	111.488				7	344	64.7834
	8	568	106.968				8	594	111.864
	9						9	477	89.8305
	10						10	499	93.9736
	11						11	594	111.864
	12						12
	n	2	2				n	3	3
	Mean	520.125	97.952				Mean	520.909	98.0996
	Std	54.2387	10.2144				Std	102.17	19.241
	P-value	0.704146	0.704146				P-value	0.788523	0.788523
	Table Analyzed	scKO_E15.5 Tbr2 with 3 reps					Table Analyzed	Pbx3 scKO_E15.5 Tbr2 with 3 reps
	Column A	control					Column A	control
	vs	vs					vs	vs
	Column B	Pbx1scKO					Column B	Pbx3scKO
	Mann Whitney test						Mann Whitney test
	P value	0,8884					P value	0,9697
	Exact or approximate P value?	Exact					Exact or approximate P value?	Gaussian Approximation
	P value summary	ns					P value summary	ns
	Are medians signif. different? (P < 0.05)	No					Are medians signif. different? (P < 0.05)	No
	One- or two-tailed P value?	Two-tailed					One- or two-tailed P value?	Two-tailed
	Sum of ranks in column A,B	83 , 70					Sum of ranks in column A,B	93.50 , 116.5
	Mann-Whitney U	34,00					Mann-Whitney U	48,50

## Sheet: Fig. S2B
Rostral+caudal
pHH3
samples	Control	dcKO
1	21	22
2	25	32
3	20	30
4	18	27
5	30	22
6	21	22
7	43	18
8	34	31
9	26	21
10	35	28
11	33	17
12	26	20
13	22	21
14	33	20
15	47	23
16	41	15
17	27	14
18	34	16
19	27	22
20	21	11
21	13	19
22	23	13
23	36	24
24	29	21
25	22	20
26	29	22
27	20	25
28	29	18
29	24	22
30	21	20
31	26	48
32	30	17
33	17	37
34	22	22
35	20	25
36	21	19
37	13	51
38	23	13
39	14	11
40	19	24
41	21	28
42	19	15
43	16	19
44	24	26
45	27	19
46	15	27
47	19	26
48	25	20
49	15	18
50	15	22
51	17	23
52	15	13
53	13	11
54	16	18
55	17	16
56	20	25
57	23	28
58	15	15
59	21	19
60	18	27
61	17	22
62	24	23
63	18	15
64	7	16
65		18
66		16
67		20
68		20
69		11
70		19
71		25
72		28
73		20
74		23
75		14
76		18
77		13
mean	23	21.2857
STD	7.70075	7.03161
t_test p-value	0.173466
	n.s.
Table Analyzed	pHH3 total rostral+caudal
Column A	control
vs	vs
Column B	dcKO
Mann Whitney test
P value	0,1751
Exact or approximate P value?	Gaussian Approximation
P value summary	ns
Are medians signif. different? (P < 0.05)	No
One- or two-tailed P value?	Two-tailed
Sum of ranks in column A,B	4872 , 5140
Mann-Whitney U	2137

## Sheet: Fig. S2D,E
WT rostral										dcKO rostral										WT caudal										dcKO caudal
Sample	CIdU_pos cells	IdU_pos cells	Ki67 pos cells	CIdU+IdU	CIdU+Ki67	IdU+Ki67	Cell cycle exit index	Proliferation index		Sample	CIdU_pos cells	IdU_pos cells	Ki67 pos cells	CIdU+IdU	CIdU+Ki67	IdU+Ki67	Cell cycle exit index	Proliferation index		Sample	CIdU_pos cells	IdU_pos cells	Ki67 pos cells	CIdU+IdU	CIdU+Ki67	IdU+Ki67	Cell cycle exit index	Proliferation index		Sample	CIdU_pos cells	IdU_pos cells	Ki67 pos cells	CIdU+IdU	CIdU+Ki67	IdU+Ki67	Cell cycle exit index	Proliferation index
1	286	138	18	109	14	2	0.951049	0.111111		1	251	111	19	58	13	2	0.948207	0.018018		1	208	87	12	60	11	4	0.947115	0.045977		1	193	79	11	50	6	0	0.968912	0
2	287	132	24	105	18	5	0.937282	0.208333		2	204	83	9	37	3	0	0.985294	0		2	233	78	12	54	9	2	0.961373	0.025641		2	198	76	5	50	5	0	0.974747	0
3	250	122	23	86	14	4	0.944	0.173913		3	271	110	11	75	7	0	0.97417	0		3	227	119	10	85	8	5	0.964758	0.0420168		3	243	115	11	75	6	1	0.975309	0.00869565
4	292	140	25	110	17	8	0.941781	0.32		4	253	123	12	84	9	1	0.964427	0.00813008		4	219	113	11	68	8	6	0.96347	0.0530973		4	180	84	11	59	7	1	0.961111	0.0119048
5	242	128	23	77	14	3	0.942149	0.130435		5	266	77	13	46	10	0	0.962406	0		5	215	85	13	54	10	4	0.953488	0.0470588		5	216	82	17	49	15	1	0.930556	0.0121951
6	162	86	12	50	9	2	0.944444	0.166667		6	259	79	13	46	11	0	0.957529	0		6	246	114	13	72	11	7	0.955285	0.0614035		6	230	63	20	41	13	1	0.943478	0.015873
7	170	93	13	51	7	2	0.958824	0.153846		7	218	75	11	31	7	0	0.96789	0		7	203	94	12	57	7	4	0.965517	0.0425532		7	231	114	16	81	14	0	0.939394	0
8	232	80	15	51	12	1	0.948276	0.0666667		8	224	90	7	47	5	0	0.977679	0		8	167	90	9	44	8	3	0.952096	0.0333333		8	224	90	12	65	3	1	0.986607	0.0111111
9	175	82	17	43	10	0	0.942857	0		9	272	124	12	79	10	1	0.963235	0.00806452		9	176	99	17	50	15	4	0.914773	0.040404		9	208	79	12	62	9	1	0.956731	0.0126582
10	181	72	18	41	15	1	0.917127	0.0555556		10	249	94	14	56	12	0	0.951807	0		10	166	89	13	35	6	1	0.963855	0.011236		10	219	102	12	77	7	1	0.968037	0.00980392
11	204	108	19	64	11	0	0.946078	0		11	270	96	12	55	11	1	0.959259	0.0104167		11	164	107	6	69	5	4	0.969512	0.0373832		11	156	70	13	49	8	0	0.948718	0
12	148	107	17	43	10	3	0.932432	0.176471		12	289	143	30	90	17	9	0.941176	0.0629371		12	144	92	14	46	7	1	0.951389	0.0108696		12	223	81	14	69	11	2	0.950673	0.0246914
13	281	158	15	84	11	0	0.960854	0		13	243	89	10	61	6	0	0.975309	0		13	141	80	17	38	8	5	0.943262	0.0625		13	199	92	17	64	15	2	0.924623	0.0217391
14	248	155	14	65	12	0	0.951613	0		14	237	94	17	57	5	3	0.978903	0.0319149		14	162	90	16	46	8	3	0.950617	0.0333333		14	244	99	8	83	6	1	0.97541	0.010101
15	214	168	20	75	11	4	0.948598	0.2		15	267	77	21	64	10	1	0.962547	0.012987		15	127	87	12	43	8	5	0.937008	0.0574713		15	195	71	9	57	7	1	0.964103	0.0140845
16	256	131	15	41	13	1	0.949219	0.0666667		16	229	99	17	77	11	3	0.951965	0.030303		16	164	120	18	70	12	1	0.926829	0.00833333		16	230	77	16	64	10	2	0.956522	0.025974
17	243	183	15	89	12	1	0.950617	0.0666667		17	177	77	16	54	6	1	0.966102	0.012987		17	165	64	16	41	11	1	0.933333	0.015625		17	231	83	9	54	5	0	0.978355	0
18	195	154	10	60	7	2	0.964103	0.2		18	206	75	13	62	6	0	0.970874	0		18	155	63	7	31	4	1	0.974194	0.015873		18	238	86	10	56	6	1	0.97479	0.0116279
19	142	92	13	15	11	0	0.922535	0		19	205	64	8	47	8	0	0.960976	0		19	183	90	19	60	11	2	0.939891	0.0222222		19	210	86	10	84	6	1	0.971429	0.0116279
20	231	167	19	62	9	1	0.961039	0.0526316		20	185	71	8	55	5	1	0.972973	0.0140845		20	184	92	10	60	8	0	0.956522	0		20	197	86	5	36	4	0	0.979695	0
21	296	168	8	85	7	1	0.976351	0.125		21	208	102	10	78	3	0	0.985577	0		21	146	99	11	55	7	2	0.952055	0.020202		21	228	94	14	45	10	1	0.95614	0.0106383
22	233	171	7	72	2	3	0.991416	0.428571		22	262	83	16	55	12	1	0.954198	0.0120482		22	158	96	15	44	8	4	0.949367	0.0416667		22	274	89	16	49	15	3	0.945255	0.0337079
23	267	138	9	64	8	1	0.970037	0.111111		23	230	91	16	70	11	2	0.952174	0.021978		23	140	101	14	56	10	4	0.928571	0.039604		23	231	80	12	41	9	3	0.961039	0.0375
n=5							0.950117	0.122332		24	246	80	15	65	8	1	0.96748	0.0125		24	250	97	12	49	8	1	0.968	0.0103093		24	206	92	14	33	11	0	0.946602	0
* = 0.05							=>95%	=>12.2%		25	245	53	19	31	13	0	0.946939	0		25	259	103	10	58	7	1	0.972973	0.00970874		25	191	80	14	48	13	0	0.931937	0
** = 0.01										26	257	67	22	49	15	1	0.941634	0.0149254		26	219	132	10	55	7	1	0.968037	0.00757576		26	165	71	10	28	9	0	0.945455	0
*** = 0.001										27	205	37	16	19	10	0	0.95122	0		27	243	86	15	46	8	2	0.967078	0.0232558		27	243	85	17	45	13	0	0.946502	0
										28	293	65	17	41	14	1	0.952218	0.0153846		28	240	88	15	57	9	3	0.9625	0.0340909		28	237	67	12	36	7	0	0.970464	0
pos CIdU	WT rostral	dcKO rostral	WT caudal	dcKO caudal						29	262	50	12	31	11	1	0.958015	0.02		29	272	126	14	74	8	1	0.970588	0.00793651		29	241	76	19	37	12	0	0.950207	0
mean	227.609	245.796	198.6	222.366						30	321	59	20	41	14	0	0.956386	0		30	231	65	16	42	9	1	0.961039	0.0153846		30	240	91	17	53	15	1	0.9375	0.010989
SEM	47.8755	30.2483	42.2898	26.0986						31	238	51	9	25	8	1	0.966387	0.0196078		31	245	114	10	60	8	1	0.967347	0.00877193		31	254	124	11	65	10	0	0.96063	0
P-value	0.104756		0.00553839							32	262	92	8	49	6	1	0.977099	0.0108696		32	260	94	15	62	9	3	0.965385	0.0319149		32	197	94	13	47	11	0	0.944162	0
			**							33	229	76	15	38	13	2	0.943231	0.0263158		33	259	94	9	45	6	1	0.976834	0.0106383		33	261	122	16	60	9	1	0.965517	0.00819672
										34	245	41	13	23	6	1	0.97551	0.0243902		34	199	109	13	54	9	1	0.954774	0.00917431		34	237	96	7	41	2	0	0.991561	0
pos IdU	WT rostral	dcKO rostral	WT caudal	dcKO caudal						35	257	79	14	43	10	0	0.961089	0		35	181	100	11	39	6	2	0.966851	0.02		35	249	104	12	46	10	2	0.959839	0.0192308
mean	129.261	84.898	95.9143	89.4146						36	252	68	22	31	17	0	0.93254	0		n=5							0.955877	0.0273304		36	232	88	15	40	11	1	0.952586	0.0113636
SEM	33.6766	24.3552	16.2143	14.8104						37	214	81	12	35	9	0	0.957944	0									96%	2,7%		37	247	96	15	47	10	1	0.959514	0.0104167
P-value	2.56674e-06		0.0742411							38	187	95	12	26	4	1	0.97861	0.0105263												38	189	91	6	36	6	0	0.968254	0
	***									39	241	114	12	48	10	0	0.958506	0												39	239	120	9	59	4	1	0.983264	0.00833333
										40	251	109	18	75	13	1	0.948207	0.00917431												40	245	106	8	46	7	1	0.971429	0.00943396
pos Ki67	WT rostral	dcKO rostral	WT caudal	dcKO caudal						41	256	104	17	48	13	0	0.949219	0												41	246	85	11	40	10	0	0.95935	0
mean	16.0435	14.1633	12.7714	12.3095						42	278	118	14	70	10	2	0.964029	0.0169492												42	218	42	11	39	5	0	0.977064	0
SEM	5.04055	4.45041	3.04945	3.68517						43	231	88	14	35	10	2	0.95671	0.0227273																			0.959845	0.00861662
P-value	0.133991		0.579541							44	288	103	17	53	15	0	0.947917	0												n=5							=96%	=1%
										45	268	94	10	39	7	0	0.973881	0
										46	280	106	18	53	16	0	0.942857	0
										47	263	98	9	43	8	0	0.969582	0
dpos CIdU+IdU	WT rostral	dcKO rostral	WT caudal	dcKO caudal						48	279	12	12	61	11	0	0.960573	0
mean	67.0435	51.1837	53.6857	52.8537						49	221	93	12	52	7	0	0.968326	0
SEM	24.1293	16.8939	12.0362	14.1643						n=5							0.961036	0.00912734
P-value	0.00768116		0.801568														=>96%	=>1%
	**
dpos CIdU+Ki67	WT rostral	dcKO rostral	WT caudal	dcKO caudal
mean	11.0435	9.71429	8.4	8.95122
SEM	3.58632	3.57654	2.10322	3.49965
P-value	0.149479		0.400886
