# Supplementary material for: Pbx1 and Pbx3 cooperatively regulate intermediate progenitor genesis and corticogenesis in the mouse neocortex
Source: Front Cell Dev Biol. 2026 Jul 2;14:1809251. doi: 10.3389/fcell.2026.1809251 (PMC13373412; doi:10.3389/fcell.2026.1809251)
Supplement: Supplementary file 3 [file DataSheet1.xlsx]

## Sheet: DE_KO_vs_WT
	name	symbol	alias	baseMean	log2FoldChange	lfcSE	pvalue	padj	WT_1	WT_2	WT_3	WT_4	KO_1	KO_2	KO_3	KO_4
ENSMUSG00000091028				22.8006	3.47978	0.487323	9.03748e-14	1.09354e-10	3.71923	2.46667	1.99928	5.94704	54.6178	36.1457	46.3996	31.1094
ENSMUSG00000096519				11.2514	3.28206	0.653903	6.14559e-08	1.05857e-05	2.23154	1.64444	2.99891	0	20.0637	28.7039	17.3998	16.9688
ENSMUSG00000075014				91071.5	3.28193	0.166392	7.42627e-88	1.34787e-83	19477.6	17710.7	15114.5	14927.1	203841	182050	138214	137237
ENSMUSG00000095186				42.8879	3.22082	0.379877	1.30137e-18	2.14725e-15	6.69462	4.11111	12.9953	8.32586	93.6305	95.6798	70.7594	50.9063
ENSMUSG00000096385				145.637	3.19855	0.222644	8.19655e-48	3.71918e-44	33.4731	27.9555	26.9902	22.5988	305.414	300.86	221.558	226.25
ENSMUSG00000095280				32097.3	3.15615	0.160677	3.68602e-87	3.34506e-83	7304.57	6556.4	5968.84	5813.83	71233.9	63436.8	48263.7	48200.7
ENSMUSG00000095547				157.952	3.04637	0.245729	2.39074e-36	8.67838e-33	47.6062	23.8444	28.9895	32.114	355.573	304.049	247.078	224.365
ENSMUSG00000095891				613.246	3.04396	0.180599	6.27277e-65	3.79503e-61	156.208	119.222	127.954	118.941	1358.76	1191.75	918.712	914.428
ENSMUSG00000074564				36.7087	3.00369	0.352172	1.18763e-18	2.14725e-15	5.95077	9.04444	9.99638	5.94704	79.1401	69.1021	62.6395	51.849
ENSMUSG00000096201				32.5828	2.90995	0.39621	1.65134e-14	2.14084e-11	11.1577	2.46667	10.996	3.56822	61.3057	66.9759	57.9995	46.1928
ENSMUSG00000096736				18.3077	2.89607	0.489953	3.55158e-10	1.57223e-07	7.43846	4.11111	1.99928	1.18941	41.242	28.7039	27.8398	33.9375
ENSMUSG00000097312				66.0666	2.87134	0.306472	5.32918e-22	1.20906e-18	17.8523	15.6222	13.9949	13.0835	169.427	114.816	80.0393	103.698
ENSMUSG00000057777	mab-21-like 2	Mab21l2		11.3622	2.6114	0.690425	7.37395e-06	0.000484917	0	4.11111	0	7.13645	25.6369	19.136	15.0799	19.7969
ENSMUSG00000082658	Finkel-Biskis-Reilly murine sarcoma virus (FBR-MuSV) ubiquitously expressed (fox derived), pseudogene 2	Fau-ps2		121.994	2.46021	0.240154	5.40596e-26	1.40169e-22	25.2908	30.4222	53.9805	38.0611	248.567	207.306	180.958	191.37
ENSMUSG00000024697	guanine nucleotide binding protein, alpha 14	Gna14	Hg1i	12.7855	2.30035	0.669813	3.37369e-05	0.00138535	8.18231	4.11111	0.999638	0	11.1465	20.1991	20.8798	36.7657
ENSMUSG00000075015				575.233	2.2474	0.194981	5.95357e-32	1.80095e-28	241.006	222	161.941	158.191	1167.04	1053.54	801.553	796.59
ENSMUSG00000086049	predicted gene 12735	Gm12735		51.1597	1.77892	0.466465	5.487e-06	0.000386318	6.69462	18.9111	18.9931	39.2505	109.236	98.8692	32.4797	84.8439
ENSMUSG00000007655	caveolin 1, caveolae protein	Cav1	Cav, Cav-1	72.1968	1.57648	0.27585	6.72412e-10	2.59665e-07	37.9362	53.4444	24.9909	20.2199	105.892	121.194	110.199	103.698
ENSMUSG00000007682	deiodinase, iodothyronine, type II	Dio2	5DII, DIOII	20.9533	1.56591	0.539272	0.000157611	0.00450822	6.69462	18.9111	2.99891	7.13645	27.8662	17.0097	41.7596	45.2501
ENSMUSG00000049409	prokineticin receptor 1	Prokr1	EG-VEGFR1, Gpr73, Pk-r1, Pkr1	18.2539	1.50333	0.463189	5.76611e-05	0.00207648	8.92615	10.6889	10.996	2.37882	22.293	20.1991	39.4397	31.1094
ENSMUSG00000071722	spindlin family, member 4	Spin4	9630042H07Rik	43.3996	1.34737	0.49815	0.000262193	0.00646011	2.97538	27.1333	25.9906	29.7352	44.586	79.7332	52.1995	84.8439
ENSMUSG00000026893	grancalcin	Gca	5133401E04Rik	67.1662	1.33499	0.243433	2.56597e-09	7.76205e-07	38.68	46.0444	29.9891	30.9246	86.9426	81.8594	107.879	115.011
ENSMUSG00000000058	caveolin 2	Cav2		40.1686	1.31707	0.369956	1.82147e-05	0.000884401	14.8769	34.5333	9.99638	24.9776	59.0764	74.4176	44.0796	59.3907
ENSMUSG00000042115	kelch domain containing 8A	Klhdc8a	A630065K24Rik	144.026	1.29211	0.202915	1.15988e-11	8.77161e-09	71.4092	107.711	61.9776	83.2586	179.458	225.379	209.958	213.052
ENSMUSG00000090223	Purkinje cell protein 4	Pcp4	P16Rimb19, Pcp-4, Pep19	428.596	1.2381	0.188406	2.93147e-12	2.41846e-09	211.252	255.711	228.917	300.92	684.394	743.113	475.596	528.86
ENSMUSG00000069996	predicted gene, 41341	Gm41341		72.5473	1.21135	0.229968	8.48629e-09	2.02666e-06	46.1185	39.4666	48.9823	33.3034	121.497	111.626	86.9992	92.3855
ENSMUSG00000048747	RIKEN cDNA E130114P18 gene	E130114P18Rik		304.843	1.18469	0.191603	3.71852e-11	2.2497e-08	150.257	162.8	204.926	209.336	488.216	487.967	316.677	418.563
ENSMUSG00000045179	SRY (sex determining region Y)-box 3	Sox3	Sox-3	99.7785	1.18392	0.24752	1.00384e-07	1.57066e-05	66.9462	58.3777	46.983	60.6598	107.006	191.36	156.599	110.297
ENSMUSG00000031610	scrapie responsive gene 1	Scrg1		30.7356	1.17988	0.345295	3.48633e-05	0.00142516	26.7785	17.2667	9.99638	14.2729	42.3567	41.4613	47.5596	46.1928
ENSMUSG00000019874	fatty acid binding protein 7, brain	Fabp7	B-FABP, BFABP, Blbp, MRG	5562.61	1.14243	0.179584	1.21886e-11	8.84891e-09	2890.59	3154.87	3829.61	3665.76	8909.39	9504.2	5978.59	6567.86
ENSMUSG00000026005	ribulose-5-phosphate-3-epimerase	Rpe	2810429B02Rik, 5730518J08Rik	166.431	1.12315	0.198656	1.01725e-09	3.76796e-07	102.651	130.733	92.9663	78.5009	231.847	274.282	221.558	198.912
ENSMUSG00000090224	peroxiredoxin 2 pseudogene	Gm15974		7.09639	1.11509	0.77112	0.00449887	0.0447278	2.97538	4.93333	2.99891	2.37882	12.2611	10.6311	9.27992	11.3125
ENSMUSG00000083573	predicted gene 7312	Gm7312		15.415	1.10539	0.497262	0.00109646	0.017053	9.67	4.93333	12.9953	5.94704	16.7197	29.7671	19.7198	23.5677
ENSMUSG00000032348	glutathione S-transferase, alpha 4	Gsta4	GST5.7, mGsta4	26.8635	1.09344	0.50285	0.00118151	0.0179612	11.1577	23.0222	17.9935	5.94704	59.0764	17.0097	38.2797	42.4219
ENSMUSG00000027612	matrix metallopeptidase 24	Mmp24	MMP-21, MT5-MMP, MT5MMP, MTMMP5	167.523	1.08071	0.211608	2.0328e-08	4.34063e-06	120.503	87.9777	98.9642	108.236	158.28	272.156	262.158	231.907
ENSMUSG00000059325	HOP homeobox	Hopx	1110018K11Rik, 1200015P04Rik, 2300002F06Rik, Cameo, Hdop	184.737	1.07904	0.207714	1.25028e-08	2.90931e-06	110.833	101.133	120.956	127.267	297.611	316.807	190.238	213.052
ENSMUSG00000042369	RNA binding motif protein 45	Rbm45	Drb1, Drbp1, G430095G15Rik	85.7487	1.06653	0.223061	1.0636e-07	1.64995e-05	58.7639	45.2222	49.9819	59.4704	99.2038	119.068	149.639	104.641
ENSMUSG00000059213	dendrin	Ddn	Gm748	12.8773	1.05536	0.563411	0.0022347	0.0281276	6.69462	4.11111	9.99638	7.13645	25.6369	22.3253	13.9199	13.1979
ENSMUSG00000041782	ladinin	Lad1	LADA, lad-1	7.76224	1.05451	0.888203	0.00602246	0.0545447	7.43846	3.28889	2.99891	0	14.4904	11.6942	12.7599	9.4271
ENSMUSG00000063018	RIKEN cDNA 2010204K13 gene	2010204K13Rik	0610010M13Rik, Cip7	44.6048	1.03756	0.279417	1.14462e-05	0.000657431	21.5715	25.4889	32.9881	30.9246	71.3375	69.1021	54.5195	50.9063
ENSMUSG00000052397	ezrin	Ezr	Vil2, p81	1780.95	1.03749	0.206864	3.35674e-08	6.60923e-06	1180.48	1400.24	1045.62	886.109	1774.52	2072	3002.05	2886.58
ENSMUSG00000021811	DnaJ heat shock protein family (Hsp40) member C9	Dnajc9	5330419I01Rik	465.604	1.03323	0.178849	5.14663e-10	2.12298e-07	325.061	383.155	252.908	228.366	647.611	588.963	612.475	686.293
ENSMUSG00000072955	thymosin beta 15b like	Tmsb15l	4930488E11Rik, Tb15r, Tmsb15b1-Tmsb15b2, Tmsb15r	38.3084	1.03286	0.315641	5.68527e-05	0.00205195	18.5962	20.5555	29.9891	24.9776	71.3375	54.2186	40.5996	46.1928
ENSMUSG00000040204	PCNA clamp associated factor	Pclaf	2810417H13Rik, Ns5apt9, Ns5atp9, PAF15, Paf	488.271	1.02064	0.129483	2.2154e-16	3.35079e-13	334.731	275.444	314.886	348.497	625.318	670.822	642.634	693.834
ENSMUSG00000022322	Shc SH2-domain binding protein 1	Shcbp1	mPAL	150.431	1.01487	0.226549	4.89622e-07	5.73232e-05	122.735	117.578	76.9721	63.0386	183.917	217.937	200.678	220.594
ENSMUSG00000060068	predicted gene 12222	Gm12222		103.29	1.00892	0.227331	5.55184e-07	6.25875e-05	67.69	46.8666	74.9728	74.9327	166.083	146.709	106.719	142.349
ENSMUSG00000028214	GTP binding protein overexpressed in skeletal muscle	Gem		42.7117	1.00102	0.326801	0.000112354	0.0035159	17.1085	26.3111	25.9906	36.8716	82.484	46.7768	53.3595	52.7917
ENSMUSG00000022033	PDZ binding kinase	Pbk	2810434B10Rik, D14Ertd732e, TOPK	476.854	0.996392	0.166086	1.38715e-10	7.19337e-08	319.11	376.578	297.892	249.776	713.375	710.157	582.315	565.626
ENSMUSG00000026385	diazepam binding inhibitor	Dbi	ACBD1, Acbp, EP, endozepine	3919.67	0.994206	0.182176	3.24973e-09	9.21603e-07	2267.99	2220	2897.95	2820.09	6060.35	6467.96	4021.69	4601.37
ENSMUSG00000083557	predicted pseudogene 6877	Gm6877		25.8693	0.994072	0.480148	0.00162135	0.0226017	20.0838	22.2	8.99674	7.13645	22.293	40.3982	55.6795	30.1667
ENSMUSG00000082516	predicted gene 13342	Gm13342		49.9958	0.987838	0.295622	4.70468e-05	0.00179701	34.9608	21.3778	33.9877	35.6822	66.8789	91.4274	48.7196	66.9324
ENSMUSG00000040078	prostaglandin E synthase 3, pseudogene	Ptges3-ps		361.485	0.985054	0.189935	1.4222e-08	3.22661e-06	226.873	255.711	242.912	216.472	610.828	559.195	414.116	365.771
ENSMUSG00000081932	high mobility group box 2 pseudogene	Gm12331		35.5259	0.984288	0.358569	0.000306116	0.00725543	13.3892	32.0667	18.9931	22.5988	41.242	68.039	46.3996	41.4792
ENSMUSG00000057886	chromobox 3, pseudogene 6	Cbx3-ps6		148.821	0.980972	0.177351	2.25528e-09	7.05747e-07	113.808	97.8444	95.9652	80.8797	201.751	228.568	187.918	183.828
ENSMUSG00000028133	RWD domain containing 3	Rwdd3	2510027J23Rik, 3110037C01Rik, Rsume, X2CR1	215.733	0.97964	0.223172	7.16793e-07	7.56383e-05	123.478	136.489	183.933	114.183	348.885	349.763	214.598	254.532
ENSMUSG00000083373	predicted gene 13392	Gm13392		12.9124	0.977777	0.510308	0.00231112	0.0288691	8.18231	9.04444	5.99783	5.94704	21.1783	18.0729	15.0799	19.7969
ENSMUSG00000029186	phosphatidylinositol 4-kinase type 2 beta	Pi4k2b	2610042N09Rik, 4933409G22Rik	46.9505	0.967341	0.279996	3.30643e-05	0.00137013	25.2908	36.1778	30.9888	27.3564	55.7324	59.5341	55.6795	84.8439
ENSMUSG00000032050	radixin	Rdx		2293.01	0.958795	0.109121	1.15737e-19	2.33403e-16	1654.31	1537.55	1454.47	1521.25	2958.28	2876.77	3370.93	2970.48
ENSMUSG00000019528	glycogenin 1	Gyg1	GN1, Gyg	69.2078	0.950328	0.246191	7.37104e-06	0.000484917	44.6308	60.0222	43.9841	29.7352	101.433	85.0487	102.079	86.7293
ENSMUSG00000029193	cholecystokinin A receptor	Cckar		13.7999	0.948171	0.671457	0.00497676	0.0479958	15.6208	5.75555	4.99819	2.37882	21.1783	12.7573	23.1998	24.5105
ENSMUSG00000035171	RIKEN cDNA 1110059E24 gene	1110059E24Rik		240.991	0.947314	0.150647	2.36245e-11	1.47857e-08	176.292	169.378	149.946	148.676	354.458	337.006	302.757	289.412
ENSMUSG00000079962	predicted gene 12643	Gm12643		70.3884	0.942662	0.242761	6.27162e-06	0.000424738	38.68	38.6444	54.9801	52.334	108.121	95.6798	102.079	72.5886
ENSMUSG00000071719	NALCN channel auxiliary factor 2	Nalf2	EG620592, Fam155b, Tmem28, Tnen28	20.4149	0.930183	0.407758	0.00110878	0.017171	13.3892	13.9778	15.9942	5.94704	24.5223	30.8302	31.3197	27.3386
ENSMUSG00000067608	proliferating cell nuclear antigen pseudogene 2	Pcna-ps2		328.221	0.925397	0.133601	3.30948e-13	3.75419e-10	239.518	230.222	221.92	198.631	465.923	420.991	408.316	440.245
ENSMUSG00000073125	X-linked lymphocyte-regulated 3B	Xlr3b	EG574437, Xlr3	77.5447	0.924885	0.22453	2.6075e-06	0.000213566	63.2269	55.0889	44.9837	40.4399	104.777	120.131	97.4392	94.271
ENSMUSG00000096536				18.1102	0.924265	0.433132	0.00154291	0.0218609	14.1331	10.6889	6.99747	11.8941	20.0637	26.5777	24.3598	30.1667
ENSMUSG00000094530	predicted gene, 21399	Gm21399		439.247	0.920506	0.180924	2.50546e-08	5.13093e-06	264.809	292.711	330.88	293.784	691.082	692.084	459.356	489.266
ENSMUSG00000028179	cystathionine gamma lyase	Cth	0610010I13Rik, CGL, CSE, Cys3	24.9511	0.920367	0.422398	0.00134246	0.0197773	17.1085	11.5111	18.9931	13.0835	55.7324	30.8302	27.8398	24.5105
ENSMUSG00000083283	predicted pseudogene 15361	Gm15361		89.9843	0.915661	0.276017	5.66746e-05	0.00205195	80.3354	72.3555	49.9819	29.7352	118.153	124.384	129.919	115.011
ENSMUSG00000027808	stress-associated endoplasmic reticulum protein 1	Serp1	D3Ucla1, Ramp4	1107.97	0.915242	0.235104	6.37429e-06	0.000430087	940.965	975.155	559.797	456.733	1496.97	1447.95	1623.99	1362.22
ENSMUSG00000082218	eukaryotic translation initiation factor 2 subunit 1 pseudogene	Gm13602		12.3386	0.912158	0.707137	0.00571296	0.0527602	11.1577	2.46667	8.99674	3.56822	25.6369	20.1991	11.5999	15.0834
ENSMUSG00000081451	predicted gene 12734	Gm12734		41.5718	0.911228	0.26413	3.57299e-05	0.00145078	29.01	29.6	24.9909	24.9776	61.3057	54.2186	55.6795	52.7917
ENSMUSG00000096361	predicted pseudogene 5814	Gm5814		67.9604	0.910678	0.288433	9.78944e-05	0.00315032	55.7885	56.7333	40.9852	21.4093	82.484	83.9856	98.5991	103.698
ENSMUSG00000091900	predicted gene 4353	Gm4353		108.347	0.905649	0.194872	2.3179e-07	3.23614e-05	69.1777	73.1777	73.9732	76.1221	175	146.709	120.639	131.979
ENSMUSG00000028383	hydroxysteroid dehydrogenase like 2	Hsdl2	2610207I16Rik	133.87	0.900609	0.200354	4.91453e-07	5.73232e-05	82.5669	115.933	96.9649	64.228	177.229	175.413	183.278	175.344
ENSMUSG00000005233	SPC25, NDC80 kinetochore complex component, homolog (S. cerevisiae)	Spc25	2600017H08Rik, 2610205L13Rik, Spbc25	514.606	0.897247	0.17897	3.79662e-08	7.23775e-06	319.854	375.755	413.85	289.026	751.273	790.953	647.274	528.86
ENSMUSG00000053310	neurogranin	Nrgn	0710001B06Rik, NG, NG/RC3, Pss1, RC3	68.4007	0.893915	0.28437	9.52297e-05	0.00309752	42.3992	27.9555	44.9837	65.4174	96.9745	102.058	98.5991	68.8178
ENSMUSG00000084220	PDZ binding kinase pseudogene	Gm12387		25.3645	0.89052	0.449621	0.00209687	0.0270107	9.67	27.9555	11.9957	11.8941	37.8981	45.7137	26.6798	31.1094
ENSMUSG00000043753	doublesex and mab-3 related transcription factor like family A1	Dmrta1	Dmrt4	32.9501	0.888756	0.486652	0.00274567	0.0325499	20.8277	27.1333	12.9953	17.8411	32.3248	19.136	62.6395	70.7032
ENSMUSG00000033061	regulated endocrine-specific protein 18	Resp18		17.3405	0.88404	0.520962	0.00338775	0.0373166	8.92615	4.93333	16.9938	10.7047	24.5223	31.8933	16.2399	24.5105
ENSMUSG00000028148	thioesterase superfamily member 5	Them5	1110007B02Rik, 1110038F21Rik	12.2123	0.882697	0.943803	0.00721689	0.061967	2.97538	6.57777	14.9946	0	17.8344	22.3253	15.0799	17.9115
ENSMUSG00000091697	eukaryotic translation initiation factor 3, subunit 6, pseudogene 2	Eif3s6-ps2	Int6-ps2	58.7857	0.874196	0.251745	3.25318e-05	0.00135736	34.2169	35.3555	46.983	41.6293	79.1401	97.806	67.2794	67.8751
ENSMUSG00000097340				22.0903	0.874116	0.39663	0.00138174	0.0202083	12.6454	17.2667	17.9935	7.13645	27.8662	31.8933	33.6397	28.2813
ENSMUSG00000067106	predicted pseudogene 5529	Gm5529		229.64	0.873562	0.141958	5.85012e-11	3.21757e-08	166.622	159.511	158.942	151.055	318.79	301.923	309.717	270.558
ENSMUSG00000024256	adenylate cyclase activating polypeptide 1	Adcyap1	PACAP	36.0404	0.869125	0.342955	0.000596053	0.0114967	12.6454	29.6	20.9924	30.9246	46.8153	49.9661	41.7596	55.6199
ENSMUSG00000048164	predicted pseudogene 7204	Gm7204		156.229	0.869061	0.249738	3.16625e-05	0.00133645	101.907	70.7111	140.949	107.047	244.108	253.02	162.399	169.688
ENSMUSG00000084133	predicted gene 12856	Gm12856		52.0987	0.865808	0.25755	5.10221e-05	0.0018899	36.4485	44.4	25.9906	32.114	70.2229	77.607	64.9594	65.047
ENSMUSG00000072594	predicted pseudogene 16439	Gm16439		62.8975	0.863157	0.255889	4.71283e-05	0.00179701	37.9362	49.3333	32.9881	48.7657	102.548	83.9856	83.5193	64.1043
ENSMUSG00000048758	ribosomal protein L29	Rpl29	Rpl43	271.899	0.86233	0.168249	2.16471e-08	4.56855e-06	177.779	162.8	207.925	205.768	392.356	407.171	302.757	318.636
ENSMUSG00000058258	isopentenyl-diphosphate delta isomerase	Idi1	4832416K17Rik, IPPI1	218.908	0.861425	0.214299	4.09475e-06	0.000304589	178.523	183.355	122.955	110.615	300.955	226.442	335.237	293.183
ENSMUSG00000031246	SH3-binding domain glutamic acid-rich protein like	Sh3bgrl	1190008F14Rik	3257.82	0.860437	0.133097	7.96012e-12	6.28157e-09	2421.22	2489.69	2189.21	2008.91	4786.3	4505.46	3826.81	3834.94
ENSMUSG00000092281	high-mobility group high mobility group box 1, pseudogene 7	Hmgb1-ps7		150.455	0.85796	0.164697	1.44591e-08	3.2399e-06	112.321	97.8444	112.959	93.9632	210.669	206.243	186.758	182.886
ENSMUSG00000028691	peroxiredoxin 1	Prdx1	MSP23, NkefA, OSF-3, OSF3, PAG	1170.08	0.854867	0.175529	8.2109e-08	1.31896e-05	811.536	707.111	862.688	863.51	1787.9	1843.43	1190.15	1294.34
ENSMUSG00000067279	protein phosphatase 1, regulatory subunit 3C	Ppp1r3c	PTG, Ppp1r5	47.6398	0.852336	0.422268	0.00205522	0.0266255	47.6062	39.4666	17.9935	13.0835	46.8153	56.3448	73.0794	86.7293
ENSMUSG00000081262	predicted gene 12261	Gm12261		54.8618	0.845877	0.2343	2.07598e-05	0.000961198	32.7292	40.2889	38.9859	38.0611	76.9108	70.1652	67.2794	74.4741
ENSMUSG00000028222	calbindin 1	Calb1	Brain-2, CB, Calb, Calb-1	95.013	0.844643	0.201738	1.983e-06	0.000173036	61.7392	55.0889	72.9736	73.7433	130.414	139.267	109.039	117.839
ENSMUSG00000032314	electron transferring flavoprotein, alpha polypeptide	Etfa	2010200I21Rik, D9Ertd394e	354.035	0.84241	0.158016	7.57114e-09	1.90856e-06	249.932	300.111	198.928	241.45	488.216	481.588	428.036	444.016
ENSMUSG00000063830	predicted gene 6065	Gm6065		66.3936	0.838393	0.263114	9.10689e-05	0.00298358	46.1185	39.4666	39.9855	54.7128	107.006	106.311	64.9594	72.5886
ENSMUSG00000022881	replication factor C (activator 1) 4	Rfc4	A1, RFC37	250.665	0.837664	0.221303	1.03816e-05	0.000619821	156.952	140.6	153.944	240.26	378.981	376.341	242.438	315.808
ENSMUSG00000041431	cyclin B1	Ccnb1	Ccnb1-rs1, Ccnb1-rs13, CycB1, Cycb-4, Cycb-5	297.155	0.83739	0.190346	8.10259e-07	8.26191e-05	226.129	263.111	178.935	155.812	344.427	362.52	431.516	414.792
ENSMUSG00000028549	integrin beta 3 binding protein (beta3-endonexin)	Itgb3bp	4930471O16Rik, CENP-R	94.7029	0.836811	0.230169	1.87771e-05	0.000889827	76.6162	41.9333	75.9725	65.4174	134.873	126.51	124.119	112.182
ENSMUSG00000084279	predicted gene 13232	Gm13232		265.376	0.834578	0.182404	3.51147e-07	4.48825e-05	191.168	180.067	186.932	181.979	400.159	414.613	305.077	263.016
ENSMUSG00000090122	potassium voltage-gated channel subfamily E regulatory subunit 5	Kcne5	1500015C14Rik, Kcne1l, Mink	42.7079	0.830862	0.339827	0.000819585	0.0142948	34.9608	37	20.9924	17.8411	74.6815	49.9661	63.7994	42.4219
ENSMUSG00000100007	predicted gene 5527	Gm5527		206.022	0.829147	0.166574	5.03424e-08	9.13714e-06	159.927	145.533	144.948	127.267	298.726	298.734	235.478	237.563
ENSMUSG00000054717	high mobility group box 2	Hmgb2	HMG-2, Hmg2	1064.28	0.829049	0.164975	3.82823e-08	7.23775e-06	723.019	693.955	807.707	768.358	1568.31	1670.14	1159.99	1122.77
ENSMUSG00000080846	predicted gene 13379	Gm13379		26.3405	0.826063	0.373858	0.00143241	0.0206663	14.1331	24.6667	15.9942	13.0835	44.586	37.2088	28.9997	32.0521
ENSMUSG00000071180	small integral membrane protein 15	Smim15	2810008M24Rik	243.165	0.824979	0.184204	5.73228e-07	6.42228e-05	216.459	159.511	162.941	140.35	342.197	350.826	260.998	312.037
ENSMUSG00000081389	predicted gene 13368	Gm13368		11.1836	0.824033	0.679427	0.00660477	0.0579674	5.20692	4.93333	4.99819	10.7047	16.7197	22.3253	10.4399	14.1406
ENSMUSG00000020949	FK506 binding protein 3	Fkbp3	25kDa, FKBP-3, FKBP25	1170.1	0.822391	0.168451	8.01124e-08	1.30995e-05	730.457	767.955	942.659	856.374	1739.97	1791.34	1252.79	1279.26
ENSMUSG00000024900	carnitine palmitoyltransferase 1a, liver	Cpt1a	C730027G07, CPTI, Cpt1	45.0807	0.82154	0.50922	0.00417959	0.042907	46.8623	31.2444	18.9931	11.8941	33.4395	42.5244	82.3593	93.3283
ENSMUSG00000046523	potassium channel tetramerisation domain containing 4	Kctd4	2210017A09Rik	106.074	0.82146	0.269537	0.000146318	0.00427645	84.0546	74	47.9826	82.0692	197.293	144.583	110.199	108.412
ENSMUSG00000027018	histone aminotransferase 1	Hat1	2410071B14Rik, Hat-1, KAT1	322.36	0.821342	0.160757	2.51599e-08	5.13093e-06	214.228	240.089	249.909	205.768	504.936	425.244	365.397	373.313
ENSMUSG00000075502	kelch repeat and BTB (POZ) domain containing 6	Kbtbd6	EG432879, Gm5465, Zbtbd6	19.0773	0.816733	0.604896	0.00586869	0.0536879	14.1331	6.57777	17.9935	5.94704	30.0955	15.9466	18.5598	43.3646
ENSMUSG00000097141	predicted gene 10524	Gm10524		36.3068	0.814638	0.351226	0.00107373	0.0169971	22.3154	14.8	23.9913	35.6822	33.4395	51.0292	54.5195	54.6772
ENSMUSG00000001403	ubiquitin-conjugating enzyme E2C	Ube2c	1110015A16Rik, D2Ertd695e	531.364	0.814387	0.135956	1.69921e-10	8.3353e-08	367.46	367.533	398.856	381.8	744.585	762.249	589.275	639.157
ENSMUSG00000026273	mitochondrial transcription termination factor 4	Mterf4	1810059A23Rik, 4933412H03Rik, Mterfd2	88.8351	0.814212	0.204866	5.18426e-06	0.000370308	56.5323	76.4666	52.9808	61.8492	121.497	107.374	121.799	112.182
ENSMUSG00000027342	proliferating cell nuclear antigen	Pcna		406.403	0.813818	0.139158	3.98671e-10	1.72283e-07	288.612	274.622	312.887	281.89	598.566	542.186	484.876	467.584
ENSMUSG00000029910	MAD2 mitotic arrest deficient-like 1	Mad2l1	MAD2	205.229	0.804495	0.192133	2.12545e-06	0.000181967	124.222	170.2	167.939	115.373	280.892	309.365	229.678	244.162
ENSMUSG00000073371	predicted pseudogene 6594	Gm6594		27.9194	0.801428	0.334468	0.000942529	0.0157522	17.1085	17.2667	18.9931	21.4093	45.7006	35.0826	34.7997	32.9948
ENSMUSG00000083879	predicted gene 14038	Gm14038		19.755	0.801011	0.452903	0.00350624	0.0381083	11.9015	17.2667	11.9957	8.32586	33.4395	28.7039	16.2399	30.1667
ENSMUSG00000047996	proline rich Gla (G-carboxyglutamic acid) 1	Prrg1	2010007L08Rik	30.0482	0.798155	0.527448	0.00496504	0.0479316	26.0346	23.8444	12.9953	9.51526	70.2229	45.7137	31.3197	20.7396
ENSMUSG00000052135	forkhead box O6	Foxo6		290.45	0.798084	0.272624	0.000218118	0.00574951	284.149	149.644	145.947	216.472	259.713	524.113	386.277	357.287
ENSMUSG00000032673	prolyl-tRNA synthetase domain containing 1	Prorsd1	2010316F05Rik, Ncrna00117, Prdxdd1	52.0645	0.798061	0.338702	0.00100501	0.0163449	21.5715	37.8222	42.9844	36.8716	67.9936	93.5536	74.2394	41.4792
ENSMUSG00000037253	mex3 RNA binding family member C	Mex3c	A130001D14Rik, BM-013, Rkhd2	312.352	0.797503	0.347087	0.00117254	0.0179137	319.854	224.467	124.955	159.381	292.038	264.714	634.515	478.897
ENSMUSG00000081738	high mobility group box 1, pseudogene 2	Hmgb1-ps2		410.252	0.79685	0.158015	3.66353e-08	7.07373e-06	291.588	302.578	313.886	262.859	566.242	628.298	474.436	442.131
ENSMUSG00000021116	eukaryotic translation initiation factor 2, subunit 1 alpha	Eif2s1	0910001O23Rik, 2410026C18Rik, 35kDa, Eif2a, eIF2alpha	547.405	0.795908	0.137261	5.62478e-10	2.21934e-07	442.588	388.911	396.856	342.55	743.471	755.871	621.755	687.235
ENSMUSG00000035351	nucleoporin 37	Nup37	2410003L22Rik, 2810039M17Rik	147.038	0.793969	0.228473	3.50034e-05	0.0014253	91.4931	77.2888	121.956	121.32	203.981	216.874	207.638	135.75
ENSMUSG00000020328	NudC domain containing 2	Nudcd2		352.502	0.791851	0.192998	3.08815e-06	0.000245833	208.277	306.689	282.898	199.821	442.516	560.259	409.476	410.079
ENSMUSG00000094017	predicted gene 13160	Gm13160		73.2373	0.789907	0.273108	0.000243464	0.006163	39.4238	43.5778	73.9732	45.1975	95.8598	122.258	78.8793	86.7293
ENSMUSG00000068523	G protein subunit gamma 5	Gng5	G(y)5	344.135	0.789473	0.201921	6.82253e-06	0.000453586	243.982	193.222	295.893	240.26	471.496	570.89	347.997	389.339
ENSMUSG00000060128	high mobility group protein B1-like	Gm2710	100040320	114.238	0.786659	0.212341	1.58563e-05	0.000817591	95.2123	78.1111	79.971	67.7963	150.478	187.107	119.479	135.75
ENSMUSG00000025525	apolipoprotein O-like	Apool	6720473G16Rik, 9430083G14Rik, E130106L15Rik, Micos27	108.316	0.784061	0.243751	8.95485e-05	0.00296477	63.2269	102.778	60.9779	74.9327	142.675	181.792	119.479	120.667
ENSMUSG00000079067	high mobility group nucleosomal binding domain 2, pseudogene 1	Hmgn2-ps1		408.8	0.78359	0.15339	2.66034e-08	5.35828e-06	293.819	319.844	296.892	264.049	542.834	626.171	468.636	458.157
ENSMUSG00000094627	predicted pseudogene 10182	Gm10182		1670.28	0.782004	0.133769	4.18876e-10	1.76805e-07	1210.98	1297.47	1203.56	1118.04	2269.43	2463.22	1949.94	1849.6
ENSMUSG00000082585	predicted gene 15387	Gm15387		606.604	0.781919	0.139829	1.88719e-09	6.11653e-07	435.894	465.378	460.833	388.936	781.369	907.895	706.434	706.09
ENSMUSG00000101878	predicted pseudogene 8203	Gm8203		2728.36	0.779771	0.189365	2.97998e-06	0.000238267	1752.5	1780.11	2212.2	2033.89	4191.08	4324.73	2640.14	2892.23
ENSMUSG00000082394	predicted gene 4596	Gm4596		59.6663	0.774908	0.246537	0.000118738	0.00365344	49.8377	46.0444	32.9881	36.8716	66.8789	81.8594	89.3192	73.5314
ENSMUSG00000082908	predicted gene 13736	Gm13736		163.693	0.774356	0.204523	1.14365e-05	0.000657431	108.602	114.289	124.955	117.751	241.879	262.588	156.599	182.886
ENSMUSG00000046057	predicted pseudogene 15428	Gm15428		128.01	0.773881	0.194559	5.20267e-06	0.000370308	74.3846	87.9777	94.9656	109.426	154.936	195.612	153.119	153.662
ENSMUSG00000014226	calcyclin binding protein	Cacybp	SIP	1446.57	0.770022	0.142727	5.77095e-09	1.49632e-06	1068.91	994.066	1078.61	1055	2073.25	2126.22	1588.03	1588.47
ENSMUSG00000085582	RIKEN cDNA 3110099E03 gene	3110099E03Rik		17.2257	0.767316	0.518692	0.00558045	0.0518879	13.3892	11.5111	6.99747	10.7047	30.0955	19.136	13.9199	32.0521
ENSMUSG00000032397	timeless interacting protein	Tipin	1110005A05Rik, 1110018P21Rik	498.288	0.766065	0.137193	2.01487e-09	6.41577e-07	344.401	411.933	333.879	359.201	682.165	686.769	583.475	584.48
ENSMUSG00000000567	SRY (sex determining region Y)-box 9	Sox9	2010306G03Rik, mKIAA4243, mSox9	526.392	0.766008	0.139789	3.59014e-09	1.00248e-06	350.352	377.4	352.872	451.975	676.592	710.157	695.994	595.793
ENSMUSG00000027967	neurogenin 2	Neurog2	Atoh4, Math4A, bHLHa8, ngn-2, ngn2	1024.28	0.764472	0.111859	7.37007e-13	7.04036e-10	799.635	763.844	771.721	662.5	1303.02	1259.78	1332.83	1300.94
ENSMUSG00000042271	nuclear transport factor 2-like export factor 2	Nxt2	6330587F24Rik, P15-2	172.419	0.764111	0.29293	0.000577867	0.01125	142.818	171.022	105.962	53.5234	240.764	216.874	214.598	233.792
ENSMUSG00000092056	nucleophosmin 1 pseudogene	Gm7289	EG640234	30.1027	0.76314	0.333548	0.00130178	0.0193601	22.3154	16.4444	25.9906	16.6517	41.242	31.8933	42.9196	43.3646
ENSMUSG00000082241	G protein subunit gamma 5, pseudogene	Gng5-ps		71.3858	0.762967	0.235225	8.34608e-05	0.00283143	51.3254	38.6444	53.9805	58.281	92.5159	109.5	90.4792	76.3595
ENSMUSG00000026727	Ras suppressor protein 1	Rsu1	RsuI, rsp-1	158.308	0.762649	0.201932	1.24592e-05	0.000693666	142.075	111	119.957	77.3115	186.146	215.811	218.078	196.084
ENSMUSG00000085738	predicted gene 12335	Gm12335		211.019	0.76198	0.174299	1.00635e-06	0.000100359	162.902	157.867	155.944	130.835	299.841	314.68	228.518	237.563
ENSMUSG00000035873	PRKC, apoptosis, WT1, regulator	Pawr	2310001G03Rik, PAR4, Par-4	34.4088	0.760881	0.421257	0.00350063	0.0381083	35.7046	28.7778	12.9953	10.7047	40.1274	41.4613	49.8796	55.6199
ENSMUSG00000083287	isopentenyl-diphosphate delta isomerase, pseudogene 1	Idi1-ps1		90.4069	0.760866	0.215503	3.18149e-05	0.00133977	69.1777	78.9333	49.9819	58.281	117.038	104.185	113.679	131.979
ENSMUSG00000006705	Pbx/knotted 1 homeobox	Pknox1	D17Wsu76e, PREP1	677.274	0.76077	0.17032	6.45265e-07	7.05515e-05	526.643	482.644	479.826	467.437	667.675	775.007	1090.39	928.569
ENSMUSG00000081999	predicted gene 13461	Gm13461		1056.7	0.760118	0.110435	5.34406e-13	5.38859e-10	802.61	814	768.722	714.834	1354.3	1435.2	1277.15	1286.8
ENSMUSG00000080076	H2A clustered histone 14, pseudogene	H2ac14-ps	H2a-291b, H2ac14, Hist1h2aj	32.404	0.759276	0.33187	0.0013034	0.0193601	22.3154	23.8444	17.9935	23.7882	45.7006	56.3448	32.4797	36.7657
ENSMUSG00000030934	ornithine aminotransferase	Oat	rhg	411.388	0.757001	0.185482	3.60994e-06	0.000275959	360.022	352.733	251.909	217.662	487.102	554.943	531.275	535.459
ENSMUSG00000039887	asparagine-linked glycosylation 14	Alg14	5430428G01Rik	76.4586	0.755303	0.220957	4.66455e-05	0.00178611	59.5077	45.2222	56.9794	55.9022	100.318	112.69	100.919	80.1303
ENSMUSG00000022336	eukaryotic translation initiation factor 3, subunit E	Eif3e	48kDa, Eif3s6, Int6, eIF3-p46, eIF3-p48	855.497	0.754228	0.141357	8.07043e-09	1.95932e-06	609.954	588.711	676.755	624.439	1171.5	1225.76	881.592	1065.26
ENSMUSG00000069083	karyopherin (importin) alpha 2 pseudogene	Gm10259		138.113	0.751884	0.30766	0.000896406	0.015177	110.833	142.244	59.9783	65.4174	153.822	153.088	251.718	167.802
ENSMUSG00000031333	ATP-binding cassette, sub-family B member 7	Abcb7	Abc7	106.838	0.751879	0.277864	0.000453517	0.00947219	73.6408	104.422	78.9714	39.2505	150.478	109.5	158.919	139.521
ENSMUSG00000084129	high mobility group box 1, pseudogene 1	Hmgb1-ps1		218.156	0.749489	0.168513	7.14259e-07	7.56383e-05	164.39	148	153.944	167.707	321.019	308.302	227.358	254.532
ENSMUSG00000058492	sterol carrier protein 2, pseudogene 2	Scp2-ps2		267.813	0.747808	0.179248	2.42107e-06	0.00020306	177.779	180.889	223.919	193.874	380.095	406.108	307.397	272.443
ENSMUSG00000081453	predicted gene 6767	Gm6767		243.981	0.746748	0.191936	8.11407e-06	0.000522235	211.996	208.844	154.944	126.077	308.758	292.355	308.557	340.318
ENSMUSG00000013736	tRNA nucleotidyl transferase, CCA-adding, 1	Trnt1	2410043H24Rik, 2610044E04Rik, 9830143O18Rik, CGI-47, mt-Trat	284.803	0.745762	0.154887	1.26495e-07	1.91324e-05	206.045	224.467	229.917	170.085	378.981	395.477	349.157	324.292
ENSMUSG00000086721	predicted gene 13750	Gm13750		37.3434	0.745153	0.336356	0.00156448	0.0220631	23.0592	26.3111	29.9891	22.5988	54.6178	60.5972	27.8398	53.7345
ENSMUSG00000047632	fibroblast growth factor binding protein 3	Fgfbp3	2610306H15Rik, Fgf-bp3	116.111	0.74314	0.198497	1.43656e-05	0.000764622	69.1777	106.067	79.971	79.6903	148.248	133.952	149.639	162.146
ENSMUSG00000025421	haloacid dehalogenase-like hydrolase domain containing 2	Hdhd2	0610039H12Rik, 3110052N05Rik	314.435	0.741582	0.13869	7.96358e-09	1.95932e-06	244.725	249.133	217.921	210.525	438.057	377.404	402.517	375.198
ENSMUSG00000073639	RAB18, member RAS oncogene family	Rab18		1083.34	0.740225	0.127337	5.55959e-10	2.21934e-07	905.261	851	757.726	677.963	1359.87	1374.6	1347.91	1392.38
ENSMUSG00000067189	predicted gene 7335	Gm7335		59.1941	0.738252	0.263717	0.000343843	0.00782459	29.7538	44.4	45.9833	47.5763	86.9426	88.2381	68.4394	62.2188
ENSMUSG00000037166	protein phosphatase 1, regulatory inhibitor subunit 14A	Ppp1r14a	1110001M11Rik, CPI-17, Cpi17	65.6665	0.737744	0.248834	0.000213348	0.00567781	39.4238	44.4	59.9783	42.8187	98.0891	95.6798	74.2394	70.7032
ENSMUSG00000028044	CDC28 protein kinase 1b	Cks1b	2410005G18Rik, 2610005D03Rik, Cks1, sid1334	533.423	0.736309	0.181274	3.95755e-06	0.000296816	360.022	371.644	416.849	404.399	745.7	841.983	489.516	637.272
ENSMUSG00000031429	proteasome (prosome, macropain) 26S subunit, non-ATPase, 10	Psmd10		167.404	0.735344	0.170154	1.32572e-06	0.000125322	128.685	131.555	122.955	104.668	236.306	224.316	178.638	212.11
ENSMUSG00000062554	predicted gene 12751	Gm12751		83.0177	0.734385	0.234284	0.000126283	0.00384962	57.2762	60.0222	65.9761	53.5234	131.529	120.131	97.4392	78.2449
ENSMUSG00000069011	predicted gene 10254	Gm10254		329.934	0.734112	0.207605	3.19425e-05	0.00134203	271.504	320.667	176.936	180.79	429.14	429.496	419.916	411.021
ENSMUSG00000074034	ribosomal protein S2 pseudogene	Gm5921	EG546164	88.7475	0.733581	0.233991	0.000126412	0.00384962	60.9954	60.8444	66.9757	65.4174	123.726	141.394	76.5593	114.068
ENSMUSG00000070713	high mobility group nucleosomal binding domain 2, pseudogene	Hmgn2-ps	Gm10282	1501.56	0.732441	0.122786	2.24898e-10	1.07418e-07	1181.97	1150.29	1082.61	1031.22	2027.55	2076.25	1781.74	1680.85
ENSMUSG00000101236	predicted gene 6750	Gm6750		388.25	0.730977	0.160956	4.82289e-07	5.72127e-05	309.44	303.4	273.901	250.965	497.133	601.72	429.196	440.245
ENSMUSG00000015568	lipoprotein lipase	Lpl		225.139	0.729637	0.201038	2.28128e-05	0.00103255	142.818	212.133	179.935	116.562	289.809	302.986	255.198	301.667
ENSMUSG00000051579	transcription elongation factor A (SII)-like 8	Tceal8	3930402F23Rik	576.049	0.72831	0.14953	9.6841e-08	1.5284e-05	403.165	394.666	495.82	404.399	790.286	823.91	643.794	652.355
ENSMUSG00000041789	RIKEN cDNA 2700046A07 gene	2700046A07Rik	A330042I05Rik	9.77659	0.726159	0.876993	0.00957898	0.0738566	7.43846	4.11111	2.99891	7.13645	8.91719	10.6311	16.2399	20.7396
ENSMUSG00000082951	predicted gene 13359	Gm13359		49.8928	0.72608	0.288125	0.00077298	0.0137951	42.3992	25.4889	33.9877	38.0611	80.2547	72.2914	51.0396	55.6199
ENSMUSG00000024800	ribonuclease P/MRP 30 subunit	Rpp30	Rnasep2, TSG15	286.786	0.725264	0.214538	5.58591e-05	0.00203175	208.277	203.911	224.919	191.495	434.713	463.516	241.278	326.178
ENSMUSG00000085611	adaptor-related protein complex 3, sigma 1 subunit, pseudogene 1	Ap3s1-ps1		312.639	0.725189	0.166497	1.13386e-06	0.000110643	227.617	253.244	212.923	223.609	429.14	476.273	339.877	338.433
ENSMUSG00000046434	heterogeneous nuclear ribonucleoprotein A1	Hnrnpa1	HDP-1, Hdp, Hnrpa1, hnRNP A1, hnrnp-A1	1076.23	0.724449	0.1309	2.82472e-09	8.26914e-07	771.369	777	829.7	814.745	1554.94	1443.7	1224.95	1193.47
ENSMUSG00000031197	von Hippel-Lindau binding protein 1	Vbp1	VBP-1	1494.37	0.724429	0.158561	4.21855e-07	5.20754e-05	993.035	1026.96	1222.56	1158.48	2244.9	2075.19	1521.91	1711.96
ENSMUSG00000003038	high mobility group nucleosomal binding domain 2	Hmgn2	HMG-17, Hmg17	3866	0.724306	0.127365	1.18053e-09	4.28533e-07	2819.18	3018.38	2981.92	2658.33	5225.47	5512.22	4282.68	4429.79
ENSMUSG00000048709	predicted gene 8666	Gm8666		188.532	0.723748	0.153862	2.24724e-07	3.16182e-05	131.661	147.178	152.945	123.698	253.025	221.127	240.118	238.506
ENSMUSG00000094649	M-phase specific PLK1 intereacting protein like 1	Mplkipl1	EG633057, Gm7102	16.8583	0.722987	0.519105	0.00654841	0.0576679	8.18231	15.6222	8.99674	9.51526	33.4395	21.2622	20.8798	16.9688
ENSMUSG00000016319	solute carrier family 25 (mitochondrial carrier, adenine nucleotide translocator), member 5	Slc25a5	Ant2	1308.24	0.721192	0.113018	1.6185e-11	1.12984e-08	964.025	1015.44	946.657	975.315	1611.78	1849.81	1532.35	1570.55
ENSMUSG00000083713	predicted gene 5883	Gm5883		47.1248	0.719978	0.27154	0.000567696	0.0111271	37.1923	40.2889	30.9888	23.7882	56.8471	71.2283	59.1595	57.5053
ENSMUSG00000004364	cullin 3	Cul3	KIAA0617	404.07	0.719275	0.18355	7.46222e-06	0.000488951	369.692	287.778	257.907	266.427	407.961	598.53	476.756	567.511
ENSMUSG00000066551	high mobility group box 1	Hmgb1	HMG-1, Hmg1, SBP-1, p30	1448.64	0.718478	0.115812	5.18651e-11	3.03662e-08	1071.88	1128.91	1064.61	1057.38	1874.84	2035.85	1658.79	1696.88
ENSMUSG00000096006	predicted gene, 21596	Gm21596		690.867	0.718336	0.144609	6.18231e-08	1.05857e-05	490.195	539.377	521.811	495.983	944.108	1015.27	782.993	737.199
ENSMUSG00000100720	predicted gene 10075	Gm10075		138.369	0.718203	0.175301	3.61864e-06	0.000275959	104.882	119.222	94.9656	85.6374	183.917	177.539	178.638	162.146
ENSMUSG00000082165	ribosomal protein S7 pseudogene	Gm7091	EG632685	19.5812	0.717489	0.473286	0.00571787	0.0527602	11.1577	17.2667	8.99674	13.0835	37.8981	24.4515	17.3998	26.3959
ENSMUSG00000078640	predicted gene 11627	Gm11627		30.4405	0.71744	0.394071	0.00347572	0.0379797	13.3892	14.8	33.9877	20.2199	40.1274	47.8399	38.2797	34.8803
ENSMUSG00000062038	predicted pseudogene 10108	Gm10108		274.297	0.716899	0.162726	9.0836e-07	9.15929e-05	187.449	189.111	228.917	204.578	370.063	401.855	289.997	322.407
ENSMUSG00000027699	ect2 oncogene	Ect2		242.69	0.715493	0.337202	0.00197887	0.0259325	255.883	161.978	98.9642	151.055	207.325	228.568	466.316	371.428
ENSMUSG00000103224	predicted gene 2077	Gm2077		25.0462	0.715343	0.411735	0.00410682	0.0424239	17.1085	15.6222	14.9946	19.0305	36.7834	48.903	24.3598	23.5677
ENSMUSG00000058927	predicted gene 10053	Gm10053		583.385	0.715333	0.18179	6.92458e-06	0.00045869	382.337	391.378	509.815	429.376	773.566	928.094	571.875	680.636
ENSMUSG00000034437	predicted gene 9761	Gm9761		526.913	0.71433	0.127032	1.73861e-09	5.89381e-07	371.179	393.844	405.853	400.831	673.248	740.987	634.515	594.85
ENSMUSG00000011884	glycolipid transfer protein	Gltp	1110001F24Rik	157.752	0.714313	0.183362	8.32634e-06	0.000528403	128.685	124.978	109.96	97.5315	171.656	195.612	241.278	192.313
ENSMUSG00000022707	1,4-alpha-glucan branching enzyme 1	Gbe1	2310045H19Rik, 2810426P10Rik, D16Ertd536e	41.7918	0.714019	0.422283	0.0044989	0.0447278	37.1923	42.7555	13.9949	15.4623	41.242	68.039	63.7994	51.849
ENSMUSG00000022247	BRX1, biogenesis of ribosomes	Brix1	1110064N10Rik, Bxdc2	503.556	0.712758	0.162854	1.05113e-06	0.000103685	415.81	337.933	377.863	355.633	745.7	711.22	524.315	559.97
ENSMUSG00000024132	enoyl-Coenzyme A delta isomerase 1	Eci1	Dci, eci	103.102	0.710186	0.196339	2.41849e-05	0.00108117	75.1285	60.0222	89.9674	77.3115	127.07	141.394	127.599	126.323
ENSMUSG00000051236	methionine sulfoxide reductase B3	Msrb3	D430026P16Rik, I-8-23, MsrB2	29.6058	0.709853	0.428289	0.00479743	0.0468572	34.2169	14.8	13.9949	14.2729	32.3248	38.2719	52.1995	36.7657
ENSMUSG00000081277	predicted gene 15285	Gm15285		25.2503	0.707209	0.399237	0.00401623	0.0417495	19.34	19.7333	15.9942	11.8941	36.7834	40.3982	37.1197	20.7396
ENSMUSG00000027306	nucleolar and spindle associated protein 1	Nusap1	2610201A12Rik, ANKT, BM037, LNP, NuSAP	343.661	0.706583	0.189065	1.56911e-05	0.000813697	302.745	274.622	192.93	237.882	402.388	355.078	495.316	488.324
ENSMUSG00000028871	R-spondin 1	Rspo1	R-spondin, Rspondin	16.5065	0.705972	0.531297	0.00734076	0.0626567	11.9015	14.8	4.99819	9.51526	16.7197	27.6408	26.6798	19.7969
ENSMUSG00000097326	RIKEN cDNA A330048O09 gene	A330048O09Rik		19.2222	0.705935	0.453125	0.00565309	0.0523488	17.8523	12.3333	9.99638	9.51526	33.4395	21.2622	22.0398	27.3386
ENSMUSG00000048574	cyclin B1, pseudogene	Ccnb1-ps	EG434175, Gm5593	82.7036	0.705374	0.238983	0.000245417	0.00619515	75.8723	66.6	52.9808	41.6293	93.6305	113.753	97.4392	119.724
ENSMUSG00000039419	contactin associated protein-like 2	Cntnap2	5430425M22Rik, Caspr2, mKIAA0868	435.445	0.705278	0.165884	1.84897e-06	0.000163702	279.686	335.466	367.867	306.867	630.891	615.54	457.036	490.209
ENSMUSG00000044211	predicted gene 7887	Gm7887		152.711	0.705246	0.199146	3.33566e-05	0.00137909	131.661	125.8	98.9642	89.2056	162.739	230.695	185.598	197.026
ENSMUSG00000078180	60S ribosomal protein L23a pseudogene	Gm20900		181.661	0.704358	0.201016	3.68574e-05	0.00148	121.991	120.867	145.947	143.918	287.579	258.336	183.278	191.37
ENSMUSG00000000184	cyclin D2	Ccnd2	2600016F06Rik, Vin-1, Vin1, cD2	14988.8	0.702566	0.101701	4.13493e-13	4.41464e-10	10672	11234.8	12292.5	10931.8	18976.9	19836.6	17778	18187.7
ENSMUSG00000028656	cyclase associated actin cytoskeleton regulatory protein 1	Cap1		276.152	0.701805	0.196168	2.91056e-05	0.0012638	246.213	232.689	165.94	164.138	297.611	317.87	374.677	410.079
ENSMUSG00000026484	ring finger protein 2	Rnf2	Ring1B, dinG	649.772	0.700854	0.209943	6.80089e-05	0.00238294	609.954	578.022	389.859	318.761	803.662	888.759	820.113	789.048
ENSMUSG00000027131	ER membrane protein complex subunit 4	Emc4	2610318K02Rik, Tmem85	153.602	0.699037	0.187877	1.7047e-05	0.000849973	118.272	136.489	98.9642	97.5315	183.917	228.568	192.558	172.516
ENSMUSG00000096722	high mobility group box 1, pseudogene 9	Hmgb1-ps9		34.3632	0.698317	0.331599	0.00215078	0.0274133	21.5715	24.6667	28.9895	20.2199	45.7006	60.5972	38.2797	34.8803
ENSMUSG00000028252	cyclin C	Ccnc	CG1C	283.885	0.695013	0.156003	7.64595e-07	7.86801e-05	188.193	256.533	217.921	183.169	348.885	374.214	351.477	350.688
ENSMUSG00000037742	eukaryotic translation elongation factor 1 alpha 1	Eef1a1		7073.07	0.694124	0.129456	8.09637e-09	1.95932e-06	5888.29	5929.86	4872.24	4569.71	9517.99	8782.35	8368.17	8655.96
ENSMUSG00000021760	glutathione peroxidase 8 (putative)	Gpx8	2310016C16Rik, GPx-8, GSHPx-8	56.9631	0.692055	0.252266	0.00044335	0.00931343	38.68	32.0667	46.983	47.5763	85.828	71.2283	62.6395	70.7032
ENSMUSG00000064315				24.2976	0.691859	0.410334	0.00463893	0.0457093	15.6208	12.3333	21.992	15.4623	35.6688	41.4613	30.1597	21.6823
ENSMUSG00000075020	MIR670 host gene (non-protein coding)	Mir670hg		73.7299	0.691288	0.271835	0.000766199	0.013701	40.1677	58.3777	54.9801	58.281	124.841	100.995	62.6395	89.5574
ENSMUSG00000046573	LYR motif containing 4	Lyrm4	Gm903	61.1914	0.691261	0.236128	0.000266396	0.00651581	44.6308	50.9778	38.9859	42.8187	91.4012	69.1021	69.5994	82.0157
ENSMUSG00000037966	ninjurin 1	Ninj1		38.9689	0.691051	0.302848	0.00146909	0.0210665	23.0592	27.1333	34.9873	24.9776	61.3057	41.4613	54.5195	44.3074
ENSMUSG00000034424	glycine cleavage system protein H (aminomethyl carrier)	Gcsh	1100001L02Rik, 5730591C18Rik	292.618	0.690258	0.165776	2.81071e-06	0.000225727	191.168	272.978	212.923	193.874	362.261	403.982	370.037	333.719
ENSMUSG00000049536	transcription elongation factor A (SII)-like 1	Tceal1	0610011M09Rik, P21, SIIR, pp21	158.843	0.689702	0.173125	5.98972e-06	0.000413151	116.04	112.644	140.949	102.289	220.7	178.602	205.318	194.198
ENSMUSG00000009630	protein phosphatase 2 (formerly 2A), catalytic subunit, beta isoform	Ppp2cb	D8Ertd766e, PP2Ac	620.358	0.68947	0.236995	0.000275601	0.00666955	580.2	351.089	304.89	567.348	626.433	947.23	770.233	815.444
ENSMUSG00000042712	transcription elongation factor A like 9	Tceal9	Wbp5	1195.48	0.688729	0.186952	1.95991e-05	0.000919183	764.674	871.555	1050.62	853.995	1725.48	1865.76	1200.59	1231.18
ENSMUSG00000033186	mitotic spindle organizing protein 1	Mzt1	2410129H14Rik, Mozart1	1052.84	0.686906	0.14808	3.26739e-07	4.21952e-05	802.61	842.777	863.687	647.038	1365.44	1496.86	1280.63	1123.71
ENSMUSG00000080977	predicted gene 13772	Gm13772		152.389	0.686823	0.218725	0.000133088	0.00397948	101.907	82.2222	146.947	116.562	187.261	234.947	178.638	170.63
ENSMUSG00000071072	prostaglandin E synthase 3	Ptges3	5730442A20Rik, Ptges, Tebp, cPGES, p23	1096.79	0.686233	0.177087	9.32389e-06	0.000575607	807.073	846.066	760.725	848.048	1723.25	1567.02	1042.83	1179.33
ENSMUSG00000092344	heat shock protein 1 (chaperonin 10), pseudogene 3	Hspe1-ps3		22.2321	0.685646	0.395885	0.00444571	0.0444511	11.1577	18.0889	16.9938	14.2729	32.3248	29.7671	23.1998	32.0521
ENSMUSG00000078578	ubiquitin-conjugating enzyme E2D 3	Ube2d3	1100001F19Rik, 9430029A22Rik	1443.27	0.685621	0.158142	1.33946e-06	0.000125964	1193.87	1309.8	985.643	826.639	1822.45	1810.48	1806.1	1791.15
ENSMUSG00000041688	angiomotin	Amot	CAG-2, D0Kist1, Sii6	93.4849	0.684934	0.197415	4.33428e-05	0.00168495	58.7639	64.1333	82.97	71.3645	118.153	118.005	119.479	115.011
ENSMUSG00000015668	PDZ domain containing 11	Pdzd11	1810012H22Rik, 2310079D11Rik, 2700099C19Rik, Pdzk11	371.359	0.683874	0.137145	5.86015e-08	1.02856e-05	271.504	279.555	308.888	258.102	520.541	455.011	455.876	421.391
ENSMUSG00000033740	suppression of tumorigenicity 18	St18	Myt3, NZF-3, Nzf3, mKIAA0535	221.002	0.683852	0.228145	0.000213682	0.00567838	147.282	198.978	146.947	152.244	211.783	228.568	390.917	291.297
ENSMUSG00000062248	CDC28 protein kinase regulatory subunit 2	Cks2	1110038L14Rik, CKSHS2	129.993	0.683713	0.203208	6.31595e-05	0.00223459	87.7739	81.4	118.957	96.3421	173.885	192.423	134.559	154.604
ENSMUSG00000082536	predicted gene 13456	Gm13456		2417.51	0.683556	0.163954	2.76343e-06	0.000223654	2007.64	2223.29	1612.42	1380.9	3204.62	2870.39	3049.61	2991.22
ENSMUSG00000060904	ADP-ribosylation factor-like 1	Arl1	2310008D22Rik	394.745	0.683249	0.157897	1.40085e-06	0.000129721	300.514	335.466	312.887	231.935	468.153	558.132	451.236	499.636
ENSMUSG00000080928	high mobility group box 1, pseudogene 6	Hmgb1-ps6	Gm15695, Hmg-1RI-A, Hmg-F, Hmg1-rs7, Hmgb1-rs7	192.912	0.683051	0.160849	1.99928e-06	0.000173622	162.158	142.244	134.951	136.782	261.942	263.651	228.518	213.052
ENSMUSG00000019857	anti-silencing function 1A histone chaperone	Asf1a	2310079C17Rik	445.069	0.682788	0.134895	3.9637e-08	7.41661e-06	338.45	319.022	339.877	344.928	568.471	636.802	516.196	496.808
ENSMUSG00000068466	predicted gene 5518	Gm5518		441.648	0.682509	0.152145	6.71343e-07	7.16758e-05	322.829	343.689	340.877	317.572	553.981	664.443	538.235	451.558
ENSMUSG00000084328	predicted gene 14046	Gm14046		48.6067	0.682193	0.288989	0.00123835	0.0186214	31.2415	31.2444	42.9844	33.3034	83.5987	62.7234	55.6795	48.0782
ENSMUSG00000084067	predicted gene 14269	Gm14269		599.312	0.681903	0.165605	3.42284e-06	0.00026436	388.288	416.866	487.823	500.741	838.216	870.686	615.955	675.923
ENSMUSG00000083396	DnaJ (Hsp40) homolog, subfamily A, member 1 pseudogene	Gm15542		627.19	0.681859	0.144817	2.37787e-07	3.26956e-05	539.289	523.755	417.849	403.209	781.369	847.298	760.953	743.798
ENSMUSG00000020738	small ubiquitin-like modifier 2	Sumo2	SUMO-2, Smt3A, Smt3b, Smt3h2	1339.85	0.681364	0.162924	2.61559e-06	0.000213566	976.67	982.555	1002.64	1049.06	1916.08	2015.66	1302.67	1473.46
ENSMUSG00000081865	predicted gene 15484	Gm15484		87.8953	0.681162	0.256347	0.000579283	0.01125	69.1777	45.2222	83.9696	55.9022	119.267	138.204	100.919	90.5001
ENSMUSG00000038646	RNA guanine-7 methyltransferase activating subunit	Ramac	2410047I02Rik, 2610204K14Rik, Fam103a1, RAM, Rammet	382.577	0.678726	0.166807	4.23353e-06	0.00031294	269.272	260.644	299.891	316.383	555.095	543.249	390.917	425.162
ENSMUSG00000021707	dihydrofolate reductase	Dhfr	8430436I03Rik	136.058	0.678665	0.178592	1.26343e-05	0.000699125	105.626	90.4444	88.9678	121.32	164.968	172.224	185.598	159.318
ENSMUSG00000081455	high mobility group box 1, pseudogene 3	Hmgb1-ps3		186.143	0.678506	0.17774	1.20085e-05	0.000672697	149.513	142.244	116.958	146.297	228.503	283.85	198.358	223.422
ENSMUSG00000081071	predicted pseudogene 9836	Gm9836		184.213	0.677787	0.182076	1.714e-05	0.000849973	136.124	120.867	144.948	147.487	268.63	262.588	196.038	197.026
ENSMUSG00000024646	cytochrome b5 type A (microsomal)	Cyb5a	0610009N12Rik, Cyb5	506.466	0.677243	0.161584	2.5535e-06	0.000211625	351.095	423.444	390.858	353.254	694.426	751.618	559.115	527.917
ENSMUSG00000083261	DnaJ (Hsp40) homolog, subfamily A, member 1 pseudogene	Gm7816	EG665839	780.799	0.675549	0.156229	1.43475e-06	0.000131519	660.535	681.622	534.806	467.437	994.267	1039.72	994.111	873.892
ENSMUSG00000056367	ARP3 actin-related protein 3B	Actr3b	9630005C02, ARP11, Arp3b, Arp3beta	110.596	0.674812	0.198181	5.68666e-05	0.00205195	84.7985	84.6888	81.9703	76.1221	124.841	113.753	165.879	152.719
ENSMUSG00000032221	meiosis-specific nuclear structural protein 1	Mns1		152.513	0.674774	0.174221	9.76248e-06	0.000596596	107.858	137.311	109.96	99.9103	198.408	207.306	182.118	177.229
ENSMUSG00000081457	predicted gene 13488	Gm13488		31.4973	0.67325	0.38034	0.00413617	0.04263	17.8523	16.4444	19.9928	33.3034	39.0127	56.3448	31.3197	37.7084
ENSMUSG00000030057	cellular nucleic acid binding protein	Cnbp	Cnbp1, Znf9	3340.91	0.673241	0.139596	1.41477e-07	2.10476e-05	2279.89	2603.98	2704.02	2517.98	4550	4772.3	3793.17	3505.94
ENSMUSG00000032478	NME/NM23 nucleoside diphosphate kinase 6	Nme6	NDK 6, nm23-M6	142.696	0.67177	0.182179	1.97139e-05	0.000922182	86.2862	111	109.96	120.13	206.21	170.097	168.199	169.688
ENSMUSG00000072421	predicted gene 10357	Gm10357		374.596	0.671351	0.146935	4.71345e-07	5.6655e-05	298.282	301.755	287.896	241.45	471.496	535.807	439.636	420.449
ENSMUSG00000095865	predicted gene 13237	Gm13237		173.263	0.671102	0.187991	3.10121e-05	0.00131511	124.966	114.289	154.944	122.509	230.732	257.272	204.158	177.229
ENSMUSG00000082675	predicted gene 6382	Gm6382		76.8088	0.670563	0.251685	0.0006022	0.0115664	72.8969	65.7777	44.9837	38.0611	88.0573	103.122	99.7591	101.813
ENSMUSG00000037894	H2A.Z variant histone 1	H2az1	H2A.Z, H2A.Z1, H2a.z-1, H2afz	1620.95	0.670188	0.178678	1.5797e-05	0.000816853	1107.59	1077.93	1388.5	1277.42	2319.58	2477.04	1601.95	1717.62
ENSMUSG00000023156	ribonuclease P 14 subunit	Rpp14	2610511E03Rik	173.278	0.669178	0.249091	0.000552636	0.0109263	119.015	163.622	143.948	77.3115	178.344	194.549	273.758	235.677
ENSMUSG00000084353	predicted gene 15452	Gm15452		110.074	0.667772	0.265806	0.000859834	0.0146949	59.5077	71.5333	94.9656	93.9632	161.624	182.855	117.159	98.9845
ENSMUSG00000067321	predicted pseudogene 7931	Gm7931		311.057	0.667053	0.173987	1.14872e-05	0.000657704	220.178	258.178	257.907	196.252	420.223	461.389	323.637	350.688
ENSMUSG00000096438	glyceraldehyde-3-phosphate dehydrogenase, pseudogene 15	Gapdh-ps15	Gm20899	127.698	0.666869	0.167046	5.99064e-06	0.000413151	95.2123	87.9777	97.9645	103.478	160.509	166.908	157.759	151.776
ENSMUSG00000022205	SUB1 homolog, transcriptional regulator	Sub1	P15, P9, Pc4, Rpo2tc1	1992.74	0.666211	0.142413	2.80135e-07	3.73248e-05	1502.57	1426.55	1649.4	1459.4	2737.58	2866.14	2162.22	2138.07
ENSMUSG00000039197	adenosine kinase	Adk	2310026J05Rik, 5033405D03Rik, Ak	352.568	0.66621	0.127387	1.69189e-08	3.65568e-06	256.627	289.422	268.903	256.912	455.891	453.948	426.876	411.964
ENSMUSG00000082475	predicted pseudogene 7206	Gm7206		155.705	0.665719	0.17681	1.51622e-05	0.000790789	119.015	120.867	123.955	102.289	232.962	198.801	170.519	177.229
ENSMUSG00000067161	predicted pseudogene 5560	Gm5560		211.706	0.665704	0.160927	3.32241e-06	0.000258399	159.183	179.244	157.943	140.35	300.955	270.03	254.038	231.907
ENSMUSG00000075334	reprimo, TP53 dependent G2 arrest mediator candidate	Rprm	2410012A13Rik, Reprimo	476.166	0.665695	0.146385	5.26312e-07	6.00791e-05	368.204	384.8	385.86	300.92	653.184	508.166	617.115	591.079
ENSMUSG00000100078	predicted gene 6170	Gm6170		620.9	0.665685	0.147706	6.38485e-07	7.02333e-05	513.998	536.089	446.838	379.421	839.331	748.429	716.874	786.22
ENSMUSG00000000247	LIM homeobox protein 2	Lhx2	LH2A, Lh-2, Lim2, ap, apterous	2655.01	0.664264	0.115222	8.66896e-10	3.27795e-07	2192.86	2162.44	1829.34	1922.08	3067.51	3430.65	3449.81	3185.42
ENSMUSG00000039617	predicted gene 7488	Gm7488		420.395	0.664207	0.142188	2.94044e-07	3.8395e-05	334.731	332.178	316.885	290.216	557.324	565.574	432.676	533.574
ENSMUSG00000003824	synaptonemal complex central element protein 2	Syce2	1700013H19Rik, Cesc1	278.945	0.66262	0.177749	1.7238e-05	0.000850189	177.035	197.333	235.915	228.366	376.751	413.549	313.197	289.412
ENSMUSG00000022863	BTG anti-proliferation factor 3	Btg3	ANA, tob5	53.227	0.662484	0.293864	0.00163204	0.0227158	29.01	39.4666	33.9877	51.1445	72.4522	88.2381	56.8395	54.6772
ENSMUSG00000042705	COMM domain containing 10	Commd10	2310003A05Rik, DRWMS2, Tg(Vav1-icre)A2Kio, Vav-cre, Vav-iCre	186.638	0.660752	0.17668	1.71099e-05	0.000849973	167.365	143.889	137.95	109.426	255.255	240.263	229.678	209.282
ENSMUSG00000028223	2,4-dienoyl CoA reductase 1, mitochondrial	Decr1	1200012F07Rik, Decr, Nadph	56.6209	0.660629	0.379383	0.0045218	0.0448964	34.9608	32.0667	68.975	20.2199	89.1719	63.7866	57.9995	85.7866
ENSMUSG00000054091	allregulin	Arln	1810037I17Rik, 5730414I01Rik, Aln	434.027	0.66022	0.200392	8.41205e-05	0.00284172	274.479	301.755	352.872	366.338	620.859	671.885	386.277	497.751
ENSMUSG00000023921	methylmalonyl-Coenzyme A mutase	Mmut	D230010K02Rik, Mcm, Mut	93.2633	0.658844	0.266207	0.000988344	0.0161608	72.8969	83.8666	39.9855	73.7433	102.548	99.9323	149.639	123.495
ENSMUSG00000004032	glutathione S-transferase, mu 5	Gstm5	Fsc2	609.848	0.658765	0.188252	4.11525e-05	0.00161321	372.667	419.333	547.802	488.847	870.541	902.58	602.035	674.98
ENSMUSG00000091876	predicted gene 3851	Gm3851		95.69	0.657179	0.238553	0.00046313	0.00963733	78.8477	53.4444	78.9714	70.1751	139.331	145.646	106.719	92.3855
ENSMUSG00000081254	predicted gene 12112	Gm12112		55.0489	0.656289	0.302946	0.00209185	0.0269844	44.6308	52.6222	34.9873	23.7882	89.1719	72.2914	67.2794	55.6199
ENSMUSG00000024997	peroxiredoxin 3	Prdx3	Aop1, D0Tohi1, Ef2l, Mer5, Prx3	238.938	0.655446	0.167222	8.22687e-06	0.000523922	182.986	147.178	215.922	176.032	323.248	275.345	315.517	275.271
ENSMUSG00000039253	fructosamine 3 kinase related protein	Fn3krp	FN3K-RP	150.773	0.654746	0.172598	1.35511e-05	0.000726576	101.907	101.133	123.955	129.645	168.312	191.36	189.078	200.797
ENSMUSG00000094437	predicted gene 9830	Gm9830		105.153	0.654615	0.197514	7.93397e-05	0.00272215	74.3846	69.8889	73.9732	97.5315	149.363	132.889	120.639	122.552
ENSMUSG00000029064	guanine nucleotide binding protein (G protein), beta 1	Gnb1	Gnb-1, Hg2a	3642.54	0.654588	0.17044	1.14051e-05	0.000657431	3035.64	3024.95	2635.05	2299.13	3524.52	4210.98	5499.51	4910.57
ENSMUSG00000082320	predicted gene 11877	Gm11877		24.5735	0.65447	0.375616	0.00472871	0.0463674	20.8277	18.0889	11.9957	16.6517	26.7516	36.1457	35.9597	30.1667
ENSMUSG00000031352	holocytochrome c synthetase	Hccs	CCHL	203.728	0.653792	0.348551	0.00364893	0.0391419	138.355	245.022	123.955	63.0386	225.159	228.568	324.797	280.927
ENSMUSG00000046160	oligodendrocyte transcription factor 1	Olig1	Bhlhb6, Olg-1, Oligo1, bHLHe21	61.5002	0.653717	0.236477	0.000468321	0.00968112	51.3254	49.3333	45.9833	33.3034	79.1401	80.7963	82.3593	69.7605
ENSMUSG00000028187	ribosome production factor 1 homolog	Rpf1	2210420E24Rik, 2310066N05Rik, Bxdc5	328.95	0.652808	0.143668	5.40225e-07	6.12817e-05	223.154	271.333	259.906	247.397	426.911	440.127	408.316	354.459
ENSMUSG00000076432	tyrosine 3-monooxygenase/tryptophan 5-monooxygenase activation protein theta	Ywhaq	2700028P07Rik	2567.96	0.652516	0.136993	1.91342e-07	2.73454e-05	2157.15	2268.51	1786.35	1621.16	3204.62	3170.19	3169.09	3166.56
ENSMUSG00000095343				132.91	0.651866	0.20785	0.000145881	0.00427056	84.0546	95.3777	125.954	91.5844	203.981	169.034	141.519	151.776
ENSMUSG00000090319	eukaryotic translation elongation factor 1 gamma pseudogene	Gm4462		68.5438	0.651672	0.262262	0.000978203	0.0160665	55.7885	43.5778	44.9837	55.9022	102.548	108.437	62.6395	74.4741
ENSMUSG00000019818	CD164 antigen	Cd164	A115, A24, MGC-24, MSSP	205.779	0.650493	0.25812	0.000897622	0.0151834	172.572	198.155	104.962	124.888	224.044	199.865	354.957	266.787
ENSMUSG00000023092	four and a half LIM domains 1	Fhl1	FHL-1, KyoT, RAM14-1, SLIM, SLIM-1	519.352	0.650461	0.155369	2.77258e-06	0.000223654	449.283	457.978	334.879	333.034	621.974	630.424	689.034	638.214
ENSMUSG00000028551	cyclin dependent kinase inhibitor 2C	Cdkn2c	INK4c, p18, p18-INK4c, p18-INK6, p18INK4c	73.2442	0.649446	0.238875	0.000541636	0.0107904	67.69	54.2666	56.9794	35.6822	85.828	89.3012	96.2792	99.9272
ENSMUSG00000031821	GINS complex subunit 2	Gins2	2210013I18Rik, 4833427B12Rik, Pfs2, Psf2	72.8804	0.649394	0.272445	0.0012356	0.0185955	37.1923	45.2222	76.9721	53.5234	99.2038	92.4905	102.079	76.3595
ENSMUSG00000101610	predicted gene 7560	Gm7560		15.2586	0.649196	0.54602	0.00936831	0.0728649	11.1577	11.5111	9.99638	5.94704	30.0955	15.9466	18.5598	18.8542
ENSMUSG00000084157	predicted gene 15576	Gm15576		13.0061	0.649183	0.659749	0.0105624	0.0785045	11.9015	7.4	4.99819	7.13645	23.4076	10.6311	19.7198	18.8542
ENSMUSG00000071533	PEST proteolytic signal containing nuclear protein	Pcnp	1110018D06Rik	631.849	0.649058	0.15258	2.0887e-06	0.000179668	542.264	545.133	418.848	413.914	788.057	883.444	740.074	723.058
ENSMUSG00000024227	PDZ and pleckstrin homology domains 1	Pdzph1	2610034M16Rik	28.242	0.64864	0.366804	0.00446245	0.0445753	17.8523	17.2667	15.9942	28.5458	34.5541	41.4613	27.8398	42.4219
ENSMUSG00000038628	polymerase (RNA) III (DNA directed) polypeptide K	Polr3k	12.3kDa, 1500004O14Rik, C11, RPC10, RPC11	1041.15	0.648059	0.128549	4.75588e-08	8.71911e-06	795.915	828.8	823.702	741.001	1403.34	1418.19	1122.87	1195.36
ENSMUSG00000051255	predicted pseudogene 6563	Gm6563		1071.56	0.647982	0.176475	2.22231e-05	0.00101344	730.457	681.622	947.657	878.973	1454.62	1615.93	1156.51	1106.74
ENSMUSG00000079317	trafficking protein particle complex 2	Trappc2	1110066L09Rik, 1810064C02Rik, MIP-2A, Sedl, TRS20	167.816	0.647833	0.201521	0.000113854	0.00354453	123.478	112.644	133.951	133.214	225.159	266.84	157.759	189.485
ENSMUSG00000040681	high mobility group nucleosomal binding domain 1	Hmgn1	HMG-14, Hmg14	2819.88	0.647418	0.114902	1.79733e-09	5.93119e-07	2177.98	2274.27	2199.2	2018.43	3668.31	3817.63	3217.81	3185.42
ENSMUSG00000001891	UDP-glucose pyrophosphorylase 2	Ugp2	UDPGP, UGPase	238.586	0.646864	0.199519	0.000105176	0.00331414	214.228	177.6	126.954	196.252	239.65	323.185	302.757	328.063
ENSMUSG00000021537	centrin 3	Cetn3	MmCEN3	1194.24	0.64619	0.173775	1.86721e-05	0.000889827	775.832	847.711	1037.62	953.905	1686.46	1769.01	1184.35	1299.05
ENSMUSG00000026360	regulator of G-protein signaling 2	Rgs2	GOS8	224.659	0.646072	0.166698	1.0262e-05	0.00061673	188.193	162.8	186.932	142.729	258.599	304.049	244.758	309.209
ENSMUSG00000079658	elongin C	Eloc	2610043E24Rik, 2610301I15Rik, Tceb1	1339.32	0.645853	0.156948	3.74529e-06	0.000283237	1043.62	977.622	1102.6	950.337	1904.93	1942.3	1388.51	1404.64
ENSMUSG00000083311	predicted gene 5643	Gm5643		213.144	0.644521	0.202559	0.000131094	0.00395668	195.632	188.289	126.954	126.077	234.076	248.768	286.518	298.839
ENSMUSG00000015733	capping actin protein of muscle Z-line subunit alpha 2	Capza2	1110053K06Rik, Cappa2	1749.14	0.642678	0.125839	3.38655e-08	6.60923e-06	1335.2	1366.53	1348.51	1323.81	2347.45	2385.62	2069.42	1816.6
ENSMUSG00000031176	dynein light chain Tctex-type 3	Dynlt3	2310075M16Rik, Tcte1l	114.152	0.642321	0.30969	0.00257364	0.0310369	107.114	101.133	34.9873	83.2586	153.822	130.762	163.559	138.578
ENSMUSG00000042541	SEM1, 26S proteasome complex subunit	Sem1	DSS1, Shfdg1, Shfg, Shfm1	1899.92	0.6421	0.173254	1.97779e-05	0.000922799	1341.15	1211.13	1515.45	1693.72	2528.02	2902.29	1953.42	2054.16
ENSMUSG00000017144	Rho family GTPase 3	Rnd3	2610017M01Rik, Arhe, Rhoe	881.722	0.641911	0.332519	0.00337943	0.0372867	824.925	912.666	369.866	396.073	886.146	817.531	1467.39	1379.18
ENSMUSG00000058050	predicted pseudogene 9234	Gm9234		356.933	0.641907	0.178576	3.01658e-05	0.00129435	246.957	261.467	304.89	267.617	494.904	528.365	331.757	419.506
ENSMUSG00000030291	mediator complex subunit 21	Med21	0610007L03Rik, D6Ertd782e, Srb7, Surb7	293.421	0.641478	0.16651	1.10463e-05	0.000646744	184.474	207.2	249.909	252.155	392.356	397.603	312.037	351.631
ENSMUSG00000044330	predicted gene 9790	Gm9790		201.327	0.64137	0.203985	0.000145455	0.0042681	144.306	134.022	150.945	176.032	250.796	324.248	183.278	246.99
ENSMUSG00000062933	predicted pseudogene 10123	Gm10123		3879.21	0.641326	0.176918	2.70408e-05	0.00117978	2682.31	2579.31	3333.79	3155.5	5461.78	5891.75	3780.41	4148.87
ENSMUSG00000037938	coiled-coil-helix-coiled-coil-helix domain containing 5	Chchd5	1110027L01Rik	108.016	0.640144	0.216945	0.000271506	0.00658802	75.8723	83.8666	97.9645	64.228	168.312	118.005	138.039	117.839
ENSMUSG00000081176	H3.3 histone A, pseudogene 2	H3f3a-ps2		342.751	0.63996	0.186426	5.43666e-05	0.00198542	220.178	241.733	292.894	281.89	509.395	479.462	327.117	389.339
ENSMUSG00000050900	predicted gene 7327	Gm7327		200.363	0.639179	0.182558	4.38631e-05	0.00169027	185.218	170.2	126.954	121.32	251.911	256.209	256.358	234.735
ENSMUSG00000086174	predicted pseudogene 6425	Gm6425		17.0141	0.638928	0.527416	0.00931294	0.0726385	11.9015	9.86666	13.9949	8.32586	26.7516	30.8302	12.7599	21.6823
ENSMUSG00000028419	charged multivesicular body protein 5	Chmp5	2210412K09Rik	932.524	0.638578	0.159758	6.25945e-06	0.000424738	705.166	750.688	741.731	644.659	1340.92	1338.45	958.152	980.418
ENSMUSG00000024480	adaptor-related protein complex 3, sigma 1 subunit	Ap3s1		815.661	0.638064	0.146082	1.26499e-06	0.00012084	642.683	638.044	630.772	585.189	1084.55	1194.93	852.593	896.517
ENSMUSG00000021112	protein associated with LIN7 1, MAGUK family member	Pals1	3830420B02Rik, Mpp5	185.499	0.63786	0.212673	0.000234709	0.00600843	133.148	157.044	133.951	130.835	191.72	177.539	310.877	248.875
ENSMUSG00000038462	ubiquinol-cytochrome c reductase, Rieske iron-sulfur polypeptide 1	Uqcrfs1	4430402G14Rik	800.945	0.637054	0.138429	4.24637e-07	5.20754e-05	532.594	602.689	684.752	639.902	1087.9	1049.29	938.432	872.006
ENSMUSG00000102914	predicted gene, 35106	Gm35106		46.7565	0.636888	0.275872	0.00153662	0.0217888	26.7785	30.4222	39.9855	40.4399	64.6496	62.7234	48.7196	60.3334
ENSMUSG00000033036	peptidyl prolyl isomerase H like	Ppihl	EG665989, Gm7879	49.6278	0.635676	0.377854	0.00510295	0.048901	22.3154	28.7778	26.9902	61.8492	83.5987	63.7866	52.1995	57.5053
ENSMUSG00000075053	voltage-dependent anion channel 3, pseudogene 1	Vdac3-ps1		781.706	0.63489	0.128609	8.38414e-08	1.33484e-05	639.708	633.111	595.784	537.612	1031.05	1042.91	861.873	911.6
ENSMUSG00000037536	F-box protein 34	Fbxo34	2900057B08Rik, 5830426G16Rik	100.337	0.634815	0.245393	0.000787909	0.0139992	75.1285	85.5111	72.9736	63.0386	100.318	98.8692	133.399	173.459
ENSMUSG00000083649	RAS-like, family 2, locus 9	Rasl2-9	M2, Ran, Ran/M2, Rasl2-9-ps	29.3022	0.6342	0.331232	0.00361089	0.03893	18.5962	22.2	17.9935	24.9776	43.4713	34.0195	38.2797	34.8803
ENSMUSG00000036309	S-phase kinase-associated protein 1	Skp1	15kDa, 2610043E24Rik, 2610206H23Rik, EMC19, OCP-II	4802.81	0.633811	0.214743	0.000251897	0.00633233	3082.5	3260.93	4131.5	3896.5	7283.12	7760.7	4512.36	4494.84
ENSMUSG00000081671	predicted gene 13167	Gm13167		87.7663	0.633462	0.248293	0.000858636	0.0146949	63.2269	61.6666	80.9707	53.5234	115.923	146.709	85.8393	94.271
ENSMUSG00000084838	predicted pseudogene 10241	Gm10241		570.521	0.632914	0.172479	2.33488e-05	0.00104637	416.554	405.355	446.838	468.627	851.592	801.584	538.235	635.386
ENSMUSG00000031432	phosphoribosyl pyrophosphate synthetase 1	Prps1	2310010D17Rik, PRS-I, Prps-1	193.577	0.63287	0.27606	0.00164067	0.0228029	200.838	161.155	107.961	93.9632	220.7	182.855	314.357	266.787
ENSMUSG00000037664	cyclin dependent kinase inhibitor 1C	Cdkn1c	CDKI, Kip2, p57(kip2), p57Kip2	965.218	0.631053	0.145301	1.4283e-06	0.000131519	742.359	683.266	821.702	717.213	1141.4	1450.08	1124.03	1041.69
ENSMUSG00000068154	insulinoma-associated 1	Insm1	IA-1	689.598	0.630873	0.594159	0.00985696	0.0749806	601.028	275.444	340.877	537.612	511.624	1605.29	839.833	805.074
ENSMUSG00000101431	3-phosphoglycerate dehydrogenase pseudogene	Gm7901	EG666036	165.774	0.630636	0.217643	0.000329829	0.0076201	150.257	147.178	84.9692	112.994	175	199.865	229.678	226.25
ENSMUSG00000087701	predicted gene 13493	Gm13493		926.549	0.630611	0.177896	3.72465e-05	0.00149233	637.476	619.955	809.707	751.706	1308.6	1375.66	902.472	1006.81
ENSMUSG00000014956	protein phosphatase 1 catalytic subunit beta	Ppp1cb	1200010B19	1746.29	0.630154	0.217171	0.000321277	0.00752097	1634.23	1672.4	1006.64	920.602	1942.83	2013.53	2388.42	2391.65
ENSMUSG00000097703				439.515	0.630153	0.178676	3.97761e-05	0.00156602	298.282	312.444	376.864	349.686	645.382	632.55	451.236	449.673
ENSMUSG00000028221	phosphatidylinositol-4,5-bisphosphate 4-phosphatase 2	Pip4p2	2610319K07Rik, Tmem55a	263.298	0.630076	0.167353	1.61898e-05	0.000825326	191.168	216.244	163.941	233.124	299.841	374.214	296.957	330.891
ENSMUSG00000095512	predicted gene 17222	Gm17222		22.2772	0.629518	0.461088	0.00824559	0.067535	20.0838	10.6889	18.9931	9.51526	41.242	29.7671	24.3598	23.5677
ENSMUSG00000030647	NADH:ubiquinone oxidoreductase subunit C2	Ndufc2	1810004I06Rik, 2010300P09Rik, G1	1224.64	0.629201	0.203576	0.000178149	0.00499753	729.713	792.622	1082.61	1089.5	1578.34	1976.32	1227.27	1320.74
ENSMUSG00000082321	predicted gene 14253	Gm14253		128.672	0.62863	0.229651	0.000514406	0.0103526	96.7	69.8889	92.9663	126.077	187.261	177.539	125.279	153.662
ENSMUSG00000089698	DnaJ (Hsp40) homolog, subfamily B, member 6 pseudogene	Gm2541		66.8431	0.62839	0.222512	0.000416993	0.00897226	52.8131	56.7333	45.9833	44.0081	76.9108	83.9856	80.0393	94.271
ENSMUSG00000030983	BRCA2 and CDKN1A interacting protein	Bccip	1110013J05Rik, TOK-1	524.681	0.626993	0.138811	6.50526e-07	7.07008e-05	371.179	412.755	439.841	393.694	675.477	735.672	573.035	595.793
ENSMUSG00000022151	tetratricopeptide repeat domain 33	Ttc33	2410099M07Rik, 2900001O04Rik, Osrf	244.118	0.626748	0.144443	1.48553e-06	0.000135489	175.548	188.289	214.922	172.464	302.07	306.175	309.717	283.756
ENSMUSG00000034192	LSM3 homolog, U6 small nuclear RNA and mRNA degradation associated	Lsm3	1010001J12Rik, 2610005D18Rik, 6030401D18Rik, SMX4, USS2	510.57	0.626219	0.176799	3.79949e-05	0.00150899	345.145	400.422	401.854	409.156	732.324	757.997	491.836	545.829
ENSMUSG00000026683	NUF2, NDC80 kinetochore complex component	Nuf2	2410003C07Rik, Cdca1, NUF2R	144.552	0.625454	0.186525	7.65535e-05	0.00264153	107.114	131.555	114.958	84.448	172.771	175.413	169.359	200.797
ENSMUSG00000020649	ribonucleotide reductase M2	Rrm2	R2	813.315	0.625418	0.270828	0.00159046	0.0222738	720.787	833.733	463.832	369.906	863.853	802.647	1277.15	1174.62
ENSMUSG00000025040	FUN14 domain containing 1	Fundc1	1500005J14Rik, 1810033P05Rik	362.533	0.625377	0.174744	3.36835e-05	0.00138535	299.026	306.689	295.893	202.199	503.821	479.462	395.557	417.62
ENSMUSG00000043773	RIKEN cDNA 1700048O20 gene	1700048O20Rik	1700022O21Rik	59.2077	0.624649	0.236973	0.000706852	0.012972	50.5815	37	45.9833	42.8187	82.484	74.4176	64.9594	75.4168
ENSMUSG00000084319	tumor protein, translationally-controlled, pseudogene 3	Tpt1-ps3		2106.65	0.623585	0.179247	4.81578e-05	0.00181718	1493.64	1429.02	1746.37	1753.19	3281.53	2907.6	2041.58	2200.28
ENSMUSG00000032418	malic enzyme 1, NADP(+)-dependent, cytosolic	Me1	D9Ertd267e, Mdh-1, Mod-1, Mod1	62.0957	0.623552	0.30384	0.00280953	0.033048	50.5815	32.8889	55.9797	40.4399	53.5031	68.039	106.719	88.6147
ENSMUSG00000102742	protocadherin gamma subfamily A, 11	Pcdhga11		13.1655	0.623539	0.646562	0.0112803	0.0817317	8.18231	13.1555	5.99783	4.75763	20.0637	14.8835	23.1998	15.0834
ENSMUSG00000064344	tRNA-Met	mt-Tm		38.1856	0.623176	0.402667	0.00654747	0.0576679	26.7785	17.2667	27.9899	34.4928	34.5541	74.4176	32.4797	57.5053
ENSMUSG00000080893	NADH:ubiquinone oxidoreductase subunit A12, pseudogene	Ndufa12-ps	Gm15920	448.864	0.62207	0.158854	9.01497e-06	0.000564213	319.854	349.444	348.874	360.391	571.815	683.579	483.716	473.24
ENSMUSG00000001833	septin 7	Septin7	Cdc10, E430034N22, Sept7	2210.91	0.621979	0.111987	3.08507e-09	8.88795e-07	1732.42	1774.35	1738.37	1628.3	2950.48	2858.7	2535.74	2468.96
ENSMUSG00000022774	nuclear cap binding protein subunit 2	Ncbp2	20kDa, 5930413E18Rik	438.157	0.621436	0.154831	6.11983e-06	0.000417575	347.376	360.955	357.87	279.511	444.745	557.069	604.355	553.371
ENSMUSG00000049235	predicted gene 7324	Gm7324		202.326	0.621042	0.171958	3.0365e-05	0.00129677	163.646	174.311	150.945	128.456	240.764	297.671	226.198	236.62
ENSMUSG00000043498				67.6112	0.620819	0.290786	0.00238359	0.0295911	54.3008	39.4666	45.9833	58.281	69.1082	64.8497	83.5193	125.38
ENSMUSG00000023020	cytochrome c oxidase assembly protein 14	Cox14	2310016M24Rik	516.002	0.620709	0.178956	5.02793e-05	0.00187002	350.352	387.266	462.832	374.664	708.917	781.385	524.315	538.287
ENSMUSG00000040034	nucleoporin 43	Nup43	2610016K01Rik, 2610529I12Rik, p42	134.135	0.620329	0.192491	0.000118057	0.0036441	95.2123	87.1555	124.955	101.1	188.376	155.214	143.839	177.229
ENSMUSG00000034471	CASK-interacting protein 2	Caskin2	1600028L06Rik, mKIAA1139	90.7788	0.619358	0.249938	0.0010773	0.0170044	87.7739	46.0444	76.9721	58.281	100.318	124.384	128.759	103.698
ENSMUSG00000094242	esterase D/formylglutathione hydrolase pseudogene	Gm5456	EG432817	55.6382	0.618761	0.267547	0.00157684	0.0221514	30.4977	37	49.9819	47.5763	75.7961	72.2914	75.3993	56.5626
ENSMUSG00000078965	glyceraldehyde-3-phosphate dehydrogenase pseudogene	Gm12033		233.421	0.617572	0.148473	3.32145e-06	0.000258399	196.375	164.444	183.933	174.843	323.248	268.967	278.398	277.157
ENSMUSG00000034701	neurogenic differentiation 1	Neurod1	BETA2, BHF-1, Nd1, Neurod, bHLHa3	1242.2	0.61739	0.0966185	1.90963e-11	1.2837e-08	989.315	974.333	972.648	945.579	1495.86	1530.88	1555.55	1473.46
ENSMUSG00000048007	translocase of inner mitochondrial membrane 8A1	Timm8a1	DXHXS1274E, Ddp1, Fci-12, Tim8a, Timm8a	126.489	0.616496	0.198354	0.000173373	0.00489382	101.907	89.6222	82.97	109.426	180.573	164.782	160.079	122.552
ENSMUSG00000094111	nuclear transport factor 2, pseudogene 2	Nutf2-ps2		267.102	0.615984	0.168637	2.57905e-05	0.00113616	204.558	198.978	199.928	216.472	346.656	402.918	265.638	301.667
ENSMUSG00000049832	ring-box 1, pseudogene	Rbx1-ps		609.12	0.61548	0.158893	1.08544e-05	0.000641717	453.002	402.889	520.811	499.551	771.337	901.517	635.674	688.178
ENSMUSG00000006715	geminin	Gmnn	Gem	141.578	0.614945	0.18023	6.17658e-05	0.00219814	109.345	96.2	93.966	134.403	182.802	178.602	175.158	162.146
ENSMUSG00000000948	predicted gene, 38393	Gm38393		74.4431	0.614911	0.321612	0.00375669	0.0397773	42.3992	76.4666	33.9877	61.8492	65.7643	124.384	102.079	88.6147
ENSMUSG00000025980	heat shock protein 1 (chaperonin)	Hspd1	60kDa, CPN60, HSP-60, HSP-65, Hsp60	639.469	0.614708	0.200701	0.000203579	0.00547402	565.323	618.311	382.861	372.285	708.917	715.473	901.312	851.267
ENSMUSG00000015932	destrin	Dstn	2610043P17Rik, ADF, Dsn, corn1, sid23p	1886	0.614157	0.134095	5.01134e-07	5.79336e-05	1610.43	1678.98	1311.53	1246.5	2308.44	2368.61	2279.38	2284.19
ENSMUSG00000019773	F-box protein 5	Fbxo5	2510044I10Rik, Emi1, Fbxo31	164.626	0.613632	0.175405	4.64089e-05	0.00178081	126.454	144.711	110.96	121.32	240.764	182.855	199.518	190.427
ENSMUSG00000021927	heterogeneous nuclear ribonucleoprotein A1-like 2, pseudogene 2	Hnrnpa1l2-ps2	EG545091, Gm5803	119.784	0.613447	0.180631	6.77102e-05	0.00237706	87.03	109.355	84.9692	84.448	141.56	142.457	151.959	156.49
ENSMUSG00000064246	chitinase 3 like 1	Chi3l1	Brp39, Chil1, Gp39	21.2319	0.61293	0.421176	0.00774177	0.064587	13.3892	17.2667	8.99674	19.0305	28.9809	29.7671	23.1998	29.224
ENSMUSG00000053025	synaptic vesicle glycoprotein 2b	Sv2b	A830038F04Rik, mKIAA0735	48.5617	0.612719	0.291199	0.00263168	0.0315073	46.8623	28.7778	26.9902	39.2505	50.1592	58.471	67.2794	70.7032
ENSMUSG00000082127	predicted gene 13577	Gm13577		55.365	0.612121	0.273239	0.00191063	0.0254237	40.1677	34.5333	37.9862	51.1445	79.1401	82.9225	66.1194	50.9063
ENSMUSG00000081201	SMT3 suppressor of mif two 3 homolog 2, pseudogene 4 (S. cerevisiae)	Smt3h2-ps4		376.017	0.611963	0.208838	0.000306207	0.00725543	258.115	275.444	302.89	303.299	565.127	591.089	344.517	367.657
ENSMUSG00000020321	malate dehydrogenase 1, NAD (soluble)	Mdh1	B230377B03Rik, KAR, MDH-s, MDHA, Mor-2	1276.17	0.611945	0.11768	2.23119e-08	4.65473e-06	1037.67	1097.67	931.663	909.897	1651.91	1603.17	1481.31	1496.08
ENSMUSG00000023075	akirin 1	Akirin1	6330407G11Rik	283.908	0.61158	0.197296	0.000183841	0.00510982	260.346	262.289	176.936	161.759	327.707	352.952	395.557	333.719
ENSMUSG00000062588	predicted gene 6104	Gm6104		578.875	0.610773	0.206968	0.000291402	0.00696832	537.057	547.6	330.88	337.792	686.624	631.487	827.073	732.485
ENSMUSG00000079225	predicted gene 9531	Gm9531		1140.22	0.609354	0.164102	2.09073e-05	0.000965566	987.828	1076.29	703.745	742.191	1344.27	1427.76	1470.87	1368.81
ENSMUSG00000046463	RIKEN cDNA 5930403N24 gene	5930403N24Rik		76.275	0.609236	0.235687	0.00084453	0.0145706	56.5323	74.8222	40.9852	55.9022	100.318	93.5536	88.1592	99.9272
ENSMUSG00000052962	mitochondrial ribosomal protein L35	Mrpl35	1110066C01Rik	248.712	0.609052	0.183333	8.64379e-05	0.0028999	151.001	208.844	218.921	183.169	258.599	363.583	318.997	286.584
ENSMUSG00000068134	zinc finger protein 120	Zfp120	E030042N05Rik, F80, MZF31, Zfp844	78.3745	0.608825	0.216998	0.000458477	0.00956478	56.5323	69.8889	57.979	52.334	86.9426	99.9323	89.3192	114.068
ENSMUSG00000028565	nuclear factor I/A	Nfia	1110047K16Rik, 9430022M17Rik, CTF, NF1-A, NF1A	2029.68	0.60847	0.121871	6.63083e-08	1.10412e-05	1586.62	1527.69	1597.42	1619.97	2611.62	2800.23	2154.1	2339.81
ENSMUSG00000027165	intraflagellar transport associated protein	Iftap	B230118H07Rik, NWC	189.485	0.608444	0.184358	9.30453e-05	0.00303736	138.355	141.422	138.95	161.759	290.923	247.704	200.678	196.084
ENSMUSG00000041126	H2A.Z histone variant 2	H2az2	C530002L11Rik, H2A.Z2, H2a.z-2, H2afv, H2av	2170.25	0.608295	0.150892	5.92105e-06	0.000411751	1511.5	1707.75	1740.37	1759.13	2840.13	3232.92	2264.3	2305.87
ENSMUSG00000100755	ribosomal protein S23, pseudogene 1	Rps23-ps1	Gm15450, Rps23-ps	127.651	0.60771	0.235623	0.000833798	0.0144541	81.0792	71.5333	124.955	107.047	190.605	173.287	132.239	140.464
ENSMUSG00000089803	predicted gene 10171	Gm10171		162.86	0.607518	0.195966	0.000185496	0.00513297	121.247	157.867	113.959	102.289	198.408	240.263	177.478	191.37
ENSMUSG00000022129	dopachrome tautomerase	Dct	DT, TRP-2, TRP2, Tyrp-2, Tyrp2	53.0757	0.607062	0.270537	0.00194101	0.0256774	27.5223	46.0444	45.9833	38.0611	72.4522	69.1021	55.6795	69.7605
ENSMUSG00000029994	annexin A4	Anxa4	AIV, Anx4, Xanx-4	43.6564	0.606047	0.318792	0.00400075	0.0416124	32.7292	41.1111	18.9931	33.3034	49.0446	70.1652	46.3996	57.5053
ENSMUSG00000044645	predicted gene 7334	Gm7334		67.0988	0.605781	0.23236	0.000799833	0.0140702	55.7885	55.0889	37.9862	52.334	88.0573	91.4274	83.5193	72.5886
ENSMUSG00000086240	predicted gene 7846	Gm7846		193.447	0.605475	0.211032	0.000373282	0.00832319	110.089	162.8	156.943	158.191	274.204	285.976	184.438	214.938
ENSMUSG00000096173	predicted gene 3150	Gm3150		105.43	0.605463	0.244805	0.00110752	0.017166	63.2269	68.2444	93.966	91.5844	144.904	164.782	95.1192	121.61
ENSMUSG00000063694	cytochrome c, somatic	Cycs		511.142	0.605439	0.160052	1.59474e-05	0.000817644	345.145	383.155	421.847	430.566	660.987	748.429	517.356	581.652
ENSMUSG00000059647	chromobox 3, pseudogene 7	Cbx3-ps7		69.5672	0.605234	0.28382	0.00245381	0.0300726	40.1677	54.2666	48.9823	61.8492	80.2547	113.753	99.7591	57.5053
ENSMUSG00000059511				61.4189	0.605047	0.253458	0.00140878	0.0204228	45.3746	50.9778	44.9837	41.6293	96.9745	76.5439	55.6795	79.1876
ENSMUSG00000082474	predicted pseudogene 8213	Gm8213		46.0598	0.60443	0.312971	0.00374878	0.0397506	36.4485	27.9555	34.9873	34.4928	76.9108	70.1652	39.4397	48.0782
ENSMUSG00000057359	predicted gene, 17494	Gm17494		695.752	0.603548	0.190214	0.000145407	0.0042681	455.978	503.2	595.784	575.673	964.171	1085.43	669.314	716.459
ENSMUSG00000086436	predicted gene 13690	Gm13690		223.577	0.602758	0.190167	0.00014723	0.00428929	174.804	164.444	151.945	193.874	313.216	327.438	206.478	256.417
ENSMUSG00000044751	ATP synthase peripheral stalk-membrane subunit b, pseudogene	Atp5pb-ps		427.312	0.602067	0.174416	5.55423e-05	0.00202428	281.918	305.867	367.867	361.58	579.617	626.171	437.316	458.157
ENSMUSG00000027428	retinoblastoma binding protein 9, serine hydrolase	Rbbp9	Bog	238.363	0.601788	0.133734	7.50074e-07	7.82405e-05	187.449	190.755	184.933	179.601	292.038	279.598	294.637	297.896
ENSMUSG00000072980	Opa interacting protein 5	Oip5	5730547N13Rik, Lint-25, Ms18b	38.3184	0.601743	0.30802	0.00366341	0.0392529	26.0346	30.4222	26.9902	28.5458	39.0127	40.3982	51.0396	64.1043
ENSMUSG00000030498	growth arrest specific 2	Gas2	Gas-2	110.078	0.600741	0.318604	0.00413527	0.04263	128.685	73.1777	52.9808	63.0386	114.809	120.131	194.878	132.922
ENSMUSG00000069622	predicted pseudogene 10273	Gm10273		107.6	0.600544	0.205576	0.000329995	0.0076201	95.9562	78.1111	78.9714	73.7433	142.675	159.466	120.639	111.24
ENSMUSG00000031754	nudix hydrolase 21	Nudt21	25kDa, 3110048P04Rik, 5730530J16Rik, Cpsf5	268.343	0.600012	0.166386	3.21762e-05	0.00134562	206.045	204.733	217.921	201.01	282.006	388.035	278.398	368.599
ENSMUSG00000044155	LSM8 homolog, U6 small nuclear RNA associated	Lsm8	2010003I05Rik, Naa38	689.837	0.599779	0.148095	5.49146e-06	0.000386318	508.791	531.155	579.79	524.529	803.662	1047.16	760.953	762.652
ENSMUSG00000082423	predicted gene 15148	Gm15148		70.3421	0.599518	0.271208	0.0021043	0.0270145	48.35	37	66.9757	57.0916	94.7452	109.5	81.1993	67.8751
ENSMUSG00000083838	predicted gene 11957	Gm11957		29.2412	0.598901	0.393844	0.0075772	0.0637726	24.5469	29.6	15.9942	10.7047	40.1274	38.2719	31.3197	43.3646
ENSMUSG00000064343	tRNA-Gln	mt-Tq		83.1407	0.598148	0.234781	0.000933282	0.0156435	52.0692	55.9111	66.9757	77.3115	89.1719	125.447	86.9992	111.24
ENSMUSG00000058922	predicted pseudogene 10052	Gm10052		915.573	0.598147	0.144437	3.79179e-06	0.000285564	801.122	809.066	602.782	635.144	1036.62	1097.13	1198.27	1144.45
ENSMUSG00000085099	predicted gene 16288	Gm16288		44.6592	0.598088	0.342763	0.00522595	0.0498954	22.3154	35.3555	30.9888	40.4399	62.4203	78.6701	37.1197	49.9636
ENSMUSG00000020526	zinc finger, HIT type 3	Znhit3	Myohd1, TRIP-3, Trip3	120.438	0.597826	0.211177	0.00042734	0.00908623	79.5915	84.6888	114.958	88.0162	168.312	170.097	118.319	139.521
ENSMUSG00000022698	N(alpha)-acetyltransferase 50, NatE catalytic subunit	Naa50	2600005K24Rik, 2810441M03Rik, Mak3, Mak3p, Nat13	557.593	0.597674	0.211188	0.00043329	0.00917644	486.475	573.089	344.875	290.216	666.56	692.084	714.554	692.892
ENSMUSG00000024592	RIKEN cDNA C330018D20 gene	C330018D20Rik		110.108	0.596556	0.244949	0.00127151	0.0190412	82.5669	105.244	57.979	84.448	151.592	169.034	105.559	124.438
ENSMUSG00000053398	3-phosphoglycerate dehydrogenase	Phgdh	3-PGDH, 3PGDH, 4930479N23, A10, PGAD	161.66	0.59647	0.163962	2.93222e-05	0.00127016	142.818	126.622	124.955	104.668	190.605	198.801	198.358	206.453
ENSMUSG00000070572	tRNA methyltransferase 11-2, pseudogene 2	Trmt112-ps2		185.471	0.596286	0.17965	8.98821e-05	0.00296477	145.05	115.933	150.945	160.57	251.911	253.02	191.398	214.938
ENSMUSG00000084221	high mobility group box 1, pseudogene 4	Hmgb1-ps4		163.77	0.595502	0.204403	0.000335932	0.00769843	124.222	117.578	122.955	135.593	246.337	238.136	171.679	153.662
ENSMUSG00000082070	predicted gene 1866	Gm1866		74.0427	0.595495	0.268967	0.0021084	0.0270145	53.5569	37.8222	69.9747	59.4704	103.662	112.69	83.5193	71.6459
ENSMUSG00000078566	BCL2/adenovirus E1B interacting protein 3	Bnip3	Nip3	246.622	0.595458	0.184368	0.000123606	0.00377685	192.656	218.711	152.945	193.874	357.802	332.753	247.078	277.157
ENSMUSG00000076137				378.33	0.594621	0.16648	3.66219e-05	0.00147381	305.721	233.511	317.885	315.193	537.261	492.22	402.517	422.334
ENSMUSG00000024925	ribonuclease H2, subunit C	Rnaseh2c	1500026D16Rik, AYP1	202.596	0.594385	0.193908	0.000208771	0.00558879	139.843	126.622	184.933	171.275	256.369	299.797	235.478	206.453
ENSMUSG00000047044	RIKEN cDNA D030056L22 gene	D030056L22Rik		416.62	0.594187	0.139189	2.19157e-06	0.000185874	300.514	379.866	309.888	310.435	535.031	515.608	459.356	522.261
ENSMUSG00000001175	calmodulin 1	Calm1	CaM, Calm, Cam1	7519.74	0.593878	0.114125	5.44133e-08	9.68236e-06	5903.16	6169.95	5994.83	5729.38	9597.13	10158	8226.65	8378.8
ENSMUSG00000081205	predicted gene 5940	Gm5940		75.7739	0.59384	0.234652	0.00102755	0.0166074	71.4092	62.4889	53.9805	39.2505	93.6305	102.058	88.1592	95.2137
ENSMUSG00000068964	predicted gene 6361	Gm6361		100.391	0.591674	0.207029	0.000402415	0.00875759	73.6408	76.4666	75.9725	80.8797	122.611	157.34	112.519	103.698
ENSMUSG00000039680	mitochondrial ribosomal protein S6	Mrps6		264.843	0.591454	0.150293	9.05538e-06	0.000564794	207.533	220.355	196.929	199.821	366.719	345.511	283.038	298.839
ENSMUSG00000037072	selenoprotein F	Selenof	9430015P09Rik, Sep15	1090.47	0.591336	0.152394	1.13285e-05	0.000657431	805.585	850.177	956.654	783.82	1528.18	1500.05	1112.43	1186.87
ENSMUSG00000045464	RIKEN cDNA 2810002D19 gene	2810002D19Rik		54.991	0.59112	0.3182	0.00449989	0.0447278	54.3008	33.7111	45.9833	24.9776	86.9426	51.0292	78.8793	64.1043
ENSMUSG00000036781	ribosomal protein S27-like	Rps27l	1810034D23Rik	668.175	0.590927	0.184128	0.000132582	0.00397089	439.613	432.489	614.777	574.484	956.369	923.842	675.114	728.715
ENSMUSG00000092072	predicted gene 4540	Gm4540		492.665	0.590863	0.230222	0.000905615	0.0152902	307.952	288.6	455.835	441.27	672.133	800.521	504.596	470.412
ENSMUSG00000094518				1088.61	0.590829	0.172135	6.2273e-05	0.00221185	740.127	825.511	940.659	864.7	1601.75	1526.62	1050.95	1158.59
ENSMUSG00000005732	RAN binding protein 1	Ranbp1	Htf9a	2504.12	0.5907	0.163367	3.15646e-05	0.00133542	1763.66	1843.42	2014.27	2154.02	3487.74	3646.46	2454.54	2668.81
ENSMUSG00000101567	thioredoxin, pseudogene 1	Txn-ps1		183.498	0.589955	0.177109	8.7754e-05	0.0029338	126.454	140.6	149.946	151.055	242.993	266.84	190.238	199.854
ENSMUSG00000071497	nuclear transport factor 2, pseudogene 1	Nutf2-ps1	Gm10333, Ntf2, Nutf2	566.47	0.589822	0.153714	1.33597e-05	0.000725986	414.322	388.089	487.823	475.763	703.343	823.91	607.835	630.673
ENSMUSG00000039128	cell division cycle 123	Cdc123	G431001I09Rik	745.264	0.589807	0.143315	4.35861e-06	0.000316435	701.447	600.222	497.82	526.908	891.719	923.842	950.032	870.121
ENSMUSG00000082107	predicted gene 16216	Gm16216		80.2543	0.586546	0.209686	0.000498658	0.0101778	72.8969	63.3111	49.9819	58.281	98.0891	96.7429	100.919	101.813
ENSMUSG00000063543	predicted gene 5616	Gm5616		86.7093	0.586021	0.20384	0.000396203	0.0086744	77.36	64.1333	63.9768	59.4704	115.923	115.879	95.1192	101.813
ENSMUSG00000097900	predicted gene 8652	Gm8652		40.1799	0.585847	0.287507	0.00322148	0.0362042	30.4977	23.0222	34.9873	30.9246	52.3885	45.7137	46.3996	57.5053
ENSMUSG00000029213	COMM domain containing 8	Commd8	D5Buc26e	433.212	0.585626	0.140902	3.65406e-06	0.000277495	340.682	353.555	374.864	286.647	530.573	584.71	483.716	510.949
ENSMUSG00000084113	predicted gene 14277	Gm14277		198.341	0.585584	0.194628	0.000257918	0.00641979	136.868	157.044	167.939	148.676	289.809	288.103	193.718	204.568
ENSMUSG00000021877	ARF GTPase 4	Arf4		2999.98	0.585099	0.232278	0.000991504	0.0161849	2935.22	2981.38	1564.43	1603.32	3549.04	3551.85	3877.85	3936.76
ENSMUSG00000100319	predicted gene 5256	Gm5256		49.2075	0.584938	0.255354	0.00186054	0.02494	39.4238	32.0667	34.9873	41.6293	62.4203	70.1652	54.5195	58.448
ENSMUSG00000063480	SNU13 homolog, small nuclear ribonucleoprotein (U4/U6.U5)	Snu13	FA-1, Fta1, Nhp2l1, Ssfa1	427.692	0.584857	0.160806	2.97891e-05	0.00128318	337.706	323.955	394.857	274.753	536.146	598.53	451.236	504.35
ENSMUSG00000021747	CFAP20 domain containing	Cfap20dc	4930452B06Rik, 4933406L09Rik	50.266	0.584657	0.296853	0.00364756	0.0391419	27.5223	39.4666	36.9866	45.1975	81.3694	58.471	45.2396	67.8751
ENSMUSG00000046636	predicted gene 7729	Gm7729		330.853	0.583379	0.149086	1.01838e-05	0.000614075	281.918	284.489	229.917	236.692	394.586	355.078	436.156	427.99
ENSMUSG00000050490	proteasome subunit alpha 5, pseudogene	Psma5-ps	EG666974, Gm8394	245.542	0.583279	0.184281	0.000157037	0.00450441	162.158	197.333	208.924	191.495	324.363	363.583	230.838	285.641
ENSMUSG00000103257	tyrosine 3-monooxygenase/tryptophan 5-monooxygenase activation protein, theta polypeptide pseudogene	Gm7977	EG666202	46.2015	0.582486	0.29582	0.00378249	0.0398909	31.9854	49.3333	26.9902	27.3564	57.9617	53.1555	56.8395	65.9897
ENSMUSG00000081520	predicted gene 16200	Gm16200		23.6975	0.58233	0.427426	0.00920758	0.0722422	10.4138	18.0889	20.9924	16.6517	33.4395	40.3982	23.1998	26.3959
ENSMUSG00000029430	RAN, member RAS oncogene family	Ran		1432.8	0.582061	0.116735	7.58775e-08	1.25198e-05	1149.24	1255.53	1087.61	1030.03	1842.51	1775.39	1605.43	1716.67
ENSMUSG00000032381	cytosolic iron-sulfur assembly component 2A	Ciao2a	5730536A07Rik, Fam96a	400.912	0.581949	0.209104	0.000511481	0.0103494	276.711	280.378	295.893	377.042	619.745	577.268	360.757	419.506
ENSMUSG00000024414	mitochondrial ribosomal protein L27	Mrpl27	A630055F16Rik, D11Moh47, D18Ertd643e	229.593	0.58122	0.201789	0.000387309	0.00854151	170.341	168.555	195.929	171.275	334.395	341.258	199.518	255.474
ENSMUSG00000028719	cytidine/uridine monophosphate kinase 1	Cmpk1	0610011D08Rik, CK, Cmpk, UMP-CMPk	933.759	0.581104	0.15259	1.56366e-05	0.000813192	821.206	800.844	733.734	561.401	1247.29	1152.41	1112.43	1040.75
ENSMUSG00000083596	ribosomal protein L21, pseudogene 15	Rpl21-ps15	Gm15150	74.9504	0.581082	0.275767	0.0027806	0.0328576	43.1431	55.0889	62.9772	63.0386	111.465	121.194	67.2794	75.4168
ENSMUSG00000083240	predicted gene 13453	Gm13453		289.238	0.580494	0.159766	3.02987e-05	0.00129677	247.701	201.444	210.924	242.639	387.898	396.54	306.237	320.521
ENSMUSG00000057113	nucleophosmin 1	Npm1	B23, NO38, Npm	1026.26	0.580401	0.162438	3.79478e-05	0.00150899	715.58	728.489	925.665	831.396	1394.43	1464.96	1088.07	1061.49
ENSMUSG00000091695	predicted gene, 17669	Gm17669		50.1034	0.580307	0.268542	0.00250516	0.0304954	27.5223	44.4	37.9862	40.4399	61.3057	72.2914	60.3195	56.5626
ENSMUSG00000089883	predicted gene 3355	Gm3355		24.1884	0.579979	0.390638	0.00811622	0.0667464	14.1331	14.8	20.9924	19.0305	34.5541	34.0195	22.0398	33.9375
ENSMUSG00000018648	dual specificity phosphatase 14	Dusp14	1110014C10Rik, 2310042C07Rik, D11Ertd395e, MKP-L, Mkp6	309.321	0.579498	0.183349	0.000160094	0.0045544	223.898	180.889	283.897	271.185	342.197	441.19	356.117	375.198
ENSMUSG00000020514	mitochondrial ribosomal protein L22	Mrpl22	E030011D16Rik, HSPC158, L22mt, MRP-L22, MRP-L25	114.994	0.579183	0.181803	0.000149872	0.0043384	93.7246	87.1555	84.9692	90.395	152.707	156.277	121.799	132.922
ENSMUSG00000028410	DnaJ heat shock protein family (Hsp40) member A1	Dnaja1	HSJ-2, Hsj2, Nedd7	1481.68	0.579122	0.115183	6.27222e-08	1.06393e-05	1245.94	1255.53	1111.6	1071.66	1671.97	1928.48	1777.1	1791.15
ENSMUSG00000079224	predicted gene 6565	Gm6565		174.145	0.579015	0.153793	1.83477e-05	0.000884584	127.198	140.6	135.951	141.54	211.783	233.884	199.518	202.683
ENSMUSG00000082706	predicted gene 11663	Gm11663		137.572	0.578948	0.181274	0.000145562	0.0042681	104.138	115.933	107.961	97.5315	170.541	190.297	177.478	136.693
ENSMUSG00000073198	BCL2/adenovirus E1B interacting protein 3-like, pseudogene	Bnip3l-ps		553.878	0.578844	0.148144	1.04488e-05	0.000621792	409.115	472.778	461.833	391.315	727.866	771.817	608.995	587.308
ENSMUSG00000030061	ubiquitin-like modifier activating enzyme 3	Uba3	A830034N06Rik, Ube1c	559.157	0.578701	0.153054	1.73971e-05	0.000855712	426.224	521.289	436.842	363.959	703.343	757.997	600.875	662.725
ENSMUSG00000042225	AMMECR nuclear protein 1	Ammecr1	6230420G18Rik	217.444	0.578535	0.186535	0.000199697	0.00540971	176.292	194.867	177.936	122.509	240.764	263.651	250.558	312.98
ENSMUSG00000095991	predicted gene 17048	Gm17048		20.8643	0.578319	0.46654	0.0104991	0.0781296	12.6454	16.4444	8.99674	19.0305	39.0127	24.4515	20.8798	25.4532
ENSMUSG00000098713	ribosomal protein S2, pseudogene 5	Rps2-ps5	EG545808, Gm5872	38.0465	0.578293	0.291781	0.00369208	0.0394183	27.5223	28.7778	28.9895	27.3564	59.0764	48.903	39.4397	44.3074
ENSMUSG00000025626	PHD finger protein 6	Phf6	2700007B13Rik, 4931428F02Rik, mKIAA1823	992.357	0.577152	0.225547	0.000974889	0.0160324	961.793	921.711	581.789	560.211	1034.39	1028.03	1445.35	1405.58
ENSMUSG00000082110	protein (peptidyl-prolyl cis/trans isomerase) NIMA-interacting, 4 (parvulin) pseudogene	Gm11196		74.1355	0.576936	0.232356	0.00118113	0.0179612	49.0938	55.0889	56.9794	65.4174	89.1719	113.753	73.0794	90.5001
ENSMUSG00000024583	thioredoxin-like 1	Txnl1	32kDa, TRP32, Txnl	568.455	0.57519	0.163859	4.85278e-05	0.00182356	423.248	524.578	341.876	485.278	733.439	621.919	747.034	670.267
ENSMUSG00000001707	eukaryotic translation elongation factor 1 epsilon 1	Eef1e1	1110003A02Rik, AIMP3	644.934	0.575144	0.16683	6.10348e-05	0.00218067	506.559	457.155	597.784	450.786	796.974	958.925	648.434	742.855
ENSMUSG00000024026	glyoxalase 1	Glo1	0610009E22Rik, 1110008E19Rik, 2510049H23Rik, GLY1, Glo-1	317.986	0.574148	0.221497	0.000900547	0.0152187	277.455	320.667	165.94	206.957	331.051	372.088	440.796	428.933
ENSMUSG00000008333	U2 small nuclear ribonucleoprotein B	Snrpb2	2810052G09Rik	533.033	0.573954	0.196235	0.000343802	0.00782459	378.618	349.444	408.852	511.445	702.229	834.541	537.075	542.058
ENSMUSG00000031585	general transcription factor II E, polypeptide 2 (beta subunit)	Gtf2e2	34kDa, C330006J08Rik	456.952	0.57281	0.161415	4.29206e-05	0.00167875	349.608	434.955	351.873	291.405	632.006	565.574	502.276	527.917
ENSMUSG00000030042	polymerase (DNA-directed), epsilon 4 (p12 subunit)	Pole4	2400007P05Rik, 5830430F06Rik	408.507	0.572796	0.177261	0.000131453	0.00395668	422.505	316.555	260.906	268.806	496.019	498.598	506.916	497.751
ENSMUSG00000029265	down-regulator of transcription 1	Dr1	1700121L09Rik, Dr1l, NC2, NC2beta	214.102	0.572744	0.35032	0.00671506	0.0587649	249.188	182.533	70.9743	114.183	214.013	260.462	328.277	293.183
ENSMUSG00000027115	kinesin family member 18A	Kif18a	B130001M12Rik, gcd2	136.465	0.572679	0.225813	0.00104875	0.0167413	96.7	136.489	72.9736	110.615	147.134	153.088	178.638	196.084
ENSMUSG00000021852	solute carrier family 35, member F4	Slc35f4	4930550L21Rik	28.8724	0.571904	0.421891	0.00982767	0.0748834	32.7292	18.0889	9.99638	19.0305	34.5541	41.4613	33.6397	41.4792
ENSMUSG00000020849	tyrosine 3-monooxygenase/tryptophan 5-monooxygenase activation protein, epsilon polypeptide	Ywhae		7930.99	0.57172	0.149581	1.49569e-05	0.000784516	7232.42	7168.13	5507.01	5003.84	9590.44	9813.56	9820.47	9312.09
ENSMUSG00000081603	predicted gene 14681	Gm14681		346.974	0.571663	0.178151	0.000139636	0.00414794	238.775	234.333	316.885	291.405	433.598	517.734	358.437	384.626
ENSMUSG00000102827	predicted gene 8242	Gm8242		68.64	0.571463	0.271907	0.00295835	0.0342874	56.5323	45.2222	68.975	34.4928	65.7643	97.806	86.9992	93.3283
ENSMUSG00000057841	ribosomal protein L32	Rpl32	rpL32-3A	3161.14	0.571242	0.173028	0.000102744	0.00326294	2246.42	2111.47	2792.99	2708.28	4463.05	4469.31	3017.13	3480.48
ENSMUSG00000004945	transmembrane protein 242	Tmem242	1110008A10Rik, 2310046K16Rik, 5730437N04Rik	310.38	0.571173	0.217947	0.000829557	0.0143943	181.498	235.155	235.915	300.92	492.675	414.613	307.397	314.865
ENSMUSG00000027708	defective in cullin neddylation 1 domain containing 1	Dcun1d1	DCNL1, Rp42, SCCRO, Tes3, pTes3	277.787	0.570778	0.153549	2.28853e-05	0.00103287	246.957	217.889	213.923	191.495	292.038	345.511	376.997	337.49
ENSMUSG00000024248	cytochrome c oxidase subunit 7A2 like	Cox7a2l	COX7AR, COX7RP, EB1, SIG-81, SIG81	333.967	0.570667	0.181386	0.000175305	0.004933	253.652	340.4	242.912	199.821	443.63	408.234	375.837	407.251
ENSMUSG00000025940	transmembrane protein 70	Tmem70	1110020A09Rik, 2210416J16Rik	268.266	0.570083	0.199237	0.000420255	0.0090161	191.912	186.644	222.919	228.366	346.656	431.622	285.358	252.646
ENSMUSG00000073775	KTI12 homolog, chromatin associated	Kti12	1110001A12Rik	61.5471	0.570068	0.289481	0.00386379	0.0404895	53.5569	47.6889	25.9906	55.9022	81.3694	82.9225	59.1595	85.7866
ENSMUSG00000094708	glyceraldehyde-3-phosphate dehydrogenase pseudogene	Gm10359		203.926	0.569634	0.144456	9.22713e-06	0.000571578	158.439	153.755	171.938	158.191	267.516	237.073	241.278	243.219
ENSMUSG00000047757	Fanconi anemia, complementation group B	Fancb		36.1256	0.569282	0.297628	0.00433759	0.0437725	23.0592	32.8889	25.9906	24.9776	51.2738	43.5875	42.9196	44.3074
ENSMUSG00000051251	nescient helix loop helix 1	Nhlh1	Hen1, Nscl, Tal2, bHLHa35	162.422	0.569093	0.176692	0.000139225	0.00414252	141.331	137.311	124.955	101.1	215.127	176.476	189.078	213.995
ENSMUSG00000062929	cofilin 2, muscle	Cfl2		1450.58	0.568873	0.129299	1.29054e-06	0.000122635	1150.73	1210.31	1255.55	970.557	1762.26	1940.17	1663.43	1651.63
ENSMUSG00000039985	SIN3-HDAC complex associated factor	Sinhcaf	Fam60a, Ppcs1, Pptcs1, Tera	299.576	0.568529	0.20198	0.000492209	0.0100717	235.055	304.222	218.921	165.328	337.739	323.185	415.276	396.881
ENSMUSG00000027828	signal sequence receptor, gamma	Ssr3	0610038P07Rik, TRAPG	410.274	0.568356	0.175233	0.000127856	0.00388057	400.933	337.111	279.899	259.291	522.77	553.88	491.836	436.475
ENSMUSG00000051355	COMM domain containing 1	Commd1	Murr1, U2/Mu	295.228	0.568054	0.18367	0.000205283	0.00551166	185.218	207.2	258.906	268.806	400.159	407.171	331.757	302.61
ENSMUSG00000081308	predicted gene 14480	Gm14480		142.571	0.567191	0.195005	0.000370838	0.00828905	126.454	89.6222	115.958	109.426	190.605	200.928	162.399	145.177
ENSMUSG00000026739	Bmi1 polycomb ring finger oncogene	Bmi1	Bmi-1, Pcgf4	754.087	0.566981	0.195144	0.000376085	0.00836512	669.462	751.511	482.825	430.566	985.35	806.9	970.912	935.168
ENSMUSG00000062937	methylthioadenosine phosphorylase	Mtap	1300019I21Rik, MSAP	149.033	0.566686	0.223714	0.00108258	0.0170044	125.71	124.978	123.955	80.8797	171.656	137.141	211.118	216.823
ENSMUSG00000045799	predicted gene 9800	Gm9800		3913.24	0.566494	0.0918394	8.89656e-11	4.7492e-08	3159.11	3195.15	3148.86	2997.31	4840.92	4826.52	4536.72	4601.37
ENSMUSG00000000581	C1D nuclear receptor co-repressor	C1d	1110036E10Rik, SUN-CoR	728.46	0.566348	0.1471	1.17127e-05	0.000664331	536.313	545.955	586.788	623.25	994.267	997.196	743.554	800.361
ENSMUSG00000029836	chromobox 3	Cbx3	HP1g, M32	474.468	0.566129	0.155095	2.94891e-05	0.00127435	361.509	353.555	387.86	388.936	586.305	710.157	511.556	495.865
ENSMUSG00000036752	tubulin, beta 4B class IVB	Tubb4b	4930542G03Rik, Tubb2c, Tubb2c1	572.658	0.565425	0.122823	5.0669e-07	5.82052e-05	487.219	465.378	399.855	463.869	657.643	726.104	705.274	675.923
ENSMUSG00000091537	translational machinery associated 7	Tma7	1110017O22Rik, Ccdc72	808.383	0.565413	0.167397	7.98184e-05	0.0027334	557.141	563.222	657.762	755.274	1132.48	1101.38	840.993	858.809
ENSMUSG00000095812	predicted pseudogene 5473	Gm5473		45.75	0.565121	0.272853	0.00323877	0.0362741	39.4238	35.3555	29.9891	32.114	69.1082	54.2186	46.3996	59.3907
ENSMUSG00000068480	predicted gene 7551	Gm7551		36.3504	0.564812	0.31891	0.00554378	0.0516528	23.0592	23.0222	24.9909	36.8716	40.1274	39.335	48.7196	54.6772
ENSMUSG00000029247	phosphoribosylaminoimidazole carboxylase, phosphoribosylaminoribosylaminoimidazole, succinocarboxamide synthetase	Paics	2610511I09Rik, ADE2H1, AIRC, PAIS	770.708	0.564793	0.306433	0.0049022	0.0476145	808.561	720.266	351.873	397.262	712.261	765.439	1235.39	1174.62
ENSMUSG00000078636	glyceraldehyde-3-phosphate dehydrogenase pseudogene	Gm7336	EG654473	259.173	0.564747	0.146532	1.3497e-05	0.000726576	199.351	213.778	208.924	195.063	354.458	297.671	276.078	328.063
ENSMUSG00000081244	predicted gene 13529	Gm13529		98.071	0.56446	0.222597	0.00106999	0.0169757	67.69	70.7111	102.963	59.4704	132.643	122.258	119.479	109.354
ENSMUSG00000068184	NADH:ubiquinone oxidoreductase complex assembly factor 2	Ndufaf2	1810058I14Rik, Ndufa12l, mimitin	239.725	0.564347	0.180379	0.000185522	0.00513297	172.572	171.022	204.926	199.821	345.541	329.564	258.678	235.677
ENSMUSG00000021996	esterase D/formylglutathione hydrolase	Esd	Es-10, Es10, FGH, sid478	462.963	0.563926	0.195794	0.000405714	0.00880825	289.356	350.266	434.843	362.769	666.56	644.244	416.436	539.23
ENSMUSG00000080902	tyrosine 3-monooxygenase/tryptophan 5-monooxygenase activation protein theta, pseudogene 3	Ywhaq-ps3		623.996	0.563906	0.150739	2.12614e-05	0.000976948	569.786	543.489	448.837	400.831	814.808	771.817	709.914	732.485
ENSMUSG00000089993	predicted gene 5822	Gm5822		154.359	0.563834	0.17177	0.000113487	0.00354453	116.784	145.533	108.961	110.615	193.949	173.287	197.198	188.542
ENSMUSG00000015247	nipsnap homolog 3B	Nipsnap3b	2700063N13Rik, Nipsnap3a	537.096	0.5629	0.159225	4.58506e-05	0.00176311	381.593	436.6	421.847	448.407	760.191	708.031	631.035	509.063
ENSMUSG00000080816	predicted gene 12447	Gm12447		21.1256	0.562629	0.429061	0.010575	0.0785661	17.1085	15.6222	14.9946	10.7047	32.3248	34.0195	19.7198	24.5105
ENSMUSG00000020116	partner of NOB1 homolog	Pno1	1810003N24Rik, Emi3, Imi3	165.54	0.562546	0.18983	0.000313769	0.00739598	107.858	123.333	140.949	143.918	224.044	234.947	178.638	170.63
ENSMUSG00000062981	mitochondrial ribosomal protein L42	Mrpl42	2700009F22Rik, 2900055D03Rik, D10Ertd322e, HSPC204, L31mt	573.157	0.562485	0.171745	0.000114824	0.0035686	418.042	398.778	456.835	522.15	762.42	843.046	568.395	615.589
ENSMUSG00000036977	anaphase promoting complex subunit 10	Anapc10	1500026N15Rik, A830003M23Rik, APC10	239.729	0.562374	0.182728	0.000223442	0.00584362	203.814	200.622	171.938	170.085	313.216	363.583	244.758	249.818
ENSMUSG00000003955	family with sequence similarity 162, member A	Fam162a	2310056P07Rik, HGTD-P	363.057	0.56162	0.210817	0.000759316	0.0136587	238.775	253.244	342.876	286.647	519.426	558.132	343.357	362.001
ENSMUSG00000081622	predicted gene 5937	Gm5937	EG546331	93.3894	0.561368	0.218179	0.000983781	0.0161152	78.8477	58.3777	86.9685	63.0386	124.841	129.699	99.7591	105.583
ENSMUSG00000082045	Ppih pseudogene	Gm11585		53.8344	0.560801	0.302949	0.00484745	0.0471877	25.2908	38.6444	54.9801	41.6293	72.4522	80.7963	60.3195	56.5626
ENSMUSG00000049327	lysine methyltransferase 5A	Kmt5a	2410195B05Rik, PR-SET7, PR/SET07, Setd8	535.677	0.560715	0.187902	0.000299964	0.0071448	494.658	396.311	362.869	413.914	511.624	563.448	811.993	730.6
ENSMUSG00000025903	lysophospholipase 1	Lypla1	APT-1, Gm39587, LPL-I, Pla1a	305.053	0.560311	0.17886	0.000187583	0.00517421	220.178	281.2	233.915	217.662	414.649	431.622	287.678	353.516
ENSMUSG00000040374	peroxisomal biogenesis factor 2	Pex2	D3Ertd138e, PAF-1, PMP35, Pxmp3	248.077	0.560201	0.158828	4.83278e-05	0.00181981	222.41	212.955	163.941	179.601	322.134	311.491	276.078	296.011
ENSMUSG00000025287	acyl-CoA thioesterase 9	Acot9	0610041P13Rik, Acate2, MT-ACT48, MTE-2, U8	80.3139	0.560147	0.2623	0.00280065	0.0329862	52.0692	74	50.9815	65.4174	99.2038	119.068	114.839	66.9324
ENSMUSG00000094257	adaptor-related protein complex 3, sigma 1 subunit, pseudogene 2	Ap3s1-ps2		196.375	0.560126	0.17138	0.000118762	0.00365344	131.661	165.267	168.939	149.865	268.63	261.525	211.118	213.995
ENSMUSG00000091957	ribosomal protein S2, pseudogene 10	Rps2-ps10	EG667279, Gm8553	197.357	0.560021	0.18678	0.00028339	0.00680361	116.784	145.533	180.934	173.654	270.86	244.515	225.038	221.537
ENSMUSG00000048592	predicted gene 5946	Gm5946		63.4287	0.559877	0.291224	0.00442112	0.0443561	55.0446	65.7777	36.9866	29.7352	76.9108	69.1021	92.7992	81.073
ENSMUSG00000083854	DnaJ heat shock protein family (Hsp40) member C19, pseudogene	Dnajc19-ps		218.291	0.559637	0.221099	0.00109185	0.0170071	156.952	159.511	168.939	186.737	318.79	348.7	198.358	208.339
ENSMUSG00000026021	small ubiquitin-like modifier 1	Sumo1	GMP1, PIC1, SENTRIN, SMT3, SMT3H3	1098.33	0.559566	0.193568	0.000398502	0.00871424	787.733	721.911	1026.63	880.162	1476.91	1713.73	1067.19	1112.4
ENSMUSG00000024726	carnosine N-methyltransferase 1	Carnmt1	2410127L17Rik	54.9121	0.559114	0.239724	0.0018224	0.0245194	37.9362	46.8666	37.9862	45.1975	67.9936	62.7234	66.1194	74.4741
ENSMUSG00000028443	nudix hydrolase 2	Nudt2	2310051L06Rik, APAH1	168.546	0.559066	0.169041	0.000104266	0.00330108	137.612	118.4	133.951	139.161	235.191	216.874	178.638	188.542
ENSMUSG00000047965	ribosomal protein L9, pseudogene 7	Rpl9-ps7		285.618	0.558537	0.170181	0.00011385	0.00354453	215.715	206.378	258.906	215.283	394.586	396.54	291.157	306.381
ENSMUSG00000089967	predicted gene 16550	Gm16550		15.0688	0.558172	0.601752	0.0134599	0.0921182	8.18231	17.2667	6.99747	5.94704	23.4076	18.0729	20.8798	19.7969
ENSMUSG00000002881	Ngfi-A binding protein 1	Nab1		209.981	0.558006	0.207221	0.000720177	0.0131501	182.242	201.444	122.955	141.54	218.471	278.535	302.757	231.907
ENSMUSG00000037214	THAP domain containing, apoptosis associated protein 1	Thap1	4833431A01Rik	38.4116	0.557999	0.342257	0.00713988	0.0615193	29.01	30.4222	26.9902	24.9776	64.6496	59.5341	40.5996	31.1094
ENSMUSG00000028322	exosome component 3	Exosc3	2310005D06Rik, Rrp40	160.273	0.557823	0.184122	0.000261101	0.00645789	121.247	119.222	114.958	146.297	199.522	223.253	153.119	204.568
ENSMUSG00000081721	glyceraldehyde-3-phosphate dehydrogenase pseudogene	Gm13882		43.6129	0.557538	0.278773	0.00384871	0.0404014	41.6554	32.8889	26.9902	28.5458	52.3885	61.6603	51.0396	53.7345
ENSMUSG00000026960	ADP-ribosylation factor-like 6 interacting protein 6	Arl6ip6	2310057C01Rik, 2610529A11Rik, Aip-6	209.182	0.557396	0.166069	8.88567e-05	0.00295375	149.513	178.422	175.936	153.434	282.006	207.306	260.998	265.844
ENSMUSG00000021712	tripartite motif-containing 23	Trim23	6330516O20Rik, Arfd1	213.626	0.556735	0.352677	0.00762434	0.0639472	158.439	259.822	71.9739	128.456	282.006	204.117	346.837	257.36
ENSMUSG00000074093	small VCP/p97-interacting protein	Svip	1700006C13Rik, 6620401M08Rik	211.786	0.55666	0.270062	0.00334766	0.0370714	201.582	217.067	96.9649	121.32	234.076	228.568	306.237	288.469
ENSMUSG00000059422	predicted gene 8116	Gm8116		102.306	0.556004	0.180671	0.000226191	0.00589852	80.3354	78.1111	74.9728	86.8268	129.299	126.51	126.439	115.953
ENSMUSG00000084368	predicted gene 11572	Gm11572		18.6959	0.555714	0.477263	0.0121812	0.0862283	12.6454	16.4444	9.99638	11.8941	22.293	30.8302	16.2399	29.224
ENSMUSG00000021741	predicted pseudogene 5457	Gm5457		40.9101	0.555595	0.402977	0.00971403	0.0742669	20.0838	31.2444	33.9877	30.9246	72.4522	71.2283	32.4797	34.8803
ENSMUSG00000000346	DAZ associated protein 2	Dazap2	Brbp, Gcap28, Prtb, gt6-12, mKIAA0058	1438.91	0.555007	0.118007	3.27797e-07	4.21952e-05	1150.73	1228.4	1105.6	1106.15	1799.04	1923.16	1618.19	1579.98
ENSMUSG00000051037	zinc finger protein 455	Zfp455	3732412P20Rik, Rslcan-10	11.5669	0.554314	0.977416	0.0130171	0.0900724	11.9015	6.57777	2.99891	4.75763	13.3758	25.5146	10.4399	16.9688
ENSMUSG00000015804	mediator complex subunit 28	Med28	1500003D12Rik, Eg1, FKSG20, magicin	790.172	0.554113	0.146717	1.82881e-05	0.000884584	608.466	667.644	618.776	605.409	1084.55	1074.8	879.272	782.449
ENSMUSG00000032757	Bet1 golgi vesicular membrane trafficking protein	Bet1	Bet-1	159.415	0.55352	0.228193	0.00146272	0.0210035	146.538	94.5555	131.952	116.562	200.637	254.083	186.758	144.235
ENSMUSG00000005846	ribosomal L1 domain containing 1	Rsl1d1	2410005K20Rik, pBK1	884.302	0.553377	0.133783	4.30012e-06	0.000314706	667.23	751.511	751.728	639.902	1159.23	1158.79	1023.11	922.913
ENSMUSG00000022051	BCL2/adenovirus E1B interacting protein 3-like	Bnip3l	D14Ertd719e, Nip3L, Nix	804.524	0.552868	0.145323	1.7061e-05	0.000849973	665.742	747.4	628.772	505.498	964.171	1003.58	919.872	1001.16
ENSMUSG00000063412	ERH mRNA splicing and mitosis factor retrotransposed, pseudogene	Erhrt-ps	Gm10131	2167.32	0.552757	0.164666	8.96792e-05	0.00296477	1518.19	1626.35	1872.32	1811.47	2922.61	3185.08	2134.38	2268.16
ENSMUSG00000019804	sorting nexin 3	Snx3	SDP3	837.679	0.552609	0.133038	4.03429e-06	0.000301326	718.555	727.666	608.78	607.788	944.108	1146.03	955.832	992.673
ENSMUSG00000087635	predicted gene 13414	Gm13414		195.784	0.551966	0.187781	0.000358449	0.00806177	173.316	184.178	123.955	128.456	254.14	261.525	223.878	216.823
ENSMUSG00000083852	predicted gene 13007	Gm13007		118.256	0.551595	0.210093	0.000874599	0.0148718	95.9562	76.4666	94.9656	99.9103	158.28	166.908	105.559	148.005
ENSMUSG00000043484	predicted gene 5867	Gm5867		80.5161	0.551408	0.237917	0.00195206	0.0257769	71.4092	61.6666	71.9739	40.4399	112.58	103.122	85.8393	97.0991
ENSMUSG00000100164	RIKEN cDNA 2610306M01 gene	2610306M01Rik		70.5284	0.551368	0.263584	0.00315623	0.0356697	59.5077	44.4	38.9859	71.3645	104.777	92.4905	75.3993	77.3022
ENSMUSG00000023919	centromere protein Q	Cenpq	2610528M18Rik	138.551	0.551057	0.195277	0.000500999	0.0101941	102.651	87.9777	140.949	101.1	176.115	177.539	154.279	167.802
ENSMUSG00000047879	ubiquitin specific peptidase 14	Usp14	2610005K12Rik, 2610037B11Rik, ax, nmf375	605.309	0.550041	0.141322	1.21026e-05	0.000675882	464.904	563.222	484.824	407.967	784.713	686.769	760.953	689.121
ENSMUSG00000026914	proteasome (prosome, macropain) 26S subunit, non-ATPase, 14	Psmd14	2610312C03Rik, 3200001M20Rik, Pad1, Poh1, rpm11	1139.87	0.549728	0.127216	1.93554e-06	0.00016971	1000.47	943.088	879.681	809.987	1532.64	1394.8	1277.15	1281.14
ENSMUSG00000055302	Morf4 family associated protein 1	Mrfap1	9130413I22Rik, Pam14	1370.11	0.549547	0.118972	4.92695e-07	5.73232e-05	1167.84	1170.02	1104.6	934.875	1624.04	1724.36	1634.43	1600.72
ENSMUSG00000082693	predicted gene 15190	Gm15190		89.4211	0.548988	0.227235	0.00151546	0.0215393	65.4585	60.8444	82.97	66.6069	118.153	136.078	88.1592	97.0991
ENSMUSG00000073676	heat shock protein 1 (chaperonin 10)	Hspe1	10kDa, Hsp10, mt-cpn10	486.592	0.548715	0.211155	0.000944314	0.0157675	316.135	337.111	453.836	403.209	755.732	688.895	457.036	480.782
ENSMUSG00000038722	BUD31 homolog	Bud31	EDG-2, EDG2, G10	464.166	0.548503	0.195562	0.000530246	0.0106225	294.563	314.911	465.831	374.664	603.025	683.579	468.636	508.121
ENSMUSG00000072432				161.697	0.548458	0.177207	0.000219422	0.00575506	111.577	151.289	127.954	116.562	209.554	173.287	215.758	187.599
ENSMUSG00000050188	U7 snRNP-specific Sm-like protein LSM10	Lsm10		155.843	0.547573	0.184615	0.000327936	0.00760925	113.065	118.4	117.957	140.35	166.083	231.758	165.879	193.255
ENSMUSG00000027132	katanin p80 subunit B like 1	Katnbl1	2410042D21Rik	275.674	0.547515	0.157784	6.09586e-05	0.00218067	206.789	243.378	204.926	216.472	322.134	390.161	338.717	282.813
ENSMUSG00000032067	6-pyruvoyl-tetrahydropterin synthase	Pts	PTPS	268.743	0.546825	0.186246	0.000361777	0.00810435	182.242	228.578	240.913	190.305	395.7	359.331	269.118	283.756
ENSMUSG00000027203	deoxyuridine triphosphatase	Dut	5031412I06Rik, 5133400F09Rik, D2Bwg0749e, Dutp, dUTPase	613.833	0.546696	0.17715	0.000225232	0.00588196	395.726	489.222	529.808	516.203	925.159	794.143	608.995	651.412
ENSMUSG00000027599	armadillo repeat containing 1	Armc1	2310016N05Rik, 2900046P06Rik, 3110009G21Rik, Arcp, C330014L16Rik	477.944	0.546685	0.148045	2.69292e-05	0.00117775	403.908	439.889	326.882	344.928	512.738	592.152	584.635	618.418
ENSMUSG00000037058	polyadenylate-binding protein-interacting protein 2	Paip2	2310050K10Rik	2020.43	0.546119	0.114392	2.35011e-07	3.25607e-05	1646.88	1721.73	1611.42	1493.9	2554.78	2626.94	2243.42	2264.39
ENSMUSG00000031347	centrin 2	CETN2, CETN3, BRCC3, ANAPC10, CKS1B, PPP1CB, CDC42, SYCE2, CCNB1, CCND2, NUF2, NUP43, OIP5, FBXO5, KMT5A, TIPIN, UBE2C, DYNLT3, SEPTIN7, ZWINT, CCNB1-PS, CCNE2, CKS2, MPLKIP, ITGB3BP, RAN, SPC25, MAD2L1, NUP37	1110034A02Rik, Calt, caltractin	473.871	0.546053	0.195561	0.000555561	0.0109484	346.632	341.222	401.854	391.315	640.923	747.366	421.076	500.579
ENSMUSG00000026095	asparagine synthetase domain containing 1	Asnsd1	2210409M21Rik	71.8085	0.545884	0.255373	0.00297063	0.0343639	69.1777	48.5111	47.9826	52.334	73.5668	79.7332	118.319	84.8439
ENSMUSG00000081732	predicted gene 15495	Gm15495		22.9199	0.54569	0.418958	0.0113088	0.0818076	17.8523	19.7333	17.9935	8.32586	25.6369	25.5146	32.4797	35.823
ENSMUSG00000053453	THO complex 7	Thoc7	Nif3l1bp1	496.88	0.54533	0.156201	5.64896e-05	0.00205057	381.593	351.911	422.847	418.672	664.331	695.273	511.556	528.86
ENSMUSG00000028249	syndecan binding protein	Sdcbp	MDA-9, Sycl, syntenin-1	1108.98	0.545273	0.226209	0.00156435	0.0220631	1089.73	1076.29	727.736	526.908	1405.57	1254.47	1473.19	1317.91
ENSMUSG00000079845	X-linked lymphocyte-regulated 4A	Xlr4a		27.897	0.545241	0.387276	0.00982745	0.0748834	17.1085	17.2667	18.9931	27.3564	41.242	41.4613	22.0398	37.7084
ENSMUSG00000060935	transmembrane protein 263	Tmem263		296.797	0.54519	0.136375	7.87534e-06	0.000510491	231.336	234.333	238.913	241.45	332.165	342.321	405.996	347.86
ENSMUSG00000049517	ribosomal protein S23	Rps23	2410044J15Rik	434.85	0.544826	0.169824	0.000151997	0.00438592	307.952	306.689	377.863	380.611	564.012	634.676	453.556	453.443
ENSMUSG00000064370	cytochrome b	mt-Cytb		130305	0.54432	0.171211	0.000145205	0.0042681	88281.9	90236.4	120262	110930	181687	180803	125369	144868
ENSMUSG00000064356	ATP synthase F0 subunit 8	mt-Atp8		8258.69	0.544053	0.170041	0.000157974	0.00450822	5595.96	5783.51	7701.21	6979.45	11693.8	11063.8	7933.17	9318.69
ENSMUSG00000021520	ubiquinol-cytochrome c reductase binding protein	Uqcrb	2210415M14Rik, QP-C, QPC, UQBC, UQBP	467.336	0.543124	0.208192	0.000934208	0.0156435	345.145	291.889	419.848	398.452	656.528	718.662	424.556	483.61
ENSMUSG00000012422	transmembrane protein 167	Tmem167	0610041E09Rik, 5730424F14Rik, Gm10085, Tmem167a	521.599	0.542827	0.136912	9.21564e-06	0.000571578	440.357	452.222	406.853	362.769	597.452	703.778	573.035	636.329
ENSMUSG00000022505	epithelial membrane protein 2	Emp2	XMP	76.6406	0.542351	0.302815	0.00582644	0.0535172	61.7392	60.8444	72.9736	32.114	79.1401	82.9225	135.719	87.672
ENSMUSG00000012405	ribosomal protein L15	Rpl15	2510008H07Rik	703.172	0.542167	0.151842	4.30094e-05	0.00167875	522.18	552.533	628.772	530.476	979.776	930.221	701.794	779.621
ENSMUSG00000031226	polysaccharide biosynthesis domain containing 1	Pbdc1	2610029G23Rik	239.149	0.542165	0.144836	2.25864e-05	0.00102486	211.996	181.711	184.933	181.979	286.465	311.491	263.318	291.297
ENSMUSG00000028367	thioredoxin 1	Txn1	ADF, Trx1, Txn	994.468	0.541912	0.162855	0.000102596	0.00326294	734.92	739.177	825.701	849.237	1400	1390.55	954.672	1061.49
ENSMUSG00000028546	ELAV like RNA binding protein 4	Elavl4	Elav, Hud, PNEM	1441.66	0.541872	0.111533	1.57928e-07	2.3304e-05	1172.3	1276.09	1068.61	1113.29	1838.06	1661.64	1701.71	1701.59
ENSMUSG00000020180	small nuclear ribonucleoprotein D3	Snrpd3	1700043E15Rik, 2310009E13Rik, SMD3	1444.41	0.541424	0.171561	0.000183152	0.00509847	998.242	1127.27	1315.52	1119.23	1892.67	2162.36	1387.35	1552.64
ENSMUSG00000026646	suppressor of variegation 3-9 2	Suv39h2	4930507K23Rik, D030054H19Rik, D2Ertd544e, KMT1B	113.347	0.541413	0.230145	0.00184981	0.0248329	105.626	102.778	73.9732	65.4174	120.382	144.583	170.519	123.495
ENSMUSG00000097346	ribosomal protein S18, pseudogene 4	Rps18-ps4	Eyelinc18, Gm26619	20.2677	0.540932	0.442572	0.011923	0.0851977	10.4138	13.9778	16.9938	15.4623	27.8662	31.8933	26.6798	18.8542
ENSMUSG00000026078	phosducin-like 3	Pdcl3	1110061A19Rik, Viaf1	610.983	0.540666	0.157089	6.89845e-05	0.00241246	464.16	516.355	513.814	443.649	823.726	864.308	636.834	625.017
ENSMUSG00000018102	H2B clustered histone 4	H2bc4	2610022J01Rik, H2bc6, H2bc8, H2bfs, Hist1h2bc	88.4391	0.540333	0.300269	0.00565642	0.0523529	49.0938	48.5111	83.9696	84.448	134.873	136.078	80.0393	90.5001
ENSMUSG00000078162	glyceraldehyde-3-phosphate dehydrogenase pseudogene	Gm2574		211.715	0.540209	0.153583	5.32095e-05	0.00195101	175.548	185.822	164.94	145.108	261.942	249.831	234.318	276.214
ENSMUSG00000022722	ADP-ribosylation factor-like 6	Arl6	1110018H24Rik, 2210411E14Rik, BBS3	174.51	0.540049	0.185532	0.000394348	0.00866538	130.917	127.444	129.953	160.57	240.764	211.559	230.838	164.031
ENSMUSG00000020639	profilin family, member 4	Pfn4	2900024P18Rik	21.5619	0.539819	0.480973	0.0130358	0.0901335	14.1331	17.2667	18.9931	8.32586	36.7834	35.0826	17.3998	24.5105
ENSMUSG00000090136	predicted gene 10177	Gm10177		525.297	0.539569	0.181546	0.000329292	0.0076201	349.608	369.178	455.835	480.521	686.624	773.944	567.235	519.433
ENSMUSG00000043969	empty spiracles homeobox 2	Emx2	Pdo	348.825	0.539246	0.140325	1.49987e-05	0.000784516	260.346	258.178	306.889	289.026	463.694	415.676	373.517	423.277
ENSMUSG00000029918	mitochondrial ribosomal protein S33	Mrps33	CGI-139, Gdap3, MRP-S33, PTD003	261.782	0.538817	0.197457	0.000680279	0.0126507	177.779	212.955	228.917	199.821	403.503	354.015	270.278	246.99
ENSMUSG00000027207	galactokinase 2	Galk2	2810017M24Rik, Gk2	81.2772	0.538463	0.263431	0.00373434	0.0396596	78.8477	73.1777	58.9786	34.4928	108.121	92.4905	103.239	100.87
ENSMUSG00000052419	small integral membrane protein 30	Smim30	2610001J05Rik	277.433	0.538266	0.166944	0.000146937	0.00428762	206.045	220.355	224.919	227.177	310.987	420.991	327.117	281.87
ENSMUSG00000042043	tubulin cofactor A	Tbca	Tbca13	579.713	0.538161	0.141791	1.8224e-05	0.000884401	453.002	432.489	472.829	492.415	760.191	794.143	606.675	625.959
ENSMUSG00000063445	NmrA-like family domain containing 1	Nmral1	1110025F24Rik	344.661	0.537782	0.147684	3.28633e-05	0.00136805	234.312	252.422	314.886	298.541	406.847	439.064	400.197	411.021
ENSMUSG00000064357	ATP synthase F0 subunit 6	mt-Atp6		74779.9	0.537601	0.174921	0.000194967	0.00533734	50783.9	51277.9	68862.1	64442.1	106037	103164	72269.7	81403
ENSMUSG00000000031	H19, imprinted maternally expressed transcript	H19	EyeLinc6	65.2225	0.5372	0.4063	0.0107968	0.079635	37.9362	33.7111	30.9888	84.448	96.9745	108.437	51.0396	78.2449
ENSMUSG00000069662	myristoylated alanine rich protein kinase C substrate	Marcks	Macs, PKCSL	5407.59	0.537173	0.104116	2.68652e-08	5.35828e-06	4489.11	4739.29	4176.49	3999.98	6259.87	6452.01	6747.66	6396.29
ENSMUSG00000051319	mitoregulin	Mtln	1500011K16Rik, Moxi, Mpm	100.052	0.536746	0.204164	0.000895277	0.0151721	66.2023	72.3555	77.9718	97.5315	135.987	125.447	113.679	111.24
ENSMUSG00000021379	inhibitor of DNA binding 4	Id4	Idb4, bHLHb27	937.189	0.536628	0.120755	1.16047e-06	0.000112633	786.989	784.4	703.745	733.865	1114.65	1264.04	1082.27	1027.55
ENSMUSG00000078572	NADH:ubiquinone oxidoreductase complex assembly factor 8	Ndufaf8	1810043H04Rik	86.5641	0.536524	0.212425	0.00119916	0.0181373	69.9215	64.1333	61.9776	73.7433	115.923	124.384	88.1592	94.271
ENSMUSG00000037152	NADH:ubiquinone oxidoreductase subunit C1	Ndufc1	2310016K22Rik, CI-KFYI, KFYI	1024.76	0.535941	0.195069	0.000652201	0.0122749	688.058	708.755	920.667	898.003	1323.09	1627.62	1003.39	1028.5
ENSMUSG00000054604	CGG triplet repeat binding protein 1	Cggbp1		770.195	0.535758	0.294158	0.00560252	0.0519633	734.176	797.555	432.843	348.497	746.815	747.366	1255.11	1099.2
ENSMUSG00000025260	hydroxysteroid (17-beta) dehydrogenase 10	Hsd17b10	17bHSD10, Ads9, ERAB, Hadh2, MHBD	402.599	0.535497	0.129565	4.60745e-06	0.000333168	310.184	337.111	334.879	308.057	538.375	485.841	450.076	456.271
ENSMUSG00000019923	ZW10 interactor	Zwint	2010007E07Rik, 2600001N01Rik, D10Ertd749e, Zwint-1	1153.51	0.535389	0.241336	0.00253977	0.0307722	1055.52	1169.2	627.773	696.993	1204.94	1109.89	1772.46	1591.29
ENSMUSG00000046580	predicted gene 7862	Gm7862		222.05	0.53533	0.149753	4.34558e-05	0.00168495	184.474	186.644	183.933	151.055	255.255	287.039	277.238	250.761
ENSMUSG00000020003	peroxisomal biogenesis factor 7	Pex7	MmPEX7	96.4949	0.534796	0.26163	0.00368505	0.0393897	47.6062	102.778	65.9761	78.5009	119.267	138.204	105.559	114.068
ENSMUSG00000027746	ubiquitin-fold modifier 1	Ufm1	1810045K17Rik, Gm10726	404.64	0.534539	0.175337	0.000267586	0.00651905	390.519	349.444	275.9	260.48	460.35	492.22	566.075	442.131
ENSMUSG00000043483	nascent polypeptide-associated complex alpha polypeptide pseudogene	Gm6863	EG628277	1709.24	0.53366	0.189762	0.000546368	0.0108378	1190.9	1235.8	1631.41	1319.05	2513.53	2438.77	1608.91	1735.53
ENSMUSG00000024072	Yip1 domain family, member 4	Yipf4	2310034L04Rik	196.833	0.53333	0.167773	0.000175078	0.004933	150.257	164.444	164.94	143.918	290.923	226.442	216.918	216.823
ENSMUSG00000068165	predicted pseudogene 10233	Gm10233		89.1941	0.533075	0.268288	0.00422345	0.043091	72.8969	87.1555	65.9761	44.0081	124.841	138.204	92.7992	87.672
ENSMUSG00000078870	predicted gene 14410	Gm14410		39.5817	0.533074	0.280124	0.0049485	0.0478504	32.7292	28.7778	24.9909	33.3034	50.1592	43.5875	52.1995	50.9063
ENSMUSG00000019803	nuclear receptor subfamily 2, group E, member 1	Nr2e1	Mtl1, Mtll, TLL, Tlx, XTLL	267.616	0.533028	0.21542	0.00139181	0.0202923	228.361	257.355	165.94	180.79	276.433	259.399	365.397	407.251
ENSMUSG00000067058	ribosomal protein S15A, pseudogene 5	Rps15a-ps5	Gm10196	207.759	0.532923	0.189843	0.000557488	0.010967	182.986	143.067	174.937	152.244	293.153	291.292	197.198	227.193
ENSMUSG00000025240	SAC1 suppressor of actin mutations 1-like (yeast)	Sacm1l	SAC1, Sac1p, mKIAA0851	242.879	0.532747	0.19026	0.000572831	0.0112035	211.252	218.711	179.935	152.244	254.14	262.588	370.037	294.125
ENSMUSG00000066902	ribosomal protein S23, pseudogene 2	Rps23-ps2	Gm10186	141.008	0.532604	0.253122	0.00323968	0.0362741	73.6408	99.4888	123.955	136.782	198.408	214.748	141.519	139.521
ENSMUSG00000086691	predicted gene 15432	Gm15432		71.9291	0.532467	0.296608	0.00586713	0.0536879	47.6062	32.0667	67.9754	70.1751	85.828	93.5536	70.7594	107.469
ENSMUSG00000079884	transmembrane p24 trafficking protein 2B	Tmed2b		208.769	0.532452	0.241306	0.00265403	0.0316495	183.73	214.6	121.956	121.32	207.325	226.442	316.677	278.099
ENSMUSG00000026150	mitochondrial fission factor	Mff	5230400G24Rik	1344.94	0.532371	0.138958	1.62337e-05	0.000825326	1175.28	1233.33	956.654	937.254	1705.41	1695.66	1583.39	1472.51
ENSMUSG00000068014	ribosomal protein L21 pseudogene	Gm14648		57.617	0.532267	0.258321	0.00364868	0.0391419	52.8131	41.1111	39.9855	41.6293	79.1401	86.1118	62.6395	57.5053
ENSMUSG00000100862	ATP synthase membrane subunit 6, pseudogene	Atp6-ps	Atp6, Atpase6, Gm10925, Mtatp6, mt-Atp6	85933.6	0.531503	0.175597	0.000188067	0.00517461	57769.3	59355.4	79454.2	73668.4	122831	117588	82810.5	93991.9
ENSMUSG00000037458	antizyme inhibitor 1	Azin1	1700085L02Rik, AZI, Oazi, Oazin	777.159	0.530682	0.148363	4.34981e-05	0.00168495	705.91	662.711	537.805	574.484	856.05	849.424	947.712	1083.17
ENSMUSG00000020283	peroxisomal biogenesis factor 13	Pex13	2610008O20Rik	188.098	0.530639	0.191199	0.000623497	0.0118871	149.513	185.822	131.952	123.698	199.522	248.768	205.318	260.188
ENSMUSG00000086583	ribosomal protein L5 pseudogene	Gm15500		1263.5	0.53037	0.189987	0.000583186	0.0113002	895.591	862.511	1134.59	1087.12	1852.55	1814.73	1205.23	1255.69
ENSMUSG00000029171	phosphoglucomutase 2	Pgm2	3230402E02Rik, Pgm-1, Pgm1	201.312	0.530017	0.171079	0.000231727	0.00598887	171.828	171.844	152.945	140.35	200.637	253.02	284.198	235.677
ENSMUSG00000021218	GDP dissociation inhibitor 2	Gdi2	GDI-B, GDIB, Gdi3	1269.5	0.529939	0.158227	9.97087e-05	0.00319008	1190.9	1166.73	888.678	794.525	1548.25	1533	1485.95	1547.93
ENSMUSG00000081221	glyceraldehyde-3-phosphate dehydrogenase pseudogene	Gm14760	EG654474	221.934	0.529682	0.1395	1.86943e-05	0.000889827	168.109	189.111	178.935	174.843	280.892	264.714	258.678	260.188
ENSMUSG00000104074	predicted gene, 37025	Gm37025		15.0476	0.528912	0.614575	0.0145995	0.0968855	9.67	7.4	15.9942	5.94704	26.7516	18.0729	13.9199	22.625
ENSMUSG00000025893	kelch repeat and BTB (POZ) domain containing 3	Kbtbd3	2200003A07Rik, Bklhd3	57.8894	0.528886	0.283859	0.00530289	0.0502549	42.3992	32.0667	45.9833	55.9022	65.7643	94.6167	55.6795	70.7032
ENSMUSG00000058600	ribosomal protein L30	Rpl30		216.554	0.528775	0.194646	0.000726357	0.0132363	156.952	163.622	169.938	191.495	319.904	301.923	199.518	229.078
ENSMUSG00000039105	ATPase, H+ transporting, lysosomal V1 subunit G1	Atp6v1g1	1810024D14Rik, ATP6J, Atp6g1, VAG1, Vma10	1226.51	0.528556	0.145413	3.50239e-05	0.0014253	1001.96	887.177	1056.62	978.883	1661.94	1668.02	1282.95	1274.54
ENSMUSG00000080859	ribosomal protein L10, pseudogene 1	Rpl10-ps1	Gm13891, Qm, Rpl10	429.157	0.528524	0.153669	7.17083e-05	0.00249331	333.243	337.933	335.878	362.769	626.433	535.807	462.836	438.36
ENSMUSG00000022744	claudin domain containing 1	Cldnd1	1110019C08Rik, Cldn25, claudin-25	343.483	0.528249	0.134743	1.15807e-05	0.000660972	289.356	305.044	250.909	255.723	407.961	436.938	405.996	395.938
ENSMUSG00000096617	glyceraldehyde-3-phosphate dehydrogenase pseudogene	Gm5559		530.071	0.528133	0.116323	7.5541e-07	7.83469e-05	414.322	429.2	430.844	436.513	676.592	641.055	582.315	629.73
ENSMUSG00000084910	RIKEN cDNA C630043F03 gene	C630043F03Rik		57.1276	0.528105	0.27566	0.00489907	0.0476145	34.2169	56.7333	38.9859	44.0081	74.6815	62.7234	57.9995	87.672
ENSMUSG00000031765	metallothionein 1	Mt1	MT-I, Mt-1	124.781	0.527834	0.201671	0.000958149	0.0159545	88.5177	96.2	96.9649	110.615	180.573	171.161	124.119	130.094
ENSMUSG00000061559	SKI8 subunit of superkiller complex	Skic8	2700038L12Rik, 2810418I05Rik, REC14, Ski8, Wdr61	466.116	0.527432	0.133302	9.86651e-06	0.000598984	377.13	365.889	374.864	379.421	580.732	633.613	528.955	488.324
ENSMUSG00000058267	mitochondrial ribosomal protein S14	Mrps14	1810032L21Rik, Rpms14	515.026	0.52725	0.196048	0.000789982	0.0140158	389.032	340.4	473.828	417.482	735.668	762.249	495.316	506.235
ENSMUSG00000040331	NSE4 homolog A, SMC5-SMC6 complex component	Nsmce4a	2410003A14Rik	621.724	0.527245	0.145694	3.74214e-05	0.00149603	478.293	549.244	482.825	479.331	764.649	890.886	650.754	677.808
ENSMUSG00000082044	small nuclear ribonucleoprotein E, pseudogene	Snrpert		396.347	0.526969	0.189309	0.000602219	0.0115664	278.942	270.511	329.881	372.285	549.522	574.079	392.077	403.48
ENSMUSG00000072704	small integral membrane protein 10 like 1	Smim10l1	2700089E24Rik	368.929	0.526877	0.18029	0.000406342	0.00881135	356.302	333	258.906	216.472	445.86	424.181	480.236	436.475
ENSMUSG00000082193	ribosomal protein L5, pseudogene 1	Rpl5-ps1	EG665407, Gm7625	263.613	0.526835	0.201801	0.000979038	0.0160665	182.986	182.533	235.915	227.177	376.751	385.909	247.078	270.558
ENSMUSG00000035960	apurinic/apyrimidinic endonuclease 1	Apex1	APE, Apex, HAP1, Ref-1	240.384	0.526342	0.191366	0.000677151	0.0126184	211.252	235.155	169.938	139.161	324.363	292.355	263.318	287.526
ENSMUSG00000067274	ribosomal protein lateral stalk subunit P0	Rplp0	36B4, Arbp, L10E	2070.86	0.526017	0.150922	6.14158e-05	0.00218997	1527.12	1567.98	1660.4	1867.37	2992.83	2633.32	2110.02	2207.83
ENSMUSG00000026701	peroxiredoxin 6	Prdx6	1-Cys Prx, 1-cysPrx, 9430088D19Rik, Aop2, Brp-12	816.376	0.525937	0.120688	1.75758e-06	0.000157143	596.565	679.155	670.757	687.478	1004.3	984.439	1038.19	870.121
ENSMUSG00000020029	nudix hydrolase 4	Nudt4	4933436C10Rik, DIPP-2, DIPP2, DIPP2alpha, DIPP2beta	539.859	0.525827	0.292935	0.0060758	0.0548909	432.175	610.089	323.883	261.67	539.49	476.273	825.913	849.381
ENSMUSG00000070729	predicted gene 12966	Gm12966		270.195	0.525471	0.140781	2.45304e-05	0.00109392	216.459	225.289	216.921	208.146	321.019	348.7	281.878	343.146
ENSMUSG00000022404	solute carrier family 25 (mitochondrial carrier, peroxisomal membrane protein), member 17	Slc25a17	34kDa, 47kDa, PMP34, Pmp47	556.734	0.525367	0.116493	8.80037e-07	8.92328e-05	449.283	466.2	435.842	446.028	645.382	688.895	707.594	614.647
ENSMUSG00000081214	ribosomal protein L35A, pseudogene 2	Rpl35a-ps2		118.274	0.524935	0.252317	0.00349887	0.0381083	61.7392	81.4	113.959	108.236	151.592	181.792	118.319	129.151
ENSMUSG00000049760	mitochondrial contact site and cristae organizing system subunit 13	Micos13	2410015M20Rik, Mic13, QIL1, sr104	382.675	0.524843	0.162777	0.000153217	0.0044141	299.77	285.311	308.888	325.898	513.853	544.312	402.517	380.855
ENSMUSG00000045284	DDB1 and CUL4 associated factor 12-like 1	Dcaf12l1	9330180J20, A230038L21Rik, Decaf12l1, Wdr40b	22.2018	0.524049	0.414953	0.0123653	0.0870559	14.1331	15.6222	16.9938	16.6517	36.7834	28.7039	18.5598	30.1667
ENSMUSG00000027286	leucine rich repeat containing 57	Lrrc57	2810002D13Rik	187.372	0.524013	0.156197	9.97495e-05	0.00319008	159.927	166.911	129.953	140.35	219.586	231.758	230.838	219.651
ENSMUSG00000004771	RAB11A, member RAS oncogene family	Rab11a		1300.47	0.523772	0.156015	9.81895e-05	0.00315423	1141.06	1205.38	910.67	895.624	1799.04	1634	1410.55	1407.47
ENSMUSG00000094320	coiled-coil-helix-coiled-coil-helix domain containing 2, pseudogene	Chchd2-ps		282.29	0.523706	0.19104	0.000685135	0.0127149	194.144	185.822	243.912	268.806	411.305	362.52	280.718	311.094
ENSMUSG00000021131	ERH mRNA splicing and mitosis factor	Erh	Mer, Prei1	1368.56	0.523649	0.170673	0.000257467	0.00641979	978.158	983.377	1257.54	1133.51	1862.58	1944.43	1285.27	1503.62
ENSMUSG00000081228	predicted gene 16089	Gm16089		168.67	0.522815	0.221196	0.00188361	0.0252121	134.636	119.222	143.948	128.456	251.911	249.831	140.359	181
ENSMUSG00000031201	BRCA1/BRCA2-containing complex, subunit 3	Brcc3	C6.1A	337.926	0.522798	0.167437	0.000217719	0.00574951	275.223	266.4	287.896	246.207	407.961	503.914	323.637	392.167
ENSMUSG00000027804	peptidylprolyl isomerase D (cyclophilin D)	Ppid	4930564J03Rik, CYP-40, Ppidl	464.938	0.522729	0.118459	1.39408e-06	0.000129721	385.312	388.911	351.873	375.853	578.503	571.953	523.155	543.943
ENSMUSG00000020925	coiled-coil domain containing 43	Ccdc43	2610001E01Rik, D11Ertd707e	239.408	0.522324	0.300804	0.00681855	0.0593842	217.947	257.355	119.957	123.698	249.681	227.505	411.796	307.323
ENSMUSG00000000171	succinate dehydrogenase complex, subunit D, integral membrane protein	Sdhd	3110001M13Rik, AVLL5809, CII-4, PRO19626, QPs3	615.28	0.522129	0.128769	6.73088e-06	0.000449385	508.047	510.6	545.802	417.482	705.573	765.439	722.674	746.626
ENSMUSG00000082806	ribosomal protein L13, pseudogene 1	Rpl13-ps1	Gm11441	127.011	0.520983	0.177744	0.000403836	0.008778	111.577	101.133	97.9645	91.5844	176.115	139.267	143.839	154.604
ENSMUSG00000081087	ribosomal protein S15A, pseudogene 7	Rps15a-ps7	Gm14166	262.57	0.520705	0.168638	0.000244364	0.00617716	188.937	227.755	220.92	198.631	371.178	346.574	265.638	280.927
ENSMUSG00000052681	RAS related protein 1b	Rap1b	2810443E11Rik	727.921	0.520419	0.11453	7.67293e-07	7.86801e-05	616.649	627.355	556.798	554.264	835.987	905.769	893.192	833.355
ENSMUSG00000012429	M-phase specific PLK1 intereacting protein	Mplkip	2810021B07Rik, C330007M08Rik, Ttdn1	161.95	0.520208	0.159407	0.0001378	0.00410685	134.636	122.511	138.95	121.32	206.21	203.054	172.839	196.084
ENSMUSG00000028199	crystallin, zeta	Cryz	Sez9	42.2957	0.520107	0.325576	0.00849265	0.0686905	33.4731	32.0667	18.9931	41.6293	42.3567	45.7137	63.7994	60.3334
ENSMUSG00000008489	ELAV like RNA binding protein 1	Elavl2	Hub, mel-N1	1396.48	0.52004	0.240324	0.00302879	0.0347707	1368.68	1271.15	877.682	806.419	1460.19	1231.08	2245.74	1910.87
ENSMUSG00000022400	ring-box 1	Rbx1	1500002P15Rik, ROC1	1877.8	0.5197	0.123683	3.60135e-06	0.000275959	1531.58	1690.49	1486.46	1357.11	2341.88	2441.96	2035.78	2137.12
ENSMUSG00000082491	predicted gene 5909	Gm5909		160.039	0.519425	0.170239	0.000279828	0.00674637	141.331	138.955	115.958	111.804	191.72	214.748	191.398	174.401
ENSMUSG00000060419	ribosomal protein S16, pseudogene 2	Rps16-ps2		931.656	0.519376	0.164654	0.000196793	0.00535501	625.575	712.866	809.707	826.639	1299.68	1256.6	936.112	986.074
ENSMUSG00000046341	predicted gene 11223	Gm11223		9803.48	0.51911	0.125217	4.33535e-06	0.000316011	8344.47	8596.33	7695.21	7012.75	11655.9	13345.2	10999	10778.9
ENSMUSG00000057990	predicted gene 53055	Gm53055		229.566	0.518584	0.19645	0.000932138	0.0156435	175.548	148	221.92	179.601	316.56	324.248	222.718	247.933
ENSMUSG00000044424	40S ribosomal protein S7 pseudogene	Gm9493	670565	1055.34	0.518513	0.167724	0.000242316	0.00614324	776.575	764.666	884.68	940.822	1480.25	1471.34	1013.83	1110.51
ENSMUSG00000063200	nucleolar protein 7	Nol7	2210008F15Rik, 5730556I21Rik, NOP27, RARG-1	657.81	0.518281	0.193789	0.000847996	0.0146119	493.17	418.511	551.8	616.113	927.388	950.42	615.955	689.121
ENSMUSG00000058799	nucleosome assembly protein 1-like 1	Nap1l1	D10Ertd68e, NAP-1	822.045	0.518201	0.132724	1.2597e-05	0.000699125	592.102	730.955	686.751	641.091	1075.64	1048.23	916.392	885.204
ENSMUSG00000084230	predicted gene 14388	Gm14388		85.4934	0.517414	0.241322	0.00317976	0.0358267	66.9462	60.0222	66.9757	71.3645	128.185	123.321	71.9194	95.2137
ENSMUSG00000051316	TATA-box binding protein associated factor 7	Taf7	55kDa, TAFII55, Taf2f	202.033	0.517393	0.220532	0.00198875	0.0259946	146.538	119.222	205.925	160.57	290.923	264.714	243.598	184.771
ENSMUSG00000027080	mediator complex subunit 19	Med19	2410018M14Rik, 3110040A13Rik, LCMR1	405.849	0.517174	0.172524	0.000332361	0.00764997	375.642	355.2	315.886	243.829	463.694	567.7	443.116	481.725
ENSMUSG00000083328	predicted gene 11826	Gm11826		112.066	0.516941	0.228693	0.00243206	0.0298862	80.3354	64.9555	102.963	102.289	150.478	161.593	111.359	122.552
ENSMUSG00000022111	ubiquitin carboxyl-terminal esterase L3 (ubiquitin thiolesterase)	Uchl3	UCH-L3	423.58	0.516888	0.148744	6.59664e-05	0.00232484	357.046	326.422	374.864	300.92	564.012	557.069	445.436	462.87
ENSMUSG00000084284	tumor protein, translationally-controlled, pseudogene 6	Tpt1-ps6		277.74	0.516815	0.19349	0.000859569	0.0146949	199.351	206.378	232.916	240.26	420.223	375.278	250.558	296.954
ENSMUSG00000078134	serine and arginine rich splicing factor 3, pseudogene	Srsf3-ps	Gm12355	504.895	0.516616	0.140091	2.98347e-05	0.00128318	417.298	420.155	393.857	393.694	676.592	667.633	523.155	546.772
ENSMUSG00000101209	predicted gene 8524	Gm8524		210.911	0.516583	0.193617	0.000863823	0.0147353	149.513	157.044	164.94	196.252	312.102	283.85	218.078	205.511
ENSMUSG00000083392	predicted gene 6335	Gm6335		124.324	0.516208	0.209394	0.00151078	0.0215233	104.882	120.867	72.9736	90.395	154.936	152.025	169.359	129.151
ENSMUSG00000035455	fidgetin-like 1	Fignl1		95.1257	0.51542	0.455073	0.013817	0.0937488	88.5177	106.067	36.9866	33.3034	81.3694	90.3643	171.679	152.719
ENSMUSG00000078193	ribosomal protein L35, retrotransposed	Rpl35rt	Gm2000	2370.95	0.515412	0.17732	0.000437755	0.00926019	1713.82	1703.64	1960.29	2168.29	3261.46	3489.12	2284.02	2386.94
ENSMUSG00000027167	elongator acetyltransferase complex subunit 4	Elp4	A330107A17Rik, Paxneb	164.204	0.515381	0.176568	0.000426503	0.00908623	143.562	145.533	111.959	120.13	185.032	228.568	200.678	178.172
ENSMUSG00000021607	mitochondrial ribosomal protein L36	Mrpl36		248.117	0.515315	0.219543	0.00201022	0.0261781	161.415	199.8	220.92	195.063	325.477	409.297	240.118	232.849
ENSMUSG00000035642	adipogenesis associated Mth938 domain containing	Aamdc	1810020D17Rik, 1810037D19Rik, LI2	131.854	0.515171	0.211405	0.00159291	0.0222908	103.395	77.2888	105.962	128.456	179.458	157.34	172.839	130.094
ENSMUSG00000008450	nuclear transport factor 2	Nutf2	2700067I02Rik, Ntf2, Ntf3, PP15	564.914	0.51487	0.118021	1.79465e-06	0.000159671	461.185	485.933	431.844	451.975	666.56	729.293	634.515	658.011
ENSMUSG00000024091	vesicle-associated membrane protein, associated protein A	Vapa	33kDa, VAMP-A, VAP-33, VAP-A, VAP33	1643.84	0.514429	0.132807	1.44739e-05	0.000766664	1306.94	1461.09	1390.5	1148.97	1972.93	2237.84	1832.78	1799.63
ENSMUSG00000081344	predicted gene 14303	Gm14303		950.671	0.514295	0.188456	0.00073724	0.0133809	714.092	614.2	670.757	1016.94	1165.92	1358.65	1068.35	996.444
ENSMUSG00000064341	NADH dehydrogenase subunit 1	mt-Nd1		69200.9	0.513863	0.181421	0.000551784	0.0109213	46635.4	47571.3	64567.6	61249.8	96628.9	96718.5	65102.1	75134
ENSMUSG00000006699	cell division cycle 42	Cdc42		2762.16	0.513609	0.163283	0.000211808	0.00564511	2459.16	2660.71	1848.33	1870.94	3176.75	2890.59	3637.73	3553.07
ENSMUSG00000095597	ribosomal protein S7, pseudogene 3	Rps7-ps3		1449.05	0.51334	0.179352	0.000502617	0.0102156	993.779	1060.67	1247.55	1310.73	2079.93	2014.59	1351.39	1533.79
ENSMUSG00000069206	zinc finger protein 874a	Zfp874a	C330011K17Rik, Rslcan15, Zfp874	40.0191	0.513322	0.394866	0.0125668	0.0880645	29.7538	46.8666	19.9928	17.8411	40.1274	45.7137	51.0396	68.8178
ENSMUSG00000096544	predicted pseudogene 4617	Gm4617		2440.36	0.513252	0.105952	1.82988e-07	2.63589e-05	2032.19	2101.6	1990.28	1815.04	3028.5	3010.73	2720.18	2824.36
ENSMUSG00000062691	CCAAT/enhancer binding protein zeta, opposite strand	Cebpzos	1110001A16Rik	187.523	0.513177	0.21839	0.00200331	0.0261207	148.025	109.355	166.94	164.138	248.567	282.787	208.798	171.573
ENSMUSG00000059776	ribosomal protein L13, pseudogene 6	Rpl13-ps6	Gm10071	565.534	0.513076	0.124699	5.33981e-06	0.000378584	447.795	459.622	474.828	449.596	733.439	702.715	586.955	669.324
ENSMUSG00000025066	SWI5 dependent recombination repair 1	Sfr1	6330577E15Rik, Meir5	1057.09	0.513024	0.128279	8.7094e-06	0.000546975	877.739	928.288	888.678	723.16	1328.66	1291.68	1280.63	1137.85
ENSMUSG00000081049	ribosomal protein S24, pseudogene 3	Rps24-ps3		545.423	0.512868	0.194724	0.000964921	0.0159715	375.642	367.533	444.839	539.991	776.91	745.24	497.636	615.589
ENSMUSG00000024048	myosin, light chain 12A, regulatory, non-sarcomeric	Myl12a	2900073G15Rik	543.659	0.512862	0.165487	0.000240546	0.00611473	405.396	362.6	511.815	460.301	711.146	746.303	582.315	569.397
ENSMUSG00000046432	brain expressed X-linked 3	Bex3	DXWsu67e, Gcap27, Nade, Ngfrap1	1767.11	0.512105	0.135638	2.13236e-05	0.000977332	1359.01	1448.75	1490.46	1409.45	2349.68	2382.43	1795.66	1901.45
ENSMUSG00000030613	coiled-coil domain containing 90B	Ccdc90b	2310015N07Rik	230.203	0.511515	0.202468	0.00130347	0.0193601	174.06	216.244	190.931	143.918	331.051	304.049	274.918	206.453
ENSMUSG00000074781	ubiquitin-conjugating enzyme E2N	Ube2n	1500026J17Rik, UBC13	1123.37	0.511414	0.125798	6.65571e-06	0.000447412	1039.9	947.2	844.694	805.229	1264.01	1390.55	1339.79	1355.62
ENSMUSG00000031885	core binding factor beta	Cbfb	PEA2, PEBP2b, Pebp2, Pebpb2	272.876	0.511232	0.199763	0.0011977	0.0181373	220.922	273.8	155.944	210.525	300.955	291.292	392.077	337.49
ENSMUSG00000080840	peptidylprolyl isomerase D (cyclophilin D) pseudogene	Gm11349		27.061	0.511085	0.38151	0.0119963	0.0853846	18.5962	21.3778	16.9938	21.4093	45.7006	36.1457	33.6397	22.625
ENSMUSG00000063684	hydroxyacyl-CoA dehydrogenase trifunctional multienzyme complex subunit beta, pseudogene	Hadhb-ps		86.345	0.51106	0.45931	0.0141769	0.0951596	87.7739	82.2222	23.9913	46.3869	73.5668	78.6701	162.399	135.75
ENSMUSG00000030960	EEF1A lysine methyltransferase 2	Eef1akmt2	2010208K18Rik, Mettl10	416.146	0.510938	0.182079	0.00059748	0.011512	304.233	296.822	355.871	368.716	510.509	629.361	378.157	485.495
ENSMUSG00000040289	hairy/enhancer-of-split related with YRPW motif 1	Hey1	CHF2, HRT1, Herp2, Hesr1, bHLHb31	150.917	0.510618	0.208359	0.00158444	0.0222409	130.173	104.422	106.961	134.403	153.822	146.709	206.478	224.365
ENSMUSG00000028788	protein tyrosine phosphatase 4a2	Ptp4a2	Prl-2	1032.39	0.510442	0.131599	1.44885e-05	0.000766664	983.365	855.933	762.724	736.244	1214.97	1185.37	1251.63	1268.89
ENSMUSG00000021286	zinc finger, FYVE domain containing 21	Zfyve21	1110013H04Rik	64.3899	0.510378	0.239919	0.00339345	0.0373166	53.5569	47.6889	42.9844	55.9022	99.2038	75.4808	69.5994	70.7032
ENSMUSG00000028295	small integral membrane protein 8	Smim8	1810030N24Rik, 2810406B13Rik	138.143	0.510374	0.25746	0.00449198	0.0447278	78.8477	77.2888	141.949	129.645	176.115	205.18	156.599	139.521
ENSMUSG00000057836	X-linked lymphocyte-regulated 3A	Xlr3a	Xlr3	43.1532	0.510347	0.284411	0.00646579	0.0573298	35.7046	28.7778	28.9895	38.0611	66.8789	44.6506	52.1995	49.9636
ENSMUSG00000083716	ribosomal protein L18 pseudogene	Gm13436	Rpl18p	446.009	0.510324	0.150442	9.00703e-05	0.00296477	339.194	322.311	403.854	371.095	537.261	614.477	450.076	529.803
ENSMUSG00000028212	cyclin E2	Ccne2		144.646	0.510324	0.235058	0.00310366	0.0353619	113.808	134.022	128.953	72.5539	132.643	186.044	205.318	183.828
ENSMUSG00000059058	translational machinery associated 7 homolog (S. cerevisiae), pseudogene	Tma7-ps		291.08	0.510161	0.183564	0.000645322	0.0121753	188.193	209.667	273.901	255.723	376.751	408.234	320.157	296.011
ENSMUSG00000091549	predicted gene 6548	Gm6548		233.629	0.510112	0.169068	0.00032128	0.00752097	213.484	212.955	156.943	161.759	306.528	283.85	256.358	277.157
ENSMUSG00000044408	serine palmitoyltransferase, small subunit A	Sptssa	1110002B05Rik, Ssspta	756.159	0.509455	0.176875	0.000483929	0.00993588	548.959	571.444	731.735	560.211	1047.77	1067.36	756.313	765.48
ENSMUSG00000036438	calmodulin 2	Calm2	1500001E21Rik, Cam2, CamC	6827.04	0.509129	0.149575	8.77715e-05	0.0029338	5227.75	5238.38	5784.91	5735.33	8964.01	9779.54	6740.7	7145.74
ENSMUSG00000038412	HIG1 domain family, member 1A	Higd1a	2210020B17Rik, 7420700H20Rik, HIMP1, Hig1	175.68	0.508776	0.188229	0.000811652	0.0142059	131.661	129.089	157.943	140.35	214.013	256.209	161.239	214.938
ENSMUSG00000071172	serine and arginine-rich splicing factor 3	Srsf3	Sfrs3, X16	2673.59	0.508731	0.112511	9.13536e-07	9.16059e-05	2204.02	2342.51	2108.24	2049.35	3396.34	3370.06	2903.45	3014.79
ENSMUSG00000038803	oligosaccharyltransferase complex subunit 4 (non-catalytic)	Ost4	2310016E02Rik	242.321	0.508102	0.174727	0.000445378	0.00934521	177.035	185.822	218.921	192.684	338.853	328.501	241.278	255.474
ENSMUSG00000066315	ribosomal protein L13 pseudogene	Gm12918		1532.42	0.507117	0.107976	3.83876e-07	4.83843e-05	1255.61	1235.8	1256.54	1247.69	1982.96	1825.36	1818.86	1636.54
ENSMUSG00000000563	ATP synthase peripheral stalk-membrane subunit b	Atp5pb	Atp5f1	1297.5	0.507081	0.142354	4.92482e-05	0.001843	956.586	985.844	1124.59	1125.18	1680.89	1772.2	1328.19	1406.52
ENSMUSG00000020794	ubiquitin-conjugating enzyme E2G 1	Ube2g1	2700059C12Rik, D130023C12Rik	978.786	0.506697	0.250674	0.004307	0.0435892	1027.25	938.977	536.806	528.097	947.452	1125.83	1306.15	1419.72
ENSMUSG00000097924	RIKEN cDNA A730020E08 gene	A730020E08Rik		112.129	0.506666	0.186871	0.000801574	0.0140702	85.5423	82.2222	103.962	85.6374	128.185	147.772	119.479	144.235
ENSMUSG00000056870	GULP, engulfment adaptor PTB domain containing 1	Gulp1	3110030A04Rik, 5730529O06Rik, CED-6, Ced6, GULP	31.8627	0.506439	0.341387	0.0104627	0.0779	29.01	18.9111	16.9938	29.7352	45.7006	38.2719	34.7997	41.4792
ENSMUSG00000028603	sterol carrier protein 2, liver	Scp2	NSL-TP, SCP-2, SCP-X, SCPX, ns-LTP	403.97	0.506354	0.167658	0.000318197	0.00747124	296.051	333	373.865	291.405	500.477	591.089	414.116	431.761
ENSMUSG00000091421	tyrosine 3-monooxygenase/tryptophan 5-monooxygenase activation protein, beta polypeptide pseudogene	Gm4202	100043062, Gm17510	2217.35	0.506293	0.188872	0.000875101	0.0148718	2067.15	2220.82	1432.48	1327.38	2503.5	2465.35	2903.45	2818.7
ENSMUSG00000051811	cytochrome c oxidase subunit 6B2	Cox6b2	1700067P11Rik, COXVIB2	15.9101	0.505989	0.585679	0.0153887	0.100495	11.1577	5.75555	9.99638	15.4623	23.4076	27.6408	19.7198	14.1406
ENSMUSG00000060126	tumor protein, translationally-controlled 1	Tpt1	TCTP, Trt, p21, p23	848.265	0.505569	0.190326	0.000932573	0.0156435	598.796	551.711	770.721	776.683	1235.03	1157.73	832.873	862.579
ENSMUSG00000030019	F-box and leucine-rich repeat protein 14	Fbxl14	Fbx14l	115.82	0.505063	0.301236	0.00800369	0.066086	116.784	96.2	64.9765	71.3645	110.35	99.9323	207.638	159.318
ENSMUSG00000029462	VPS29 retromer complex component	Vps29	2010015D08Rik, PEP11	746.743	0.504873	0.129568	1.35708e-05	0.000726576	591.358	598.577	647.765	585.189	979.776	968.493	806.193	796.59
ENSMUSG00000022800	forty-two-three domain containing 1	Fyttd1	2010005M05Rik, 3830411L18Rik, 3830421F13Rik, 4933423A17Rik	772.654	0.504704	0.205665	0.00161015	0.0224802	734.176	768.777	452.836	484.089	792.515	904.706	1048.63	995.501
ENSMUSG00000055093	ribosomal protein S27A, pseudogene 3	Rps27a-ps3	EG667035, Gm8430	539.464	0.504147	0.184131	0.000745615	0.0134656	394.982	364.244	503.818	457.922	759.076	746.303	501.116	588.251
ENSMUSG00000081559	predicted gene 12411	Gm12411		107.864	0.503927	0.224704	0.00265138	0.0316388	66.2023	74	100.963	98.7209	142.675	152.025	106.719	121.61
ENSMUSG00000061724	predicted gene 2423	Gm2423		719.06	0.503747	0.155442	0.000157785	0.00450822	656.072	675.866	506.816	474.574	901.751	789.89	864.193	883.319
ENSMUSG00000074800	predicted pseudogene 4149	Gm4149		788.735	0.503642	0.171872	0.000422329	0.00903923	580.944	531.155	584.788	831.396	1033.28	987.628	939.592	821.1
ENSMUSG00000028837	proteasome (prosome, macropain) subunit, beta type 2	Psmb2	C7-I, D4Wsu33e, HC7-I	1304.62	0.503636	0.147287	8.38883e-05	0.00284062	1036.18	954.6	1205.56	1016.94	1669.74	1813.66	1362.99	1377.3
ENSMUSG00000012848	ribosomal protein S5	Rps5		2197.71	0.503575	0.174425	0.000490275	0.0100434	1632	1549.89	1943.3	1910.19	3241.4	2917.17	2025.34	2362.43
ENSMUSG00000054766	SET nuclear oncogene	Set	2610030F17Rik, 5730420M11Rik, I-2PP2A, StF-IT-1, TAF-I	2114.2	0.503514	0.137196	3.39651e-05	0.00139157	1913.92	1894.4	1592.42	1446.32	2557	2679.04	2582.14	2248.36
ENSMUSG00000023456	triosephosphate isomerase 1	Tpi1	TIM, Tpi, Tpi-1	1143.07	0.503157	0.118637	3.23698e-06	0.00025544	842.034	1013.8	996.639	870.647	1310.83	1296.99	1407.07	1406.52
ENSMUSG00000029376	methylenetetrahydrofolate dehydrogenase (NADP+ dependent) 2-like	Mthfd2l	1110019K23Rik, C630010D07Rik	245.667	0.502203	0.165072	0.000303356	0.0072067	202.326	217.889	191.93	176.032	239.65	343.384	298.117	296.011
ENSMUSG00000060377	ribosomal protein L36A, pseudogene 1	Rpl36a-ps1	Gm10077	225.92	0.502032	0.17159	0.00042853	0.00908623	165.134	170.2	183.933	205.768	310.987	298.734	248.238	224.365
ENSMUSG00000035297	COP9 signalosome subunit 4	Cops4	D5Ertd774e, SGN4	867.368	0.501657	0.109352	6.59565e-07	7.08349e-05	689.545	764.666	698.747	679.152	1035.51	1080.12	1012.67	978.533
ENSMUSG00000085982	RIKEN cDNA 9530051G07 gene	9530051G07Rik		43.869	0.501568	0.328265	0.0101852	0.076642	36.4485	43.5778	31.9884	17.8411	44.586	64.8497	62.6395	49.0209
ENSMUSG00000059920	RIKEN cDNA 4930453N24 gene	4930453N24Rik	din	188.592	0.501501	0.216152	0.00228471	0.0286377	158.439	195.689	142.948	95.1526	227.388	216.874	226.198	246.047
ENSMUSG00000078880	predicted gene 14308	Gm14308		64.3385	0.501413	0.222085	0.00261052	0.0313158	49.8377	47.6889	48.9823	55.9022	79.1401	82.9225	82.3593	67.8751
ENSMUSG00000020803	thioredoxin domain containing 17	Txndc17	4831443O22Rik, D11Ertd672e, TRP14, Txnl5	462.189	0.501345	0.18796	0.000917591	0.015478	322.829	346.978	407.852	396.073	619.745	700.589	454.716	448.73
ENSMUSG00000059252	tumor protein, translationally-controlled, pseudogene 5	Tpt1-ps5		205.463	0.501281	0.247342	0.00429372	0.0434883	139.099	143.889	196.929	159.381	329.936	301.923	167.039	205.511
ENSMUSG00000081331	predicted gene 15151	Gm15151		56.785	0.501171	0.29253	0.00751473	0.0634383	37.9362	37	36.9866	61.8492	67.9936	85.0487	76.5593	50.9063
ENSMUSG00000027715	cyclin A2	Ccna2	Ccn-1, Ccn1, Ccna, CycA2, Cyca	382.02	0.500768	0.304414	0.00848997	0.0686905	370.435	383.978	201.927	198.631	351.114	339.132	636.834	574.11
ENSMUSG00000023074	motile sperm domain containing 1	Mospd1	1810018L05Rik	245.538	0.500655	0.232092	0.00331624	0.0369122	258.115	230.222	125.954	152.244	306.528	309.365	283.038	298.839
ENSMUSG00000026750	proteasome (prosome, macropain) subunit, beta type 7	Psmb7	MC14	938.119	0.500447	0.167273	0.000355381	0.00800268	745.334	787.688	795.712	683.91	1317.52	1294.87	851.433	1028.5
ENSMUSG00000084098	predicted gene 13422	Gm13422		60.24	0.500223	0.229426	0.00317572	0.0358267	55.0446	45.2222	44.9837	42.8187	74.6815	66.9759	77.7193	74.4741
ENSMUSG00000031381	phosphatidylinositol glycan anchor biosynthesis, class A	Piga	Pig-a	50.1582	0.500209	0.299055	0.00827335	0.0676094	45.3746	41.9333	22.9917	41.6293	49.0446	74.4176	57.9995	67.8751
ENSMUSG00000069793	schlafen 9	Slfn9	9830137M10Rik	56.0919	0.499981	0.289851	0.00757834	0.0637726	49.8377	44.4	29.9891	46.3869	56.8471	54.2186	91.6392	75.4168
ENSMUSG00000049932	H2A.X variant histone	H2ax	H2A.X, H2afx, Hist5-2ax, gammaH2ax	976.674	0.499727	0.125363	9.56363e-06	0.000588406	758.723	816.466	815.705	788.578	1240.6	1294.87	1026.59	1071.86
ENSMUSG00000030612	mitochondrial ribosomal protein L46	Mrpl46	3110052F15Rik, C15orf4, LIECG2, P2ECSL	202.811	0.499136	0.198622	0.00140096	0.0203582	137.612	157.867	189.931	159.381	280.892	292.355	191.398	213.052
ENSMUSG00000020078	VPS26 retromer complex component A	Vps26a	HB58, Vps26	470.402	0.498805	0.231716	0.00334172	0.0370311	409.115	501.555	276.9	284.269	482.643	489.03	719.194	600.506
ENSMUSG00000023892	zinc finger protein 51	Zfp51	Zfp-51, zfec12	53.6129	0.498665	0.3346	0.0107843	0.079635	55.7885	45.2222	36.9866	20.2199	79.1401	54.2186	78.8793	58.448
ENSMUSG00000042682	selenoprotein K	Selenok	1110001C03Rik, HSPC030, Hsp30, Selk	760.818	0.498593	0.194146	0.00121929	0.0184002	527.387	587.066	582.789	725.539	1037.74	1144.97	679.754	801.303
ENSMUSG00000031609	sin3 associated polypeptide	Sap30	30kDa	417.04	0.498213	0.144636	7.77803e-05	0.00267877	307.208	343.689	344.875	355.633	546.178	554.943	445.436	438.36
ENSMUSG00000068962	zinc finger protein 114	Zfp114	Gm1957, Zfp110	100.1	0.498181	0.231272	0.00333588	0.0370258	86.2862	68.2444	67.9754	91.5844	93.6305	106.311	151.959	134.807
ENSMUSG00000015671	proteasome subunit alpha 2	Psma2	Lmpc3	1130.58	0.498166	0.181875	0.000762052	0.0136943	816.743	827.155	934.662	1038.35	1615.13	1598.92	1027.75	1185.93
ENSMUSG00000062611	ribosomal protein S3A2	Rps3a2	Gm10119	898.227	0.497757	0.156658	0.000196733	0.00535501	651.609	644.622	817.704	786.199	1194.9	1208.76	897.832	984.189
ENSMUSG00000063229	lactate dehydrogenase A	Ldha	Ldh1, Ldhm, l7R2	1633.08	0.496465	0.104038	2.79855e-07	3.73248e-05	1382.07	1410.93	1352.51	1204.87	1947.29	1911.47	1941.82	1913.7
ENSMUSG00000042670	IMP1 inner mitochondrial membrane peptidase-like (S. cerevisiae)	Immp1l	1500034J20Rik, 2610528O17Rik	182.86	0.496315	0.219397	0.00262957	0.0315027	127.942	129.089	187.932	132.024	247.452	273.219	168.199	197.026
ENSMUSG00000067995	general transcription factor IIF, polypeptide 2	Gtf2f2	1110031C13Rik, TFIIF-beta	245.387	0.496032	0.156474	0.000201781	0.0054418	189.681	186.644	189.931	227.177	294.267	335.943	283.038	256.417
ENSMUSG00000021113	small nuclear RNA activating complex, polypeptide 1	Snapc1	2700033G17Rik, 9630050P21Rik	172.896	0.496002	0.192536	0.00121958	0.0184002	153.232	164.444	104.962	127.267	179.458	226.442	202.998	224.365
ENSMUSG00000099647	predicted gene 5776	Gm5776		508.484	0.495535	0.191476	0.00116726	0.0178482	374.155	385.622	450.837	411.535	720.063	759.06	484.876	481.725
ENSMUSG00000086922	predicted gene 13835	Gm13835		1355.8	0.495527	0.191303	0.00116007	0.0177531	900.054	1004.76	1185.57	1235.79	1783.44	2039.04	1191.31	1506.45
ENSMUSG00000103293	predicted gene 5842	Gm5842		34.4865	0.495367	0.314179	0.00968405	0.0741313	23.8031	30.4222	27.9899	21.4093	49.0446	48.903	39.4397	34.8803
ENSMUSG00000036992	NTF2-related export protein 1	Nxt1	1110001N02Rik	139.395	0.494775	0.174843	0.00059894	0.0115279	113.808	125.8	115.958	90.395	172.771	174.35	169.359	152.719
ENSMUSG00000020022	NADH:ubiquinone oxidoreductase subunit A12	Ndufa12	2410011G03Rik, CI-B17.2, CIB17.2	512.255	0.494595	0.196071	0.00139195	0.0202923	364.485	379.866	473.828	413.914	708.917	776.07	470.956	510.006
ENSMUSG00000036478	BTG anti-proliferation factor 1	Btg1		632.25	0.494243	0.153227	0.00017053	0.00482106	499.865	484.289	555.799	505.498	909.554	799.458	668.154	635.386
ENSMUSG00000007656	cAMP-regulated phosphoprotein 19	Arpp19	19kDa, 2700024H10Rik, ARPP-19, Arpp12	1299.24	0.494131	0.187466	0.00103469	0.0166633	1226.6	1267.87	897.675	757.653	1353.18	1553.2	1658.79	1678.97
ENSMUSG00000058446	zinc and ring finger 2	Znrf2	1190002C14Rik, D6Ertd365e	536.111	0.494052	0.204416	0.00183444	0.0246448	513.998	360.133	395.857	431.755	532.802	897.264	585.795	571.282
ENSMUSG00000082029	H3 histone, family 3C	H3f3c		791.439	0.493989	0.163733	0.000335723	0.00769843	580.944	612.555	705.744	652.985	1065.6	1125.83	796.913	790.933
ENSMUSG00000026511	signal recognition particle 9	Srp9	9kDa	514.91	0.493807	0.157778	0.000233548	0.00598887	374.898	442.355	447.838	398.452	718.949	672.948	505.756	558.084
ENSMUSG00000083011	predicted gene 12816	Gm12816		133.943	0.493402	0.182045	0.000837086	0.0144834	99.6754	103.6	118.957	107.047	186.146	171.161	147.319	137.636
ENSMUSG00000032171	peptidyl-prolyl cis/trans isomerase, NIMA-interacting 1	Pin1	0610025L01Rik, D9Bwg1161e	603.918	0.4934	0.128527	1.77341e-05	0.00086993	465.648	475.244	532.807	495.983	763.534	784.575	661.194	652.355
ENSMUSG00000089785	Slc25a5 retrotransposed pseudogene	Slc25a5-ps		16.5085	0.493303	0.539885	0.0166608	0.105254	11.9015	13.1555	10.996	8.32586	22.293	25.5146	11.5999	28.2813
ENSMUSG00000045410	aldo-keto reductase family 1, member E1	Akr1e1	1810061I10Rik, Akr1e2	227.208	0.493277	0.233362	0.00374948	0.0397506	246.213	177.6	180.934	105.857	282.006	287.039	255.198	282.813
ENSMUSG00000025134	Aly/REF export factor	Alyref	Aly, Ref1, Ref1-I, Refbp1, Tho4	1138.41	0.493189	0.135398	3.83458e-05	0.0015196	868.812	1115.75	891.677	826.639	1405.57	1322.51	1414.03	1262.29
ENSMUSG00000017716	baculoviral IAP repeat-containing 5	Birc5	AAC-11, Api4, TIAP, survivin40	342.61	0.492729	0.16458	0.000358995	0.00806407	229.848	249.955	305.889	321.14	429.14	457.137	373.517	374.256
ENSMUSG00000005054	cystatin B	Cstb	Stfb	248.103	0.492703	0.188266	0.00108988	0.0170071	199.351	200.622	177.936	215.283	300.955	390.161	256.358	244.162
ENSMUSG00000030744	ribosomal protein S3	Rps3	D7Ertd795e, Rs_3	2293.17	0.492458	0.120025	6.03224e-06	0.000413151	1997.23	2105.71	1674.39	1717.51	2796.65	2701.36	2611.14	2741.4
ENSMUSG00000068039	t-complex protein 1	Tcp1	CCT, Cct1, Ccta, TRic, Tcp-1	1400.67	0.492323	0.187136	0.00105524	0.0168115	1225.11	1481.64	883.68	887.298	1614.01	1569.15	1806.1	1738.36
ENSMUSG00000052192	predicted pseudogene 5963	Gm5963		275.881	0.492315	0.223948	0.00306082	0.0350498	166.622	197.333	202.927	304.488	364.49	405.045	279.558	286.584
ENSMUSG00000028228	copine III	Cpne3	5430428M23Rik, 5730450C07Rik, CPN3	175.919	0.492202	0.224515	0.0031548	0.0356697	132.405	173.489	115.958	132.024	150.478	196.675	247.078	259.245
ENSMUSG00000064342	tRNA-Ile	mt-Ti		88.1402	0.49172	0.204176	0.00188737	0.02522	66.9462	62.4889	79.971	71.3645	94.7452	123.321	99.7591	106.526
ENSMUSG00000022295	ATPase, H+ transporting, lysosomal V1 subunit C1	Atp6v1c1	1700025B18Rik	458.04	0.491605	0.183825	0.000941544	0.0157503	444.82	402.889	267.903	349.686	562.898	515.608	632.195	488.324
ENSMUSG00000027108	Obg-like ATPase 1	Ola1	2510025G09Rik, 2810405J23Rik, 2810409H07Rik, Gtpbp9, PTD004	325.932	0.491108	0.137287	4.87716e-05	0.00182894	232.08	267.222	265.904	297.352	396.815	399.729	381.637	366.714
ENSMUSG00000030876	methyltransferase like 9	Mettl9	0610012D09Rik, Drev, MNCb-5680, mMETTL9	808.314	0.49107	0.137964	5.27443e-05	0.00193787	670.205	643.8	684.752	631.576	1051.11	1092.88	815.473	876.72
ENSMUSG00000007041	chloride intracellular channel 1	Clic1	Clcp, G6	354.116	0.490964	0.142388	8.0144e-05	0.00273938	267.785	304.222	321.883	256.912	402.388	469.894	397.877	411.964
ENSMUSG00000032199	polymerase (RNA) II (DNA directed) polypeptide M	Polr2m	D9Wsu138e, Grinl1a, mKIAA4185	1253.47	0.490886	0.2075	0.00210817	0.0270145	1173.79	1275.27	797.711	730.297	1304.14	1373.54	1721.43	1651.63
ENSMUSG00000078377	ribosomal protein L15 pseudogene	Gm4294		377.796	0.490777	0.191165	0.00125322	0.0187983	277.455	273.8	329.881	327.087	551.751	524.113	332.917	405.365
ENSMUSG00000081562	SEC61 translocon subunit gamma, pseudogene 2	Sec61g-ps2		73.2199	0.490668	0.262436	0.00606348	0.05482	49.8377	53.4444	67.9754	55.9022	108.121	111.626	71.9194	66.9324
ENSMUSG00000090553	small nuclear ribonucleoprotein E	Snrpe	SME, sm-E, snRNP-E	721.407	0.49047	0.189797	0.00119848	0.0181373	502.096	516.355	611.778	677.963	1002.07	1053.54	684.394	723.058
ENSMUSG00000057036	ribosomal protein L27A pseudogene	Gm7536	EG665189	580.987	0.490181	0.18698	0.00108553	0.0170044	397.214	437.422	525.81	500.741	842.675	792.016	518.516	633.501
ENSMUSG00000064326	SIVA1, apoptosis-inducing factor	Siva1	CD27bp, Siva	148.397	0.489885	0.19896	0.0016408	0.0228029	99.6754	105.244	135.951	133.214	203.981	199.865	161.239	148.005
ENSMUSG00000066443	60S ribosomal protein L21 pseudogene	Gm10163		117.244	0.489772	0.200798	0.00175825	0.0240122	87.03	84.6888	112.959	89.2056	146.019	167.971	117.159	132.922
ENSMUSG00000022451	twinfilin actin binding protein 1	Twf1	A6, Ptk9, twinfilin	251.929	0.48963	0.222813	0.00315316	0.0356697	257.371	217.067	121.956	197.442	318.79	282.787	285.358	334.662
ENSMUSG00000017831	RAB5A, member RAS oncogene family	Rab5a	2410015H04Rik, nnyRab5a	396.81	0.489616	0.370349	0.0131478	0.0906314	383.081	453.044	178.935	149.865	384.554	431.622	719.194	474.183
ENSMUSG00000071866	peptidylprolyl isomerase A	Ppia	Cphn, CyP-18, CypA, SP18	2192.95	0.489407	0.187501	0.00112764	0.0174037	1577.7	1552.35	2013.27	1879.26	3028.5	3219.09	1938.34	2335.09
ENSMUSG00000102070	predicted gene 28661	Gm28661		38254.5	0.489116	0.167177	0.000449128	0.00941302	26694.4	26706.6	36338.8	33643.6	52553.5	50959.1	37448	41692.3
ENSMUSG00000027323	RAD51 recombinase	Rad51	Rad51a, Reca	113.465	0.488842	0.18933	0.00123358	0.0185805	88.5177	110.178	84.9692	78.5009	122.611	141.394	139.199	142.349
ENSMUSG00000049124	predicted gene 8186	Gm8186		919.392	0.488526	0.178495	0.000790958	0.0140194	696.984	589.533	764.723	905.14	1162.58	1326.76	953.512	955.908
ENSMUSG00000026049	testis expressed 30	Tex30	1700029F09Rik, 3110030D08Rik	191.523	0.488275	0.22395	0.00326232	0.0364825	139.099	152.933	150.945	161.759	247.452	323.185	178.638	178.172
ENSMUSG00000038510	ribosome production factor 2 homolog	Rpf2	2810470K21Rik, Bxdc1	346.059	0.487992	0.20277	0.00192074	0.0255208	264.065	252.422	302.89	283.079	488.216	523.05	294.637	360.115
ENSMUSG00000064208	predicted gene 10145	Gm10145		110.284	0.487637	0.191411	0.00134483	0.0197961	86.2862	93.7333	88.9678	83.2586	162.739	124.384	124.119	118.781
ENSMUSG00000066878	karyopherin subunit alpha 2, retrotransposed	Kpna2rt	Gm10184	460.487	0.487586	0.30216	0.00937007	0.0728649	434.406	503.2	239.913	222.419	455.891	455.011	787.633	585.423
ENSMUSG00000045589	ferric-chelate reductase 1 like	Frrs1l	6430704M03Rik	284.212	0.487243	0.323983	0.010899	0.0800227	272.992	301.755	116.958	162.949	249.681	291.292	434.996	443.074
ENSMUSG00000035443	thymocyte nuclear protein 1	Thyn1	D730042P09Rik, HSPC144, MDS012, MY105, Thy28	165.548	0.487072	0.214977	0.00271003	0.0321905	153.232	107.711	135.951	127.267	229.618	246.641	169.359	154.604
ENSMUSG00000022663	autophagy related 3	Atg3	2610016C12Rik, APG3, Apg3l, Atg3l, PC3-96	335.401	0.486548	0.136711	5.39188e-05	0.00197304	284.149	288.6	270.902	248.586	381.21	381.656	450.076	378.027
ENSMUSG00000026134	DNA primase, p58 subunit	Prim2		164.99	0.486471	0.157135	0.000266735	0.00651581	128.685	132.378	128.953	145.108	203.981	212.622	189.078	179.115
ENSMUSG00000078126	ribosomal protein L23A, pseudogene 3	Rpl23a-ps3	Gm3174	550.068	0.486209	0.18416	0.00104684	0.0167403	399.445	394.666	490.822	481.71	764.649	789.89	508.076	571.282
ENSMUSG00000096789				629.342	0.486209	0.163309	0.00039022	0.00859527	463.416	499.089	580.79	492.415	852.706	867.497	606.675	672.152
ENSMUSG00000083101	predicted gene 13430	Gm13430		73.6992	0.485715	0.228479	0.00372937	0.0396532	55.7885	54.2666	62.9772	59.4704	94.7452	109.5	81.1993	71.6459
ENSMUSG00000057497	family with sequence similarity 136, member A	Fam136a	2010309E21Rik, Hyccin	419.83	0.485677	0.14202	8.95823e-05	0.00296477	315.391	374.933	383.861	292.594	523.885	510.292	467.476	490.209
ENSMUSG00000062054	isoamyl acetate-hydrolyzing esterase 1 homolog	Iah1	1500019E20Rik, 4833421E05Rik	147.703	0.485464	0.168079	0.000514163	0.0103526	127.198	102.778	127.954	118.941	183.917	184.981	177.478	158.375
ENSMUSG00000082935	eukaryotic translation initiation factor 3, subunit M pseudogene	Gm7658	D1Mgi28, EG665489	420.209	0.485422	0.152125	0.000196679	0.00535501	322.085	349.444	352.872	340.171	550.637	581.521	430.356	434.589
ENSMUSG00000035337	ubiquitin carboxyl-terminal esterase L4	Uchl4		207.978	0.484865	0.183556	0.00105423	0.0168115	171.085	160.333	182.934	153.434	270.86	304.049	194.878	226.25
ENSMUSG00000039770	yippee like 5	Ypel5	2310076K21Rik, CGI-127	755.466	0.484835	0.167599	0.000510478	0.0103406	588.382	734.244	661.76	454.354	966.401	945.104	882.752	810.73
ENSMUSG00000031231	cytochrome c oxidase subunit 7B	Cox7b	1110004F07Rik	937.861	0.484611	0.199172	0.0018092	0.0244323	633.013	666	838.696	857.563	1356.53	1356.53	929.152	865.407
ENSMUSG00000067344	ribosomal protein S25, pseudogene 1	Rps25-ps1		534.667	0.48459	0.160631	0.000345605	0.00784092	371.179	384.8	482.825	494.794	692.197	701.652	607.835	542.058
ENSMUSG00000041859	minichromosome maintenance complex component 3	Mcm3	Mcmd, P1, P1-MCM3, p1.m	303.018	0.484559	0.254865	0.00588828	0.0537587	293.819	253.244	186.932	209.336	259.713	279.598	506.916	434.589
ENSMUSG00000096726	predicted gene 5558	Gm5558		196.827	0.484083	0.229497	0.00386117	0.0404854	132.405	141.422	186.932	160.57	290.923	295.544	171.679	195.141
ENSMUSG00000026238	prothymosin alpha	Ptma	Thym	3800.39	0.483738	0.126961	2.06498e-05	0.000958554	2960.51	2917.24	3355.78	3211.4	5073.88	4736.15	3887.13	4261.05
ENSMUSG00000025817	nudix hydrolase 5	Nudt5		220.872	0.483639	0.163745	0.000427577	0.00908623	215.715	161.978	166.94	168.896	295.382	245.578	259.838	252.646
ENSMUSG00000097987	predicted gene, 17786	Gm17786		196.629	0.483541	0.211749	0.00262641	0.0314857	149.513	133.2	186.932	155.812	249.681	308.302	177.478	212.11
ENSMUSG00000014769	proteasome (prosome, macropain) subunit, beta type 1	Psmb1	Lmpc5	1332.63	0.483473	0.165229	0.000463548	0.00963733	993.779	1076.29	1141.59	1100.2	1901.59	1832.8	1327.03	1287.74
ENSMUSG00000040658	2'-deoxynucleoside 5'-phosphate N-hydrolase 1	Dnph1	Rcl	101.737	0.483265	0.206397	0.00232383	0.028988	86.2862	89.6222	66.9757	80.8797	120.382	140.33	97.4392	131.979
ENSMUSG00000082032	predicted gene 12271	Gm12271		76.633	0.483219	0.258646	0.00624115	0.0559668	44.6308	59.2	76.9721	58.281	119.267	97.806	77.7193	79.1876
ENSMUSG00000024661	ferritin heavy polypeptide 1	Fth1	FHC, Fth, HFt, MFH	6840.6	0.482714	0.123458	1.93811e-05	0.000911312	5547.61	5494.09	5923.85	5540.26	8767.83	9027.92	7014.46	7408.76
ENSMUSG00000064289	TRAF family member-associated Nf-kappa B activator	Tank	E430026L09Rik, I-TRAF	141.111	0.482664	0.196764	0.00174824	0.0239115	134.636	92.9111	100.963	122.509	153.822	196.675	177.478	149.891
ENSMUSG00000015217	high mobility group box 3	Hmgb3	Hmg2a, Hmg4	1399.62	0.482658	0.160015	0.000352379	0.00795483	1303.96	1342.69	953.655	934.875	1553.82	1602.11	1730.7	1775.12
ENSMUSG00000053117	RIKEN cDNA E330013P04 gene	E330013P04Rik		47.684	0.482553	0.283665	0.00827703	0.0676094	33.4731	27.1333	34.9873	52.334	62.4203	56.3448	59.1595	55.6199
ENSMUSG00000063816	ribosomal protein L32 pseudogene	Gm4987	EG245405	69.222	0.482191	0.270493	0.00735178	0.0626813	50.5815	51.8	59.9783	52.334	108.121	90.3643	51.0396	89.5574
ENSMUSG00000043633	family with sequence similarity 221, member B	Fam221b	4930412F15Rik	481.094	0.481957	0.182068	0.00104272	0.0167332	342.913	352.733	414.85	438.892	627.547	698.463	430.356	543.001
ENSMUSG00000022634	YY1 associated factor 2	Yaf2	2810021M11Rik	430.868	0.481761	0.146898	0.000148101	0.00429513	329.524	376.578	390.858	305.678	496.019	586.836	497.636	463.813
ENSMUSG00000062797	heat shock protein nuclear import factor	Hikeshi	0610007P06Rik, 1110002N09Rik, l(7)6Rn, l7Rn6	437.484	0.481628	0.166789	0.000522352	0.0104875	338.45	327.244	400.855	349.686	597.452	582.584	400.197	503.407
ENSMUSG00000022285	tyrosine 3-monooxygenase/tryptophan 5-monooxygenase activation protein, zeta polypeptide	Ywhaz	1110013I11Rik, 14-3-3zeta	5964.06	0.48148	0.136186	5.97029e-05	0.00214576	5409.99	5594.4	4466.38	4019.01	6945.38	7025.03	7048.1	7204.19
ENSMUSG00000100228	predicted gene 29257	Gm29257		66.5287	0.481267	0.290011	0.00890267	0.0707768	41.6554	46.8666	57.979	58.281	99.2038	107.374	61.4795	59.3907
ENSMUSG00000080994	glyceraldehyde-3-phosphate dehydrogenase pseudogene	Gm13464		41.0447	0.480393	0.294466	0.00951311	0.0736645	32.7292	33.7111	26.9902	32.114	49.0446	66.9759	40.5996	46.1928
ENSMUSG00000051234	ring finger protein 7	Rnf7	Rbx2, SAG	491.559	0.480324	0.165935	0.000513005	0.0103526	359.278	398.778	402.854	431.755	676.592	678.264	472.116	512.834
ENSMUSG00000023505	cell division cycle associated 3	Cdca3	2410005A12Rik, C8, Grcc8, Tome-1	314.677	0.480206	0.140753	9.27622e-05	0.00303357	247.701	231.867	256.907	292.594	397.93	388.035	352.637	349.745
ENSMUSG00000075609	splicing factor 3b, subunit 4 pseudogene	Gm7935	EG666113, Sf3b4_ps	280.821	0.480145	0.152281	0.000227171	0.00591558	227.617	208.844	245.911	231.935	322.134	395.477	296.957	317.693
ENSMUSG00000036371	serpine1 mRNA binding protein 1	Serbp1	1200009K13Rik, 9330147J08Rik, Pairbp1	1781.78	0.479816	0.120085	9.86755e-06	0.000598984	1474.3	1504.67	1476.47	1397.55	2359.71	2200.64	1999.82	1841.11
ENSMUSG00000042396	RNA binding motif protein 7	Rbm7	1200007M24Rik, 1500011D06Rik	329.836	0.479628	0.178009	0.0009343	0.0156435	284.893	337.933	225.918	212.904	399.044	363.583	392.077	422.334
ENSMUSG00000075391	glyoxalase 1, pseudogene	Glo1-ps	Gm13443	141.385	0.479531	0.273395	0.00785549	0.065193	130.173	152.111	73.9732	79.6903	129.299	198.801	187.918	179.115
ENSMUSG00000026064	protein tyrosine phosphatase 4a1	Ptp4a1	C130021B01, Prl-1	1221.44	0.478762	0.23037	0.00423609	0.0431695	1189.41	1248.95	770.721	645.849	1332.01	1241.71	1646.03	1696.88
ENSMUSG00000022674	ubiquitin-conjugating enzyme E2 variant 2	Ube2v2	1110021H13Rik, 4632410D19Rik, 5730524P06Rik, 6820402M05, MMS2	416.163	0.478752	0.18563	0.00129073	0.0192655	401.677	401.244	279.899	253.344	464.809	483.715	544.035	500.579
ENSMUSG00000033585	necdin, MAGE family member	Ndn	Peg6	865.683	0.478445	0.130358	3.64339e-05	0.00147278	810.049	734.244	596.784	694.614	1042.2	1031.22	1031.23	985.132
ENSMUSG00000067194	eukaryotic translation initiation factor 1A, X-linked	Eif1ax	1500010B24Rik, Eif1ay, eIF-4C	904.506	0.478437	0.147313	0.000168528	0.00477407	867.325	800.844	623.774	655.364	1029.94	999.323	1156.51	1102.97
ENSMUSG00000078184	RNA binding motif protein 8A2	Rbm8a2		163.631	0.477999	0.178035	0.000953286	0.0159027	124.222	128.267	129.953	146.297	183.917	241.326	184.438	170.63
ENSMUSG00000071193				42.1626	0.477642	0.304686	0.0104298	0.0778057	29.7538	27.9555	37.9862	33.3034	59.0764	65.9128	37.1197	46.1928
ENSMUSG00000035413	transmembrane protein 98	Tmem98	6530411B15Rik, Rwhs	78.0658	0.477557	0.281989	0.00858533	0.0693475	66.2023	38.6444	55.9797	80.8797	117.038	105.248	71.9194	88.6147
ENSMUSG00000009863	succinate dehydrogenase complex, subunit B, iron sulfur (Ip)	Sdhb	0710008N11Rik	1322.7	0.477555	0.121278	1.34953e-05	0.000726576	1013.86	1154.4	1086.61	1096.63	1715.44	1640.38	1368.79	1505.51
ENSMUSG00000078974	SEC61 translocon subunit gamma	Sec61g		148.988	0.476324	0.234531	0.00466621	0.0458785	85.5423	116.755	108.961	160.57	196.178	215.811	144.999	163.089
ENSMUSG00000022427	translocase of outer mitochondrial membrane 22	Tomm22	2310047D01, Tom22	627.068	0.476258	0.119804	1.0905e-05	0.000642617	545.239	535.266	510.815	469.816	785.827	726.104	760.953	682.522
ENSMUSG00000062078	quaking, KH domain containing RNA binding	Qki	1110003F05Rik, 1500005P18, Qk, l(17)-1Wis, l17Wis1	908.967	0.476237	0.194076	0.00178686	0.0242306	786.989	646.266	670.757	813.555	945.222	1522.37	967.432	919.142
ENSMUSG00000025439	chloride channel, nucleotide-sensitive, 1A	Clns1a	2610036D06Rik, 2610100O04Rik, Clci, Clcni, ICLN	600.867	0.476079	0.132702	5.02316e-05	0.00187002	490.938	566.511	436.842	474.574	715.605	769.691	669.314	683.465
ENSMUSG00000008892	voltage-dependent anion channel 3	Vdac3		499.35	0.475912	0.128367	3.20694e-05	0.00134425	408.372	420.155	408.852	402.02	657.643	601.72	511.556	584.48
ENSMUSG00000064354	cytochrome c oxidase subunit II	mt-Co2		42243.3	0.475639	0.167062	0.000609322	0.0116781	29624.4	29671.5	40077.5	37649.5	58021.9	55823.9	41202.8	45875.1
ENSMUSG00000031137	fibroblast growth factor 13	Fgf13	Fgf1c, Fhf2	459.749	0.475566	0.131229	4.37706e-05	0.00169027	374.155	356.844	429.844	347.307	516.082	518.797	583.475	551.485
ENSMUSG00000021764	NADH:ubiquinone oxidoreductase core subunit S4	Ndufs4	6720411N02Rik, C1-18k	688.95	0.475295	0.192827	0.00174313	0.0238957	486.475	505.666	611.778	610.166	990.923	995.07	640.314	671.209
ENSMUSG00000069972	ribosomal protein S13, pseudogene 2	Rps13-ps2	Gm10159	692.209	0.474773	0.185753	0.00137226	0.0201021	467.135	466.2	659.761	638.712	957.483	928.094	677.434	742.855
ENSMUSG00000024067	dpy-30, histone methyltransferase complex regulatory subunit	Dpy30	2810410M20Rik	645.578	0.474328	0.201337	0.00228816	0.0286414	432.918	458.8	533.807	643.47	899.522	944.041	614.795	637.272
ENSMUSG00000021871	predicted gene, 49342	Gm49342		36.9451	0.474229	0.327836	0.0125996	0.088247	26.0346	37	29.9891	17.8411	49.0446	38.2719	41.7596	55.6199
ENSMUSG00000064360	NADH dehydrogenase subunit 3	mt-Nd3		3105.89	0.474109	0.161867	0.000481304	0.00989317	2265.76	2060.49	2479.1	3295.85	3835.51	3828.26	3636.57	3445.6
ENSMUSG00000091896	ubiquitin-conjugating enzyme E2D 2A	Ube2d2a	1500034D03Rik, Ubc2e, Ube2d2, ubc4	742.244	0.474057	0.132115	5.07031e-05	0.00188192	649.378	670.933	588.787	524.529	846.019	964.24	875.792	818.272
ENSMUSG00000045455	predicted pseudogene 9797	Gm9797		126.998	0.473761	0.192853	0.00177754	0.0241666	95.9562	95.3777	101.963	115.373	183.917	156.277	142.679	124.438
ENSMUSG00000098087	predicted gene, 17750	Gm17750		708.776	0.473702	0.19296	0.00179681	0.0243193	455.978	520.466	660.761	642.28	977.547	1014.21	684.394	714.574
ENSMUSG00000100131	predicted gene 28439	Gm28439		10748.4	0.473295	0.185598	0.00145632	0.0209281	7304.57	7553.75	10379.2	9436.76	15217.2	14676.2	9856.43	11563.3
ENSMUSG00000063556	ribosomal protein L23A pseudogene	Gm10132		621.137	0.473103	0.185748	0.00141655	0.0204865	458.209	454.689	573.792	516.203	917.356	849.424	590.435	608.99
ENSMUSG00000027170	eukaryotic translation initiation factor 3, subunit M	Eif3m	Ga17, Pcid1, Tango7	435.745	0.472969	0.171357	0.000788276	0.0139992	295.307	378.222	371.865	367.527	589.649	602.783	453.556	427.047
ENSMUSG00000021832	proteasome (prosome, macropain) 26S subunit, ATPase, 6	Psmc6	2300001E01Rik	994.481	0.472731	0.14135	0.000121878	0.00373665	771.369	748.222	896.675	840.911	1357.64	1254.47	1033.55	1053.01
ENSMUSG00000040843	TIP41, TOR signalling pathway regulator-like (S. cerevisiae)	Tiprl	1810011K17Rik	559.71	0.472285	0.121571	1.59231e-05	0.000817644	473.83	462.911	418.848	487.657	655.414	663.38	707.594	608.048
ENSMUSG00000099488	predicted gene, 19774	Gm19774		88.5048	0.472082	0.275373	0.00848781	0.0686905	53.5569	64.9555	76.9721	79.6903	135.987	137.141	77.7193	82.0157
ENSMUSG00000015846	retinoid X receptor alpha	Rxra	9530071D11Rik, Nr2b1, RXRalpha1	66.8459	0.471937	0.282942	0.009151	0.0720533	53.5569	41.9333	36.9866	74.9327	95.8598	63.7866	80.0393	87.672
ENSMUSG00000055760	gem nuclear organelle associated protein 6	Gemin6	2610019B15Rik, 2810470M17Rik	84.5718	0.47186	0.2163	0.00350329	0.0381083	68.4339	71.5333	67.9754	60.6598	124.841	107.374	92.7992	82.9585
ENSMUSG00000080021	predicted pseudogene 5915	Gm5915		72.8238	0.471401	0.238148	0.00533293	0.0504481	43.1431	65.7777	63.9768	57.0916	103.662	83.9856	90.4792	74.4741
ENSMUSG00000049233	apolipoprotein O, pseudogene	Apoo-ps	Apoo, EG621156	290.476	0.471146	0.217744	0.00361631	0.03893	211.996	202.267	257.907	253.344	432.484	430.559	280.718	254.532
ENSMUSG00000026154	succinate dehydrogenase complex assembly factor 4	Sdhaf4	1110058L19Rik, 1700001E18Rik, C6orf57	412.997	0.470763	0.213619	0.00331701	0.0369122	268.528	297.644	409.852	342.55	538.375	648.497	382.797	415.735
ENSMUSG00000045817	zinc finger protein 36, C3H type-like 2	Zfp36l2	Brf2, ERF2, Tis11d	57.132	0.470469	0.250888	0.00654104	0.0576679	40.1677	46.8666	45.9833	46.3869	90.2866	62.7234	61.4795	63.1615
ENSMUSG00000026097	ORM1-like 1 (S. cerevisiae)	Ormdl1	C730042F17Rik	80.9129	0.470466	0.210739	0.00311442	0.03544	58.7639	62.4889	70.9743	66.6069	114.809	99.9323	86.9992	86.7293
ENSMUSG00000091086	ribosomal protein L6-like	Rpl6l	EG432502, Gm5428	363.081	0.47034	0.195068	0.00202954	0.026349	270.76	261.467	321.883	314.004	564.012	468.831	329.437	374.256
ENSMUSG00000064363	NADH dehydrogenase subunit 4	mt-Nd4		38322.2	0.47024	0.194011	0.00196417	0.0258331	25941.6	25589.2	36336.8	35381.3	54563.2	53204.4	35459.7	40101
ENSMUSG00000080969	TATA-box binding protein associated factor 9, pseudogene	Taf9-ps		140.434	0.470182	0.185793	0.00149037	0.0212993	110.833	95.3777	122.955	124.888	183.917	189.233	147.319	148.948
ENSMUSG00000048540	nescient helix loop helix 2	Nhlh2	6230401I09Rik, Hen2, NSCL2, Nscl-2, bHLHa34	224.935	0.470166	0.167606	0.000692768	0.0127912	157.695	185	179.935	209.336	303.185	222.19	277.238	264.901
ENSMUSG00000096942	ribosomal protein S19, pseudogene 6	Rps19-ps6	Gm19633	1707.85	0.470108	0.164042	0.000583378	0.0113002	1255.61	1244.84	1579.43	1477.24	2202.55	2444.09	1666.91	1792.09
ENSMUSG00000066553	predicted pseudogene 6969	Gm6969		123.166	0.4699	0.257304	0.00720452	0.0619287	90.0054	143.889	73.9732	76.1221	168.312	122.258	169.359	141.406
ENSMUSG00000078941	adenylate kinase 6	Ak6	2810046E22Rik, 4921516M08Rik, AK/ATPase	264.957	0.469813	0.167323	0.00069128	0.0127767	197.863	222	226.918	214.093	331.051	371.025	309.717	246.99
ENSMUSG00000017418	ADP-ribosylation factor-like 5B	Arl5b	4930587A11Rik, Arl8	203.072	0.469744	0.293612	0.0103625	0.0774948	205.302	196.511	113.959	107.047	172.771	207.306	329.437	292.24
ENSMUSG00000029177	centromere protein A	Cenpa	Cenp-A	450.482	0.469687	0.17099	0.0008281	0.0143828	352.583	384.8	349.873	374.664	650.955	607.035	436.156	447.787
ENSMUSG00000091105	mRNA turnover 4, pseudogene 2	Mrto4-ps2		40.8503	0.469425	0.288514	0.0100909	0.0761219	29.7538	38.6444	29.9891	27.3564	50.1592	49.9661	40.5996	60.3334
ENSMUSG00000080848	predicted pseudogene 9385	Gm9385		717.835	0.469017	0.195538	0.00210519	0.0270145	458.209	500.733	622.774	729.107	983.12	990.818	697.154	760.767
ENSMUSG00000081470	ibronectin type III domain containing 10 like	Fndc10l		34.8331	0.468881	0.350939	0.0144078	0.0963053	26.7785	33.7111	17.9935	24.9776	61.3057	35.0826	38.2797	40.5365
ENSMUSG00000029632	Ndufa4, mitochondrial complex associated	Ndufa4	MLRQ	1767.85	0.468658	0.188025	0.00166346	0.0230295	1242.22	1298.29	1541.44	1622.35	2393.15	2654.58	1705.19	1685.56
ENSMUSG00000075581	ribosomal protein S6 pseudogene	Gm16409	EG629575	168.513	0.468629	0.212052	0.00330076	0.0368217	127.198	120.867	153.944	136.782	256.369	229.632	150.799	172.516
ENSMUSG00000081406	ribosomal protein S6, pseudogene 4	Rps6-ps4	Gm13654	1421.86	0.46795	0.169889	0.000818523	0.0142948	1021.3	1032.71	1293.53	1273.86	1914.97	1990.14	1366.47	1481.94
ENSMUSG00000018189	ubiquitin carboxyl-terminal esterase L5	Uchl5	5830413B11Rik, Uch37	299.571	0.467863	0.135651	8.5861e-05	0.00288729	232.08	260.644	245.911	246.207	363.376	379.53	314.357	354.459
ENSMUSG00000028945	Ras homolog enriched in brain	Rheb	Rheb1	910.616	0.467669	0.163283	0.000593016	0.0114514	685.082	676.689	880.681	724.349	1115.76	1312.94	892.032	997.387
ENSMUSG00000029545	acyl-Coenzyme A dehydrogenase, short chain	Acads	Bcd-1, Bcd1, Hdlq8, SCAD	80.3226	0.467603	0.211376	0.00332246	0.0369501	67.69	60.8444	54.9801	73.7433	83.5987	93.5536	99.7591	108.412
ENSMUSG00000072940	predicted pseudogene 10443	Gm10443		371.401	0.467579	0.190294	0.00182115	0.0245194	296.051	242.555	253.908	406.778	454.777	489.03	434.996	393.11
ENSMUSG00000020386	secretion associated Ras related GTPase 1B	Sar1b	2310075M17Rik, 2900019I22Rik, CMRD, Sara1b, Sara2	350.678	0.467131	0.177509	0.00115275	0.017686	270.016	245.022	309.888	312.814	463.694	494.346	325.957	383.683
ENSMUSG00000071662	polymerase (RNA) II (DNA directed) polypeptide G	Polr2g	2410046K11Rik, A230108L04Rik, RBP7, Rpo2-7l	382.533	0.467101	0.185357	0.00157559	0.022151	339.194	372.466	312.887	209.336	451.433	444.38	438.476	492.094
ENSMUSG00000064358	cytochrome c oxidase subunit III	mt-Co3		117827	0.466638	0.168791	0.000800754	0.0140702	80938.6	83339.6	113986	104927	159498	155279	113763	130883
ENSMUSG00000078300	glyceraldehyde-3-phosphate dehydrogenase pseudogene	Gm2606		170.643	0.466095	0.158251	0.00046504	0.00965729	124.222	143.067	156.943	133.214	207.325	188.17	207.638	204.568
ENSMUSG00000081992	ribosomal protein S3A pseudogene	Gm13408		328.747	0.465726	0.192535	0.00203098	0.026349	239.518	224.467	291.894	305.678	462.579	427.37	285.358	393.11
ENSMUSG00000101111	predicted gene 28437	Gm28437		122059	0.465607	0.168471	0.000806057	0.0141352	83252.8	86998.5	118036	108869	165027	161158	118708	134423
ENSMUSG00000020149	RAB1A, member RAS oncogene family	Rab1a	Gtbp, Rab-1, Rab1, Ypt1, mKIAA3012	1552.09	0.465542	0.133941	7.91624e-05	0.00272121	1384.3	1429.02	1205.56	1087.12	1704.3	1717.98	1931.38	1957.07
ENSMUSG00000030079	RuvB-like AAA ATPase 1	Ruvbl1	2510009G06Rik, Pontin52, Tip49a	177.716	0.465206	0.178013	0.00123171	0.0185677	163.646	152.933	110.96	147.487	216.242	197.738	236.638	196.084
ENSMUSG00000055917	zinc finger protein 277	Zfp277	2410017E24Rik, NIRF4, Znf277	126.71	0.465055	0.203848	0.00284845	0.0333976	81.0792	124.155	86.9685	115.373	144.904	158.403	136.879	165.917
ENSMUSG00000043801	ornithine decarboxylase antizyme 1, pseudogene	Oaz1-ps		2248.9	0.464641	0.148558	0.00026232	0.00646011	1675.89	1720.91	2039.26	1935.17	2911.46	3081.95	2213.26	2413.34
ENSMUSG00000034158	leucine rich repeat containing 58	Lrrc58	1810012N18Rik, C330018J07Rik	908.365	0.464046	0.232481	0.00533666	0.0504481	930.552	843.6	601.782	503.12	817.038	998.26	1313.11	1259.46
ENSMUSG00000028955	vesicle-associated membrane protein 3	Vamp3	D130027G05Rik, VAMP-3, ceb	256.559	0.463904	0.193753	0.0021893	0.0277231	200.838	244.2	188.932	192.684	256.369	244.515	372.357	352.573
ENSMUSG00000000339	RNA 3'-terminal phosphate cyclase	Rtca	2310009A18Rik, RPC, Rtcd1	217.792	0.463869	0.172419	0.00100115	0.0162968	203.07	187.467	139.949	176.032	276.433	238.136	286.518	234.735
ENSMUSG00000060424	POU domain, class 3, transcription factor 3 adjacent noncoding transcript 1	Pantr1		2251.02	0.463663	0.178932	0.00131959	0.0195355	1586.62	1683.91	2050.26	1982.74	2985.03	3303.08	2057.82	2358.66
ENSMUSG00000024844	BAF nuclear assembly factor 1	Banf1	Baf, Bcrp1, L2bp1/Baf	1204.98	0.463426	0.144981	0.000211731	0.00564511	953.611	962	1061.62	978.883	1568.31	1652.07	1172.75	1290.57
ENSMUSG00000020018	small nuclear ribonucleoprotein polypeptide F	Snrpf	2010013O18Rik, SMF, sm-F, snRNP-F	144.884	0.463263	0.194138	0.00220798	0.0279073	99.6754	108.533	118.957	141.54	175	208.369	154.279	152.719
ENSMUSG00000044609	ribosomal protein S4, X-linked pseudogene	Gm9294	EG668668	154.301	0.463092	0.245786	0.00657228	0.0577941	110.833	86.3333	133.951	157.002	236.306	199.865	135.719	174.401
ENSMUSG00000020415	pituitary tumor-transforming gene 1	Pttg1	Pttg, Pttg3	68.6297	0.463054	0.285017	0.0101107	0.0762399	49.0938	37	54.9801	72.5539	101.433	97.806	62.6395	73.5314
ENSMUSG00000101939	predicted gene 28438	Gm28438		3240.41	0.462861	0.165213	0.000727475	0.0132434	2372.13	2207.67	2483.1	3506.37	4139.81	3819.75	3844.21	3550.24
ENSMUSG00000036751	cytochrome c oxidase, subunit 6B1	Cox6b1	2010000G05Rik, COX VIb-1, Cox6b	1894.28	0.462762	0.178208	0.00129992	0.0193549	1368.68	1420.8	1686.39	1673.5	2506.85	2815.11	1755.06	1927.84
ENSMUSG00000076437	selenoprotein H	Selenoh	2700094K13Rik, Selh	743.616	0.462589	0.197099	0.00245757	0.0300774	558.629	484.289	691.749	662.5	1073.41	965.303	624.075	888.975
ENSMUSG00000058587	tropomodulin 3	Tmod3	U-Tmod, UTMOD	380.342	0.46249	0.277853	0.00967343	0.074106	367.46	363.422	240.913	208.146	345.541	328.501	639.154	549.6
ENSMUSG00000075266	centromere protein W	Cenpw	2610036L11Rik, Cug2	114.984	0.462455	0.238233	0.00596145	0.0542902	78.1039	100.311	84.9692	101.1	153.822	181.792	96.2792	123.495
ENSMUSG00000067870	ribosomal protein L31, pseudogene 8	Rpl31-ps8		694.028	0.462102	0.192407	0.00215393	0.0274342	502.84	472.778	582.789	683.91	935.19	1015.27	664.674	694.777
ENSMUSG00000031353	retinoblastoma binding protein 7, chromatin remodeling factor	Rbbp7	mRbAp46	593.814	0.461713	0.164206	0.000713474	0.013054	542.264	563.222	453.836	375.853	655.414	663.38	802.713	693.834
ENSMUSG00000039470	zinc finger, DHHC domain containing 2	Zdhhc2	5730415P04Rik, 6430583A19Rik, DHHC-2	130.322	0.461701	0.29368	0.0111692	0.0811861	112.321	125.8	88.9678	73.7433	118.153	106.311	199.518	217.766
ENSMUSG00000016559	H3.3 histone B	H3f3b	9430068D06Rik, H3-3a, H3-3b, H3.3B	9238.22	0.461085	0.180265	0.00147633	0.0211486	9025.09	9117.62	6244.74	5598.54	10347.3	11254.1	11604.5	10713.9
ENSMUSG00000025362	ribosomal protein S26	Rps26		746.601	0.460813	0.184297	0.00167968	0.0231834	510.278	492.511	697.747	720.781	964.171	1031.22	733.114	822.986
ENSMUSG00000034120	serine and arginine-rich splicing factor 2	Srsf2	D11Wsu175e, MRF-1, Pr264, SC35, Sfrs10	1469.94	0.460653	0.109073	4.28688e-06	0.000314706	1276.44	1267.04	1241.55	1095.44	1705.41	1799.84	1750.42	1623.35
ENSMUSG00000057858	family with sequence similarity 204, member A	Fam204a	2310065H12Rik, 2610015K05Rik, D19Ertd737e	308.233	0.46064	0.142823	0.000194026	0.00531961	292.332	232.689	260.906	225.988	374.522	358.268	372.357	348.803
ENSMUSG00000083380	NADH:ubiquinone oxidoreductase subunit B4C	Ndufb4c	Gm3244	249.71	0.460469	0.207551	0.00334198	0.0370311	191.912	166.911	204.926	239.071	355.573	358.268	222.718	258.302
ENSMUSG00000066724	predicted gene 10175	Gm10175		308.952	0.460384	0.163038	0.00068641	0.0127178	249.188	232.689	278.899	248.586	414.649	417.802	307.397	322.407
ENSMUSG00000026887	mitochondrial ribosome recycling factor	Mrrf	2400002D02Rik, MRFF, MTRRF, RRF	114.959	0.460378	0.225377	0.00494528	0.0478448	100.419	86.3333	105.962	72.5539	112.58	171.161	156.599	114.068
ENSMUSG00000036305	ribosomal protein L39, pseudogene	Rpl39-ps		275.999	0.46021	0.196323	0.00248506	0.0303118	201.582	191.578	217.921	280.7	362.261	400.792	280.718	272.443
ENSMUSG00000073062	zinc finger, X-linked, duplicated B	Zxdb	Zxda	39.3787	0.460014	0.516554	0.0187204	0.112969	50.5815	28.7778	17.9935	9.51526	51.2738	66.9759	37.1197	52.7917
ENSMUSG00000028998	translocase of outer mitochondrial membrane 7	Tomm7	1110020J08Rik, Tom7	475.567	0.459779	0.195401	0.00244523	0.0300074	336.218	318.2	435.842	446.028	594.108	722.914	488.356	462.87
ENSMUSG00000022332	KH domain containing, RNA binding, signal transduction associated 3	Khdrbs3	Etle, SLM-2, Salp, Slm2, T-STAR	479.153	0.459408	0.670447	0.0166276	0.105154	329.524	207.2	336.878	362.769	451.433	1284.24	400.197	460.985
ENSMUSG00000031242	charged multivesicular body protein 1B2	Chmp1b2	2610002M06Rik, 8430408J07Rik	144.087	0.459358	0.270405	0.00937412	0.0728652	130.917	153.755	91.9667	71.3645	137.102	154.151	204.158	209.282
ENSMUSG00000018733	peroxisomal biogenesis factor 12	Pex12		65.6114	0.459351	0.247649	0.00720625	0.0619287	64.7146	51.8	43.9841	45.1975	81.3694	65.9128	97.4392	74.4741
ENSMUSG00000101841	predicted gene 11993	Gm11993		174.999	0.459223	0.183256	0.00167837	0.023183	133.148	153.755	151.945	128.456	247.452	225.379	164.719	195.141
ENSMUSG00000027162	lin-7 homolog C, crumbs cell polarity complex component	Lin7c	9130007B12Rik, D2Ertd520e, LIN-7-C, LIN-7C, MALS-3	1598.46	0.459104	0.274722	0.00970889	0.0742589	1592.57	1706.93	886.679	790.956	1608.44	1578.72	2417.42	2205.94
ENSMUSG00000075706	glutathione peroxidase 4	Gpx4	GPx-4, GSHPx-4, PHGPx, mtPHGPx, snGPx	328.23	0.459034	0.172207	0.00108707	0.0170044	265.553	263.933	258.906	280.7	471.496	439.064	329.437	316.75
ENSMUSG00000018239	zinc finger, CCHC domain containing 10	Zcchc10	2410141K03Rik, D11Ertd416e	123.385	0.45861	0.206576	0.00333243	0.0370258	89.2615	80.5777	109.96	117.751	149.363	152.025	169.359	118.781
ENSMUSG00000068969	ribosomal protein L32, pseudogene 1	Rpl32-ps1	Rpl32-ps	119.102	0.458533	0.228369	0.00530017	0.0502549	82.5669	90.4444	99.9638	107.047	182.802	161.593	102.079	126.323
ENSMUSG00000084111	ribosomal protein L13 pseudogene	Gm15710		1024.4	0.458416	0.103256	1.54131e-06	0.000139252	850.216	865.8	871.684	820.692	1272.93	1187.49	1141.43	1184.99
ENSMUSG00000029209	glucosamine-6-phosphate deaminase 2	Gnpda2	4921523I18Rik, 4933412A11Rik, GNPDA, Gnp2, Sb52	89.5927	0.458162	0.221558	0.00476572	0.0466044	81.0792	61.6666	86.9685	55.9022	105.892	121.194	92.7992	111.24
ENSMUSG00000032040	decapping enzyme, scavenger	Dcps	1700001E16Rik, DCS-1, HINT-5	229.659	0.458138	0.153517	0.00042813	0.00908623	179.267	222.822	180.934	168.896	283.121	270.03	279.558	252.646
ENSMUSG00000081792	Bacidic (leucine-rich) nuclear phosphoprotein 32 family, member B, pseudogene 1	Anp32b-ps1		233.711	0.457949	0.154945	0.000466194	0.00967019	165.878	208.022	202.927	190.305	285.35	272.156	242.438	302.61
ENSMUSG00000027533	fatty acid binding protein 5, epidermal	Fabp5	E-FABP, Fabpe, Klbp, PA-FABP, mal1	1172.77	0.457816	0.146962	0.000280741	0.0067548	933.527	906.911	1056.62	958.663	1554.94	1586.16	1199.43	1185.93
ENSMUSG00000001018	SNAP-associated protein	Snapin	25kDa, Bloc1s7, Snap25bp, Snapap	196.983	0.457681	0.247975	0.00734046	0.0626567	200.095	193.222	96.9649	129.645	212.898	211.559	280.718	250.761
ENSMUSG00000080904	predicted gene 11966	Gm11966		241.058	0.45752	0.249253	0.00738924	0.0628466	173.316	144.711	225.918	217.662	341.083	375.278	185.598	264.901
ENSMUSG00000039163	C-X9-C motif containing 1	Cmc1	2010110K16Rik, 2010312P05Rik	151.663	0.457474	0.218248	0.00441102	0.0443055	116.04	83.0444	131.952	155.812	202.866	194.549	161.239	167.802
ENSMUSG00000028156	eukaryotic translation initiation factor 4E	Eif4e	EG668879, Eif4e-ps, If4e, eIF-4E	692.106	0.457401	0.177593	0.00140754	0.0204211	650.865	690.666	472.829	434.134	750.159	846.235	874.632	817.329
ENSMUSG00000003429	ribosomal protein S11	Rps11		1994.19	0.457221	0.166059	0.000855634	0.0146949	1392.48	1423.27	1875.32	1825.74	2559.23	2747.07	1965.02	2165.4
ENSMUSG00000036934	RIKEN cDNA 4921524J17 gene	4921524J17Rik		381.552	0.45716	0.160286	0.000639265	0.012124	284.893	309.155	351.873	303.299	507.165	514.545	402.517	378.969
ENSMUSG00000032745	GC-rich promoter binding protein 1	Gpbp1	1700034P14Rik, D230035M11Rik, Gpbp, mGPBP	800.184	0.45705	0.198096	0.00277926	0.0328576	800.379	742.466	571.793	465.059	786.942	907.895	1088.07	1038.87
ENSMUSG00000074754	small integral membrane protein 26	Smim26	Gm561	73.4248	0.456984	0.281895	0.0104589	0.0779	38.68	48.5111	77.9718	64.228	92.5159	108.437	68.4394	88.6147
ENSMUSG00000002679	mediator complex subunit 6	Med6	1500012F11Rik	157.353	0.456844	0.234033	0.0059682	0.0542972	102.651	99.4888	186.932	111.804	192.834	208.369	168.199	188.542
ENSMUSG00000021076	ARP10 actin-related protein 10	Actr10	Actr11, Arp11	636.317	0.456836	0.133237	9.67904e-05	0.00313145	530.362	618.311	458.834	492.415	745.7	761.186	749.354	734.371
ENSMUSG00000029536	glutamyl-tRNA amidotransferase subunit C	Gatc	2010003O18Rik	305.5	0.456519	0.16197	0.00070983	0.0130004	293.819	206.378	224.919	274.753	339.968	342.321	378.157	383.683
ENSMUSG00000028191	B cell leukemia/lymphoma 10	Bcl10	BCL-10, CARMEN, CIPER, CLAP, ME10	145.217	0.456457	0.218909	0.00464922	0.0457625	151.001	130.733	101.963	78.5009	167.197	179.665	186.758	165.917
ENSMUSG00000095588	predicted gene 12350	Gm12350		612.907	0.456321	0.19402	0.00249279	0.0303652	460.441	402.889	548.801	570.916	870.541	861.118	577.675	610.876
ENSMUSG00000029128	RAB28, member RAS oncogene family	Rab28	2700023P08Rik	294.178	0.455517	0.259319	0.00861619	0.0694422	267.041	323.955	159.942	171.275	319.904	308.302	472.116	330.891
ENSMUSG00000095432	zinc finger protein 748	Zfp748	KRAB-O, Rslcan20/21, Zfp208, mszf54	100.278	0.455367	0.341627	0.0152719	0.100067	107.114	97.8444	33.9877	61.8492	111.465	103.122	147.319	139.521
ENSMUSG00000063902	predicted gene 7964	Gm7964		2788.99	0.45503	0.235568	0.00638783	0.0568887	2758.18	2876.95	1697.39	1530.77	2976.11	2771.53	4131.88	3569.1
ENSMUSG00000100153	protein phosphatase 1 catalytic subunit gamma B	Ppp1ccb		534.177	0.454899	0.213699	0.0042209	0.043091	532.594	536.911	313.886	328.277	572.93	584.71	701.794	702.319
ENSMUSG00000031095	cullin 4B	Cul4b	2700050M05Rik, CUL-4B, mKIAA0695	163.26	0.454471	0.171839	0.00118945	0.0180458	159.183	137.311	110.96	123.698	197.293	183.918	199.518	194.198
ENSMUSG00000067575	ribosomal protein L35A, pseudogene 3	Rpl35a-ps3		118.279	0.45425	0.232789	0.00598753	0.0543436	69.1777	74.8222	111.959	122.509	150.478	154.151	126.439	136.693
ENSMUSG00000075486	COMM domain containing 6	Commd6	1110059J08Rik, 1700063H17Rik	320.146	0.454197	0.185397	0.0019671	0.0258529	260.346	235.155	244.911	299.731	419.108	474.147	316.677	311.094
ENSMUSG00000027351	sprouty protein with EVH-1 domain 1, related sequence	Spred1	5730461F13Rik	266.121	0.453968	0.273365	0.0101254	0.0763191	261.09	253.244	156.943	158.191	241.879	234.947	405.996	416.678
ENSMUSG00000083773	glyceraldehyde-3-phosphate dehydrogenase pseudogene	Gm13394		174.322	0.453588	0.164428	0.000858533	0.0146949	141.331	153.755	135.951	139.161	238.535	211.559	176.318	197.969
ENSMUSG00000043131	MOB kinase activator 1A	Mob1a	4022402H07Rik, MOB1, MOB4B, Mobk1b, Mobkl1b	225.182	0.45336	0.399187	0.0177195	0.109465	221.666	245.844	90.9671	98.7209	218.471	178.602	425.716	321.464
ENSMUSG00000094989	ribosomal protein L9, pseudogene 4	Rpl9-ps4	Gm10321	406.466	0.453358	0.14972	0.000377844	0.00838279	305.721	347.8	357.87	325.898	575.159	478.399	433.836	427.047
ENSMUSG00000027011	ubiquitin-conjugating enzyme E2E 3	Ube2e3	Ubce4, ubcM2	1151.29	0.453304	0.136882	0.000148141	0.00429513	933.527	935.688	1045.62	888.488	1433.44	1565.96	1207.55	1200.07
ENSMUSG00000044533	ribosomal protein S2	Rps2	Llrep3, S4	856.587	0.45305	0.173082	0.00127017	0.0190368	609.21	575.555	821.702	790.956	1152.55	1113.08	852.593	937.053
ENSMUSG00000091223	predicted gene 8775	Gm8775		133.882	0.453034	0.227605	0.00572986	0.0528172	130.917	128.267	89.9674	76.1221	150.478	135.015	182.118	178.172
ENSMUSG00000058076	succinate dehydrogenase complex, subunit C, integral membrane protein	Sdhc	0610010E03Rik	796.817	0.452985	0.131047	8.82475e-05	0.00294429	595.821	681.622	641.768	719.592	1039.97	959.988	816.633	919.142
ENSMUSG00000024535	sorting nexing 24	Snx24	2810011K15Rik, 5730433I16Rik	66.918	0.452946	0.270428	0.0100561	0.075974	55.0446	67.4222	41.9848	44.0081	71.3375	61.6603	93.9592	99.9272
ENSMUSG00000018287	sperm associated antigen 7	Spag7	5730443G10, ACRP, FSA-1, Fsa1l	477.966	0.452715	0.168476	0.00104642	0.0167403	302.745	399.6	420.848	441.27	611.942	637.866	487.196	522.261
ENSMUSG00000091337	EP300 interacting inhibitor of differentiation 1	Eid1	2610002K20Rik, Cri1, EID-1, ORF12, PNAS-22	2188.7	0.452577	0.166858	0.000982028	0.016101	1602.24	1694.6	1970.29	1894.73	3045.22	3001.16	2047.38	2254.02
ENSMUSG00000028333	acidic nuclear phosphoprotein 32 family member B	Anp32b	2410015B15Rik, PAL31, PHAPI2a, Ssp29	1007.62	0.452096	0.10563	3.22121e-06	0.000255305	833.108	814	838.696	874.215	1155.89	1264.04	1165.79	1115.23
ENSMUSG00000082926	predicted pseudogene 8172	Gm8172		254.822	0.452016	0.175728	0.001436	0.0206915	172.572	197.333	238.913	223.609	343.312	333.816	257.518	271.5
ENSMUSG00000051224	transcription elongation factor A (SII) N-terminal and central domain containing	Tceanc	A630018P17Rik, Gm390	78.6299	0.451575	0.349068	0.0161917	0.103297	68.4339	90.4444	36.9866	39.2505	64.6496	109.5	96.2792	123.495
ENSMUSG00000022292	ribonucleotide reductase M2 B (TP53 inducible)	Rrm2b	p53R2	64.23	0.451559	0.283955	0.0114688	0.0826029	52.8131	70.7111	30.9888	44.0081	69.1082	76.5439	90.4792	79.1876
ENSMUSG00000029447	chaperonin containing TCP1 subunit 6A	Cct6a	CCT-zeta, CCT-zeta-1, Cct6, Cctz-1, TCP-1-zeta	1537.46	0.450855	0.235601	0.00634798	0.0567007	1591.09	1484.11	966.65	842.101	1558.28	1556.39	2322.3	1978.75
ENSMUSG00000074280	predicted gene 6166	Gm6166		1301.41	0.450662	0.137837	0.000182357	0.00508415	1010.14	1068.89	1135.59	1091.88	1713.22	1716.92	1309.63	1365.04
ENSMUSG00000057388	mitochondrial ribosomal protein L18	Mrpl18	1010001C05Rik, HSPC071, MRP-L18	499.582	0.45042	0.142726	0.000253666	0.00636797	429.943	420.978	417.849	379.421	643.152	666.569	512.716	526.032
ENSMUSG00000083863	predicted gene 13341	Gm13341		6979.34	0.450343	0.185203	0.00210907	0.0270145	4822.35	4800.13	6725.56	6350.25	9585.98	9641.34	6439.1	7470.03
ENSMUSG00000100690	predicted gene 4322	Gm4322		50.339	0.450282	0.255524	0.00872125	0.0700402	41.6554	29.6	43.9841	44.0081	57.9617	64.8497	60.3195	60.3334
ENSMUSG00000023089	NADH:ubiquinone oxidoreductase subunit A5	Ndufa5	2900002J19Rik, CI-13kD-B	576.542	0.450217	0.202955	0.00350372	0.0381083	392.751	408.644	568.794	492.415	753.503	880.254	532.435	583.537
ENSMUSG00000058838	ribosomal protein S27A, pseudogene 2	Rps27a-ps2	EG619900, Gm6111	497.81	0.450179	0.209027	0.00404116	0.0419605	313.903	346.155	493.821	450.786	677.707	722.914	470.956	506.235
ENSMUSG00000029346	SRR1 domain containing	Srrd	2810002G02Rik, Srr1	93.5727	0.450176	0.227445	0.00586003	0.0536627	69.9215	73.1777	77.9718	78.5009	99.2038	149.898	85.8393	114.068
ENSMUSG00000032215	ribosomal L24 domain containing 1	Rsl24d1	2410159K22Rik	284.291	0.450048	0.180047	0.00178538	0.0242306	275.967	249.955	233.915	164.138	360.032	351.889	313.197	325.235
ENSMUSG00000018567	gamma-aminobutyric acid receptor associated protein	Gabarap		2208.08	0.449934	0.162504	0.000841657	0.0145486	1713.08	1590.18	1982.28	1957.77	2947.13	3080.89	2150.62	2242.71
ENSMUSG00000061650	mediator complex subunit 9	Med9	Med25	141.791	0.449763	0.199084	0.00322627	0.0362132	120.503	129.911	88.9678	118.941	132.643	189.233	169.359	184.771
ENSMUSG00000022018	regulator of cell cycle	Rgcc	1190002H23Rik, Rgc-32, Rgc32	112.529	0.449417	0.219391	0.00507199	0.0486557	94.4685	65.7777	98.9642	102.289	150.478	155.214	121.799	111.24
ENSMUSG00000007872	inhibitor of DNA binding 3	Id3	Hlh462, Idb3, bHLHb25	115.464	0.449111	0.225483	0.00567782	0.0524707	77.36	81.4	99.9638	111.804	176.115	146.709	112.519	117.839
ENSMUSG00000026347	transmembrane protein 163	Tmem163	2610024A01Rik, A-cre, Act-Cre, SV31, Tg(ACTB-cre)2Mrt	48.112	0.449041	0.287572	0.0121365	0.0859784	49.0938	37.8222	25.9906	35.6822	63.535	47.8399	57.9995	66.9324
ENSMUSG00000071052	ribosomal protein L7A, pseudogene 5	Rpl7a-ps5	EG433128, Gm16375	98.8083	0.448821	0.213886	0.0045769	0.0453238	66.2023	74.8222	91.9667	85.6374	147.134	109.5	102.079	113.125
ENSMUSG00000080885	ribosomal protein L10, pseudogene 6	Rpl10-ps6	Gm4167	457.249	0.448723	0.183205	0.00201863	0.0262639	318.366	326.422	445.839	399.641	657.643	583.647	446.596	479.839
ENSMUSG00000090000	immediate early response 3 interacting protein 1	Ier3ip1	1110057H19Rik	553.576	0.448617	0.154785	0.000576637	0.0112477	467.879	416.866	477.827	459.112	732.324	755.871	537.075	581.652
ENSMUSG00000028568	basic transcription factor 3-like 4	Btf3l4	4632412E09Rik, 5730434I03Rik	580.88	0.448457	0.157542	0.000679429	0.0126478	535.569	565.689	417.849	387.747	681.05	701.652	714.554	642.928
ENSMUSG00000080877	ribosomal protein L22, pseudogene 1	Rpl22-ps1	EG627737, Gm6784	61.4775	0.448204	0.231427	0.00645238	0.0572949	52.8131	48.5111	38.9859	55.9022	81.3694	70.1652	69.5994	74.4741
ENSMUSG00000071014	NADH:ubiquinone oxidoreductase subunit B6	Ndufb6	CI-B17, Gm137	400.954	0.448178	0.206533	0.00394834	0.0411853	265.553	314.911	353.872	360.391	546.178	612.351	358.437	395.938
ENSMUSG00000054459	visinin-like 1	Vsnl1	VILIP, Vnsl1	48.4947	0.448118	0.304669	0.013641	0.0929108	38.68	35.3555	39.9855	35.6822	49.0446	52.0924	47.5596	89.5574
ENSMUSG00000082465	ribosomal protein S6, pseudogene 3	Rps6-ps3	EG434404, Gm5618	308.098	0.447513	0.192844	0.00278982	0.0329014	214.228	241.733	281.898	262.859	426.911	443.317	286.518	307.323
ENSMUSG00000026999	nucleoporin 35	Nup35	2310006I24Rik, 35kDa, 5330402E05Rik, MP44, NO44	92.933	0.447372	0.207922	0.00413275	0.04263	78.8477	64.1333	72.9736	84.448	114.809	128.636	89.3192	110.297
ENSMUSG00000004096	CWC15 spliceosome-associated protein	Cwc15	0610040D20Rik, 2900052N06Rik, Ed1, c11orf5, mED1	663.178	0.447248	0.140423	0.00023343	0.00598887	547.471	533.622	568.794	543.559	910.668	831.351	700.634	669.324
ENSMUSG00000021981	calcium binding protein 39-like	Cab39l	1500031K13Rik, 2810425O13Rik, 4930520C08Rik, MO2L	182.013	0.447025	0.280527	0.0115819	0.0831201	169.597	167.733	141.949	86.8268	158.28	171.161	289.997	270.558
ENSMUSG00000027404	small nuclear ribonucleoprotein B	Snrpb	SM-B, SM11, SMB, SNRNP-B	1176.59	0.44677	0.131994	0.000117271	0.00362601	906.005	991.599	1097.6	907.518	1508.12	1484.1	1216.83	1300.94
ENSMUSG00000020444	guanylate kinase 1	Guk1	Gmk, Guk-1	385.484	0.446755	0.123127	4.80963e-05	0.00181718	336.962	314.911	303.89	325.898	473.726	462.453	421.076	444.959
ENSMUSG00000083482	40S ribosomal protein S27-like	Gm14706	EG667571	61.0895	0.446584	0.252666	0.00881047	0.0703296	43.1431	57.5555	46.983	45.1975	79.1401	92.4905	59.1595	65.047
ENSMUSG00000034343	ubiquitin-conjugating enzyme E2F (putative)	Ube2f	2510010F15Rik	180.119	0.446428	0.188817	0.00255911	0.0309446	157.695	179.244	141.949	104.668	220.7	200.928	222.718	213.052
ENSMUSG00000035062	zinc finger, C4H2 domain containing	Zc4h2	Gm372, mKIAA1166	444.209	0.446404	0.223935	0.00581122	0.0534044	404.652	487.578	291.894	236.692	511.624	479.462	599.715	542.058
ENSMUSG00000083097	predicted gene 14494	Gm14494		199.694	0.445827	0.167395	0.00115231	0.017686	139.099	171.844	171.938	172.464	263.057	246.641	235.478	197.026
ENSMUSG00000031951	transmembrane protein 231	Tmem231	4932417I16Rik, Gm178	42.9836	0.445089	0.289466	0.012707	0.0887386	35.7046	41.9333	23.9913	30.9246	55.7324	54.2186	57.9995	43.3646
ENSMUSG00000018362	karyopherin subunit alpha 2	Kpna2	2410044B12Rik, IPOA1, PTAC58, Rch1	165.469	0.445071	0.229945	0.00655802	0.0577246	142.075	156.222	126.954	102.289	149.363	172.224	269.118	205.511
ENSMUSG00000082609	predicted gene 15464	Gm15464	EG667053	176.78	0.444465	0.27184	0.0108701	0.0798434	103.395	97.8444	202.927	151.055	255.255	248.768	189.078	165.917
ENSMUSG00000022323	reactive intermediate imine deaminase A homolog	Rida	HR12, HRP12, Hrsp12	97.4398	0.444368	0.313843	0.0145529	0.0966616	58.7639	52.6222	130.953	57.0916	131.529	109.5	113.679	125.38
ENSMUSG00000059835	ribosomal protein L13, pseudogene 3	Rpl13-ps3	EG668182, Gm9026	489.879	0.444277	0.139038	0.000227547	0.00591687	375.642	431.666	449.837	365.148	607.484	624.045	553.315	511.891
ENSMUSG00000069208	zinc finger protein 825	Zfp825		27.6623	0.444205	0.405643	0.019222	0.114855	23.0592	23.8444	10.996	22.5988	46.8153	34.0195	23.1998	36.7657
ENSMUSG00000019942	cyclin dependent kinase 1	Cdk1	Cdc2, Cdc2a, p34<CDC2>	346.12	0.444034	0.157926	0.000764927	0.013701	302.002	300.933	247.91	287.837	471.496	334.879	432.676	391.225
ENSMUSG00000083179	predicted gene 12693	Gm12693		276.422	0.443869	0.198254	0.00342848	0.0376221	208.277	191.578	227.917	269.996	362.261	403.982	244.758	302.61
ENSMUSG00000022337	ER membrane protein complex subunit 2	Emc2	4921531G14Rik, Ttc35	219.123	0.443657	0.238112	0.0074782	0.063324	129.429	156.222	226.918	186.737	342.197	288.103	201.838	221.537
ENSMUSG00000081441	heterogeneous nuclear ribonucleoprotein A3 pseudogene	Gm6161	EG620542	48.4681	0.443575	0.308352	0.0144673	0.0964612	38.68	37.8222	35.987	36.8716	35.6688	60.5972	59.1595	82.9585
ENSMUSG00000006333	ribosomal protein S9	Rps9	3010033P07Rik	2243.19	0.443495	0.156036	0.000698344	0.0128549	1695.97	1652.67	2017.27	2027.94	3094.27	2920.36	2213.26	2323.78
ENSMUSG00000008859	v-ral simian leukemia viral oncogene A (ras related)	Rala	3010001O15Rik, Ral, Rasl1	1085.54	0.443425	0.120575	3.92577e-05	0.00154947	969.232	962	807.707	875.404	1172.61	1231.08	1365.31	1300.94
ENSMUSG00000027997	caspase 6	Casp6	CASP-6, Mch2	147.774	0.443284	0.217577	0.00536748	0.0506077	112.321	138.133	101.963	122.509	214.013	211.559	144.999	136.693
ENSMUSG00000089999	predicted gene 6485	Gm6485		653.613	0.4432	0.186894	0.0025449	0.0308138	685.082	602.689	434.843	404.399	749.044	821.783	795.753	735.314
ENSMUSG00000087260	late endosomal/lysosomal adaptor, MAPK and MTOR activator 5	Lamtor5	1110003H18Rik, Hbxip, XIP	492.344	0.443111	0.19703	0.00337174	0.0372245	337.706	404.533	419.848	436.513	667.675	742.05	432.676	497.751
ENSMUSG00000070923	kelch-like 9	Klhl9	8030469P05, C530050O22Rik, mKIAA1354	407.267	0.44311	0.244001	0.00823812	0.0675042	446.308	375.755	236.914	233.124	488.216	378.467	584.635	514.719
ENSMUSG00000080002	NME/NM23 nucleoside diphosphate kinase, pseudogene 1	Nme-ps1		127.742	0.443048	0.194359	0.00314516	0.0356333	103.395	98.6666	113.959	98.7209	177.229	173.287	132.239	124.438
ENSMUSG00000008683	ribosomal protein S15A	Rps15a	A630031B11Rik	585.127	0.442991	0.179229	0.00195352	0.0257769	435.894	406.178	537.805	534.044	798.089	784.575	525.475	658.954
ENSMUSG00000007812	zinc finger protein 655	Zfp655	2700038I16Rik, 9030409O18Rik, Znf655	210.521	0.442912	0.245464	0.00843181	0.0684425	194.888	200.622	147.946	123.698	254.14	162.656	300.437	299.782
ENSMUSG00000022978	MIS18 kinetochore protein A	Mis18a	2610039C10Rik, 2810018N07Rik	176.086	0.442844	0.222207	0.00587669	0.053734	137.612	133.2	151.945	142.729	269.745	251.957	146.159	175.344
ENSMUSG00000024902	mitochondrial ribosomal protein L11	Mrpl11	2410001P07Rik, L11mt	419.355	0.442822	0.170386	0.0013953	0.0202989	313.159	330.533	344.875	387.747	537.261	605.972	412.956	422.334
ENSMUSG00000030224	serine/threonine kinase receptor associated protein	Strap	Unrip	1040.63	0.442505	0.203871	0.0040574	0.0420329	1018.33	1062.31	643.767	641.091	1112.42	1151.35	1432.59	1263.23
ENSMUSG00000007777	trafficking protein particle complex 2B	Trappc2b	0610009B22Rik	218.213	0.442398	0.228508	0.00657921	0.0578269	148.769	166.911	237.914	145.108	290.923	328.501	219.238	208.339
ENSMUSG00000085342	predicted gene 12254	Gm12254		482.609	0.442225	0.182398	0.00220445	0.0278821	333.243	328.066	447.838	468.627	618.63	667.633	495.316	501.522
ENSMUSG00000053317	SEC61 translocon subunit beta	Sec61b	1190006C12Rik	419.529	0.441818	0.206175	0.00432046	0.0436617	331.012	263.933	411.851	350.875	609.713	580.458	385.117	423.277
ENSMUSG00000039016	translocase of inner mitochondrial membrane 8B	Timm8b	Tim8b	867.906	0.441431	0.193851	0.00318343	0.0358433	643.427	610.089	715.741	853.995	1162.58	1296.99	827.073	833.355
ENSMUSG00000009772	NUAK family, SNF1-like kinase, 2	Nuak2	1200013B22Rik, Omphk2, Snark, mKIAA0537	184.578	0.441295	0.20897	0.00457733	0.0453238	107.114	130.733	181.934	178.411	230.732	192.423	241.278	213.995
ENSMUSG00000029819	neuropeptide Y	Npy	0710005A05Rik	71.8039	0.441227	0.297436	0.0135807	0.0925958	52.8131	45.2222	48.9823	76.1221	79.1401	127.573	82.3593	62.2188
ENSMUSG00000041912	tudor and KH domain containing protein	Tdrkh	2700091C21Rik, Tdrd2	281.698	0.440815	0.265681	0.0107897	0.079635	288.612	270.511	163.941	161.759	266.401	268.967	458.196	375.198
ENSMUSG00000073737	glyceraldehyde-3-phosphate dehydrogenase pseudogene	Gm10566		77.9816	0.440692	0.220445	0.00588677	0.0537587	53.5569	69.0666	69.9747	58.281	111.465	89.3012	78.8793	93.3283
ENSMUSG00000042363	galectin like	Lgalsl	1110067D22Rik, A530071M23, Grpa, Hspc159, Lgalsla	298.972	0.440687	0.295128	0.0136013	0.0927012	241.75	370.822	141.949	171.275	276.433	346.574	418.756	424.219
ENSMUSG00000001056	NHP2 ribonucleoprotein	Nhp2	2410130M07Rik, D11Ertd175e, Nola2	373.794	0.440461	0.172467	0.00158918	0.0222731	283.405	262.289	344.875	336.602	538.375	456.074	374.677	394.053
ENSMUSG00000008822	acylphosphatase 1	Acyp1	1110039O14Rik	165.602	0.439966	0.254832	0.00967665	0.074106	131.661	110.178	160.942	121.32	244.108	265.777	148.479	142.349
ENSMUSG00000019689	formation of mitochondrial complex V assembly factor 1	Fmc1	1110001J03Rik	234.094	0.439646	0.192096	0.00310762	0.0353848	167.365	178.422	192.93	224.798	308.758	337.006	214.598	248.875
ENSMUSG00000045932	interferon-induced protein with tetratricopeptide repeats 2	Ifit2	GARG-39, IFI-54K, Ifi54, P54	29.3878	0.439624	0.580263	0.0192997	0.115098	18.5962	29.6	18.9931	10.7047	25.6369	17.0097	57.9995	56.5626
ENSMUSG00000043716	ribosomal protein L7	Rpl7	Rpl7a, Surf-3	1258.27	0.439505	0.171064	0.00153605	0.0217888	901.542	894.577	1158.58	1177.51	1677.55	1723.3	1248.15	1284.91
ENSMUSG00000062397	zinc finger protein 706	Zfp706	3110006P09Rik, Znf706	1947	0.439249	0.192247	0.00316729	0.0357725	1988.3	1891.93	1262.54	1194.17	2073.25	2221.9	2442.94	2501.01
ENSMUSG00000022890	ATP synthase peripheral stalk subunit F6	Atp5pf	Atp5j, CF6	1506.63	0.439143	0.19451	0.003367	0.0372175	1085.27	1016.27	1408.49	1392.8	2019.74	2212.33	1351.39	1566.78
ENSMUSG00000027835	programmed cell death 10	Pdcd10	2410003B13Rik, Ccm3, Tfa15, Tfar15	206.889	0.439122	0.241562	0.00828733	0.0676631	139.099	149.644	186.932	184.358	337.739	283.85	167.039	206.453
ENSMUSG00000005687	BCAS2 pre-mRNA processing factor	Bcas2	6430539P16Rik	1125.94	0.438999	0.13449	0.000184591	0.00512282	972.951	869.088	969.649	931.306	1401.11	1522.37	1184.35	1156.7
ENSMUSG00000100514	predicted gene 12960	Gm12960		58.4357	0.43881	0.252208	0.00953214	0.0736645	36.4485	50.1555	55.9797	42.8187	84.7133	62.7234	69.5994	65.047
ENSMUSG00000014313	cytochrome c oxidase subunit 6C	Cox6c		1409.76	0.438664	0.174476	0.00178759	0.0242306	1033.95	1014.62	1220.56	1355.93	1850.32	2015.66	1386.19	1400.87
ENSMUSG00000087651	RIKEN cDNA 1500009L16 gene	1500009L16Rik	2700050C19Rik, OCC-1	105.986	0.438647	0.221096	0.00617253	0.0555436	97.4439	83.8666	90.9671	67.7963	138.216	153.088	93.9592	122.552
ENSMUSG00000070490	glyceraldehyde-3-phosphate dehydrogenase pseudogene	Gm10293		104.418	0.438612	0.223824	0.00643582	0.0572038	72.8969	93.7333	102.963	65.4174	149.363	133.952	106.719	110.297
ENSMUSG00000079104	phosphoribosyl pyrophosphate synthetase 1-like 3	Prps1l3	AU021838, AW536152, Gm5081	99.3383	0.438541	0.492	0.0199841	0.117802	83.3108	102.778	36.9866	53.5234	64.6496	72.2914	218.078	163.089
ENSMUSG00000009013	dynein light chain LC8-type 1	Dynll1	Dlc8, Dnclc1, Pin	3210.93	0.438428	0.163651	0.00115099	0.017686	2432.38	2452.69	2747.01	2943.78	4400.63	4405.52	3007.85	3297.6
ENSMUSG00000030226	LIM domain only 3	Lmo3	Lmo-3, Rbtn-3, Rbtn3	619.202	0.43838	0.19186	0.00317999	0.0358267	509.535	643.8	425.846	436.513	650.955	591.089	865.352	830.527
ENSMUSG00000035683	maternal embryonic leucine zipper kinase	Melk	MPK38, mKIAA0175	135.035	0.438126	0.281178	0.0127384	0.0888567	150.257	126.622	72.9736	70.1751	149.363	138.204	202.998	169.688
ENSMUSG00000096842	predicted gene 10736	Gm10736		305.235	0.437986	0.168595	0.00142804	0.0206196	226.129	235.978	254.908	287.837	354.458	445.443	321.317	315.808
ENSMUSG00000064284	cysteine rich, DPF motif domain containing 1	Cdpf1	2210021J22Rik	52.7457	0.437963	0.263631	0.0107995	0.079635	34.2169	32.8889	53.9805	46.3869	60.191	63.7866	62.6395	67.8751
ENSMUSG00000064373	selenoprotein P	Selenop	D15Ucla1, Se-P, Sepp1, selp	68.6531	0.437605	0.253307	0.00987081	0.0750231	47.6062	60.0222	65.9761	44.0081	76.9108	63.7866	88.1592	102.755
ENSMUSG00000072407	predicted gene 6419	Gm6419		119.023	0.437542	0.223345	0.00638332	0.0568764	94.4685	68.2444	101.963	118.941	146.019	158.403	151.959	112.182
ENSMUSG00000079641	ribosomal protein L39	Rpl39	2810465O16Rik	358.401	0.437468	0.193406	0.00333742	0.0370258	243.238	257.355	287.896	380.611	442.516	513.482	388.597	353.516
ENSMUSG00000004642	stem-loop binding protein	Slbp		433.653	0.437285	0.14129	0.000326086	0.00758777	387.544	336.289	320.884	394.883	460.35	557.069	537.075	475.126
ENSMUSG00000033953	protein phosphatase 3, regulatory subunit B, alpha isoform (calcineurin B, type I)	Ppp3r1	CaNB1, Cnb1, MCIP1	552.72	0.43719	0.175003	0.00188916	0.02522	572.762	459.622	422.847	355.633	657.643	551.754	718.034	683.465
ENSMUSG00000075470	ALG10 alpha-1,2-glucosyltransferase	Alg10	Alg10b, Deaf1, Gm917, nse5	29.1807	0.436893	0.467996	0.0204813	0.11964	18.5962	31.2444	11.9957	20.2199	46.8153	18.0729	44.0796	42.4219
ENSMUSG00000024099	NADH:ubiquinone oxidoreductase core subunit V2	Ndufv2	2900010C23Rik	1227.33	0.436682	0.172108	0.00169522	0.0233446	964.769	940.622	1057.62	1069.28	1667.51	1759.45	1111.27	1248.15
ENSMUSG00000022013	DnaJ heat shock protein family (Hsp40) member C15	Dnajc15	1110003P16Rik, Dnajd1, MCJ	221.82	0.436424	0.242519	0.00868571	0.0698296	166.622	134.844	220.92	185.548	324.363	327.438	176.318	238.506
ENSMUSG00000082743	predicted gene 12988	Gm12988		194.644	0.436337	0.26149	0.0107343	0.079424	121.991	117.578	190.931	185.548	300.955	283.85	180.958	175.344
ENSMUSG00000051116	predicted pseudogene 8121	Gm8121		190.619	0.436231	0.265444	0.01123	0.0814643	133.148	162.8	167.939	136.782	260.828	335.943	183.278	144.235
ENSMUSG00000025201	biogenesis of lysosomal organelles complex-1, subunit 2, pseudogene	Bloc1s2-ps		129.64	0.435992	0.219781	0.00620434	0.0557745	123.478	89.6222	111.959	91.5844	176.115	183.918	147.319	113.125
ENSMUSG00000091905	DnaJ heat shock protein family (Hsp40) member B6, pseudogene	Dnajb6-ps		499.053	0.435609	0.155565	0.000823199	0.0143217	449.283	461.266	383.861	353.254	613.057	672.948	559.115	499.636
ENSMUSG00000067547	prohibitin pseudogene	Gm7666	EG665511	260.155	0.435559	0.142603	0.000373183	0.00832319	191.168	236.8	206.925	229.556	308.758	319.996	295.797	292.24
ENSMUSG00000081094	ribosomal protein L19, pseudogene 11	Rpl19-ps11	Gm15360, Rpl19-ps	852.802	0.435554	0.166467	0.00137557	0.0201343	634.501	609.266	855.69	710.077	1122.45	1136.46	843.313	910.658
ENSMUSG00000084060	predicted pseudogene 16412	Gm16412		30.8773	0.435461	0.351294	0.0181068	0.11069	20.8277	20.5555	26.9902	24.9776	43.4713	51.0292	28.9997	30.1667
ENSMUSG00000025781	ATP synthase F1 subunit gamma	Atp5f1c	1700094F02Rik, Atp5c1	1597.59	0.435358	0.141576	0.000399391	0.00872317	1290.57	1378.04	1362.51	1284.56	2239.33	1980.57	1627.47	1617.69
ENSMUSG00000059775	ribosomal protein S26, pseudogene 1	Rps26-ps1		435.274	0.434834	0.205474	0.00471435	0.0462875	305.721	298.467	353.872	455.543	549.522	662.317	426.876	429.876
ENSMUSG00000053565	eukaryotic translation initiation factor 3, subunit K	Eif3k	1200009C21Rik, Eif3s12	689.693	0.43483	0.150287	0.000643567	0.0121674	622.599	678.333	467.831	515.014	772.452	787.764	846.793	826.756
ENSMUSG00000031093	dedicator of cytokinesis 11	Dock11	5033414A21Rik, 8030476J24, Zizimin2, sph238	161.702	0.434809	0.332757	0.0171399	0.107235	152.488	143.889	93.966	101.1	129.299	122.258	307.397	243.219
ENSMUSG00000034579	phospholipase A2, group III	Pla2g3	sPLA2-III	15.4754	0.434799	0.654899	0.0181246	0.110741	9.67	9.86666	5.99783	14.2729	25.6369	25.5146	24.3598	8.48439
ENSMUSG00000007097	ATPase, Na+/K+ transporting, alpha 2 polypeptide	Atp1a2	Atpa-3, mKIAA0778	642.752	0.434772	0.111405	1.72235e-05	0.000850189	574.249	509.778	548.801	520.961	743.471	723.977	745.874	774.907
ENSMUSG00000069008	predicted gene 5537	Gm5537		324.232	0.434156	0.151262	0.000670557	0.0125341	278.942	274.622	290.895	228.366	366.719	327.438	423.396	403.48
ENSMUSG00000015749	acidic nuclear phosphoprotein 32 family member E	Anp32e	2810018A15Rik, CPD1, LANP-L, LANPL, mLANP-L	1399.18	0.433502	0.304357	0.0152486	0.0999864	1488.44	1397.78	696.748	743.38	1155.89	1394.8	2228.34	2088.1
ENSMUSG00000071862	leucine rich repeat transmembrane neuronal 2	Lrrtm2	C630011A14Rik, mKIAA0416	50.5728	0.433079	0.304844	0.0155014	0.100809	47.6062	39.4666	24.9909	44.0081	82.484	57.4079	46.3996	62.2188
ENSMUSG00000063800	PRP38 pre-mRNA processing factor 38 (yeast) domain containing A	Prpf38a	2410002M20Rik	491.446	0.432645	0.155176	0.000859407	0.0146949	409.859	426.733	409.852	379.421	706.687	600.657	488.356	510.006
ENSMUSG00000083362	ribosomal protein L6 pseudogene	Gm8606	EG667394	31.454	0.432522	0.401981	0.0204143	0.11933	29.01	21.3778	19.9928	21.4093	56.8471	48.903	22.0398	32.0521
ENSMUSG00000028675	proline-rich nuclear receptor coactivator 2	Pnrc2	0610011E17Rik, D4Bwg0593e	413.297	0.432468	0.142534	0.000407705	0.00883036	341.425	399.6	296.892	335.413	449.204	492.22	467.476	524.147
ENSMUSG00000037070	RNA binding motif protein, X-linked like-1	Rbmxl1	Hnrpg, Rbmx, Rbmxrt	425.086	0.432336	0.121984	7.00058e-05	0.00244347	357.79	362.6	360.869	340.171	530.573	513.482	458.196	477.011
ENSMUSG00000089782	basic transcription factor 3, pseudogene 1	Btf3-ps1		842.364	0.432124	0.191909	0.00352753	0.0382693	557.885	692.311	757.726	743.38	1209.39	1182.18	800.393	795.647
ENSMUSG00000024767	OTU domain, ubiquitin aldehyde binding 1	Otub1		661.154	0.432009	0.153601	0.000799823	0.0140702	542.264	512.244	595.784	539.991	902.866	869.623	649.594	676.866
ENSMUSG00000018965	tyrosine 3-monooxygenase/tryptophan 5-monooxygenase activation protein, eta polypeptide	Ywhah		1019.05	0.431986	0.182123	0.00265915	0.0316898	965.512	1023.67	707.744	641.091	1077.87	1137.53	1383.87	1215.15
ENSMUSG00000016257	PRELI domain containing 3B	Prelid3b	2310042G06Rik, Slmo2	516.474	0.431699	0.138897	0.000322013	0.00752097	457.465	487.578	363.868	409.156	566.242	598.53	603.195	645.756
ENSMUSG00000021546	heterogeneous nuclear ribonucleoprotein K	Hnrnpk	Hnrpk, KBBP, NOVA	4235.85	0.431476	0.186893	0.00309873	0.0353619	4014.54	4306.8	2850.97	2686.87	4718.31	4334.3	5823.15	5151.91
ENSMUSG00000055430	nucleosome assembly protein 1-like 5	Nap1l5	1110020M21Rik	188.675	0.431377	0.174856	0.00208433	0.0269257	158.439	152.933	129.953	179.601	249.681	239.2	185.598	213.995
ENSMUSG00000068749	proteasome subunit alpha 5	Psma5	ZETA	314.455	0.431328	0.18346	0.00278115	0.0328576	214.972	243.378	314.886	258.102	417.993	430.559	318.997	316.75
ENSMUSG00000022307	oxidation resistance 1	Oxr1	2210416C20Rik, C7, C7B	353.503	0.431096	0.158042	0.00103296	0.0166614	340.682	309.978	245.911	271.185	406.847	362.52	458.196	432.704
ENSMUSG00000100215	predicted gene 8292	Gm8292	EG666793	176.687	0.431092	0.220414	0.00664373	0.0582812	119.015	120.867	171.938	159.381	263.057	237.073	165.879	176.287
ENSMUSG00000014075	dynein light chain Tctex-type 2B	Dynlt2b	0610012D17Rik, 2410011K15Rik, Tctex1d2	84.2367	0.430772	0.262622	0.0115209	0.0827811	43.1431	77.2888	64.9765	82.0692	112.58	121.194	81.1993	91.4428
ENSMUSG00000057666	glyceraldehyde-3-phosphate dehydrogenase	Gapdh	Gapd	180.969	0.430754	0.171105	0.0018284	0.0245818	139.099	145.533	154.944	157.002	254.14	223.253	178.638	195.141
ENSMUSG00000021643	small EDRK-rich factor 1	Serf1	4F5, Msmac1, m4F5	1292.35	0.430221	0.178486	0.00242139	0.0298293	957.33	1006.4	1083.61	1198.92	1637.42	1959.31	1205.23	1290.57
ENSMUSG00000096699	ribosomal protein S19, pseudogene 4	Rps19-ps4	EG625929, Gm6636	263.022	0.430214	0.179605	0.00250832	0.0305134	203.07	186.644	241.912	233.124	336.624	371.025	247.078	284.698
ENSMUSG00000059237	protein phosphatase 1, regulatory (inhibitor) subunit 2, pseudogene 4	Ppp1r2-ps4		32.0695	0.430041	0.320137	0.0169993	0.106741	20.0838	23.0222	32.9881	22.5988	39.0127	43.5875	39.4397	35.823
ENSMUSG00000083971	predicted pseudogene 5943	Gm5943		31.235	0.430041	0.35009	0.0187871	0.113247	20.8277	25.4889	22.9917	24.9776	50.1592	46.7768	31.3197	27.3386
ENSMUSG00000095288	predicted pseudogene 7618	Gm7618		42.958	0.429964	0.286781	0.0141427	0.095041	34.2169	23.8444	32.9881	44.0081	54.6178	57.4079	47.5596	49.0209
ENSMUSG00000081400	ribosomal protein S4, X-linked pseudogene	Gm13680		215.871	0.429945	0.195383	0.00398924	0.0415165	163.646	143.889	216.921	180.79	303.185	280.661	208.798	229.078
ENSMUSG00000046032	sorting nexin 12	Snx12	2610001F05Rik, SDP8	323.014	0.42986	0.298209	0.0152987	0.10017	316.135	357.666	163.941	164.138	314.331	316.807	437.316	513.777
ENSMUSG00000053192	myeloid/lymphoid or mixed-lineage leukemia; translocated to, 11	Mllt11	Af1q, Zfp692	1853.4	0.429386	0.166527	0.00156907	0.0220915	1426.7	1445.47	1641.41	1604.51	2581.53	2551.46	1829.3	1746.84
ENSMUSG00000021024	proteasome subunit alpha 6	Psma6	IOTA	1283.31	0.429289	0.17982	0.00257746	0.0310369	954.355	1005.58	1105.6	1150.16	1726.59	1883.83	1150.71	1289.63
ENSMUSG00000025979	MOB family member 4, phocein	Mob4	2610109B12Rik, Mobkl3, Phocn, Prei3	714.95	0.429219	0.191878	0.00370178	0.0394755	535.569	674.222	614.777	511.445	940.764	1080.12	712.234	650.47
ENSMUSG00000064345	NADH dehydrogenase subunit 2	mt-Nd2		16961.4	0.429012	0.183887	0.00298302	0.0344414	11692.5	11459.3	16433	16051.1	22857	22930.2	15890.7	18377.2
ENSMUSG00000062619	peroxisomal biogenesis factor 39	Pex39	2310039H08Rik	136.527	0.428766	0.20827	0.00546119	0.0512781	91.4931	106.067	120.956	126.077	168.312	199.865	122.959	156.49
ENSMUSG00000037096	predicted pseudogene 9762	Gm9762		312.383	0.428675	0.191131	0.00368454	0.0393897	308.696	296.822	208.924	204.578	341.083	395.477	421.076	322.407
ENSMUSG00000090602	predicted gene 5611	Gm5611		142.943	0.428482	0.237529	0.00899858	0.0713518	120.503	101.133	141.949	93.9632	211.783	207.306	126.439	140.464
ENSMUSG00000078480	mitochondrial ribosomal protein L48 pseudogene	Mrpl48-ps		79.1667	0.428336	0.205968	0.00533507	0.0504481	69.9215	73.1777	54.9801	58.281	89.1719	96.7429	93.9592	97.0991
ENSMUSG00000000399	NADH:ubiquinone oxidoreductase subunit A9	Ndufa9	1010001N11Rik	537.08	0.428049	0.133163	0.000230977	0.00598036	493.17	490.866	413.85	393.694	663.216	619.793	590.435	631.615
ENSMUSG00000048100	TATA-box binding protein associated factor 13	Taf13	1810004N01Rik, 2010309N11Rik, TAFII18	186.896	0.428034	0.211531	0.00589193	0.053765	131.661	153.755	135.951	185.548	210.669	295.544	207.638	174.401
ENSMUSG00000021290	ATP synthase membrane subunit j	Atp5mj	2010107E04Rik, 9430003J03Rik, Atp5mpl, MLQ, Mp68	889.554	0.42783	0.19823	0.00443864	0.0444108	634.501	611.733	732.735	924.17	1138.06	1335.27	849.113	890.861
ENSMUSG00000032301	proteasome subunit alpha 4	Psma4	C9	793.531	0.427782	0.138254	0.000340768	0.0077896	661.279	630.644	715.741	638.712	1015.45	1043.97	786.473	855.98
ENSMUSG00000071141	ribosomal protein L36A, pseudogene 3	Rpl36a-ps3		316.42	0.42763	0.209098	0.0056494	0.0523413	214.228	222.822	298.892	292.594	442.516	458.2	300.437	301.667
ENSMUSG00000059734	NADH:ubiquinone oxidoreductase core subunit S8	Ndufs8	CI-23kD, TYKY	406.587	0.427607	0.224437	0.007475	0.063324	252.164	289.422	432.843	337.792	541.719	610.225	359.597	428.933
ENSMUSG00000022186	3-oxoacid CoA transferase 1	Oxct1	2610008O03Rik, Oxct, Oxct2a, SCOT, Scot-s	632.093	0.427213	0.221688	0.00721792	0.061967	615.905	592	419.848	411.535	577.388	611.288	970.912	857.866
ENSMUSG00000006818	superoxide dismutase 2, mitochondrial	Sod2	MnSOD, Sod-2	416.329	0.42659	0.159207	0.00121193	0.0183152	413.578	373.289	273.901	316.383	482.643	464.579	510.396	495.865
ENSMUSG00000046721	ribosomal protein L14, pseudogene 1	Rpl14-ps1	Gm9811	1433.66	0.426558	0.154769	0.000966994	0.0159797	1022.04	1142.07	1345.51	1248.88	1894.9	1896.59	1412.87	1506.45
ENSMUSG00000078427	SAP domain containing ribonucleoprotein	Sarnp	1110005A23Rik, Cip29	244.16	0.426528	0.213415	0.00623731	0.0559601	174.06	161.155	220.92	236.692	314.331	373.151	240.118	232.849
ENSMUSG00000030663	RIKEN cDNA 1110004F10 gene	1110004F10Rik	Smacp, Smap, sid2057, sid2057p	1401.85	0.426525	0.108279	1.47693e-05	0.00077925	1259.33	1219.35	1133.59	1101.39	1663.06	1709.48	1604.27	1524.36
ENSMUSG00000029142				455.39	0.426419	0.205874	0.00540201	0.0508804	293.819	318.2	417.849	453.164	570.7	681.453	483.716	424.219
ENSMUSG00000030751	proteasome subunit alpha 1	Psma1	C2, HC2, Pros-30, alpha-type	1447.06	0.426294	0.192274	0.00392245	0.0409867	969.232	1022.84	1392.5	1351.17	2025.32	1981.64	1338.63	1495.14
ENSMUSG00000082715	predicted gene 11633	Gm11633		93.319	0.426084	0.187709	0.00348913	0.0380804	79.5915	73.1777	77.9718	74.9327	120.382	115.879	100.919	103.698
ENSMUSG00000044709	gem nuclear organelle associated protein 7	Gemin7	2400008I04Rik	251.638	0.42598	0.17149	0.00205299	0.0266155	214.972	211.311	212.923	190.305	324.363	355.078	235.478	268.672
ENSMUSG00000029617	CCZ1 vacuolar protein trafficking and biogenesis associated	Ccz1		413.738	0.425249	0.143016	0.00050914	0.010325	375.642	371.644	308.888	321.14	483.758	418.865	531.275	498.693
ENSMUSG00000067017				461.751	0.425115	0.301377	0.0161818	0.103274	498.377	430.844	237.914	265.238	384.554	448.632	816.633	611.819
ENSMUSG00000025813	homer scaffolding protein 2	Homer2	9330120H11Rik, CPD, Vesl-2	218.133	0.424505	0.156971	0.00114165	0.0175899	203.814	181.711	172.937	164.138	221.815	247.704	279.558	273.386
ENSMUSG00000010376	neural precursor cell expressed, developmentally down-regulated gene 8	Nedd8	NEDD-8, Rub1	1415.9	0.424418	0.168632	0.00188977	0.02522	1053.29	1119.04	1273.54	1233.42	1923.88	1985.89	1336.31	1401.81
ENSMUSG00000079477	RAB7, member RAS oncogene family	Rab7	Rab7a	1044.18	0.423957	0.159347	0.00130905	0.0194112	984.852	1031.89	742.731	701.751	1141.4	1235.33	1209.87	1305.65
ENSMUSG00000085791	ribosomal protein L30, pseudogene 9	Rpl30-ps9		113.146	0.423685	0.221726	0.00751412	0.0634383	73.6408	83.0444	114.958	95.1526	150.478	158.403	107.879	121.61
ENSMUSG00000028062	late endosomal/lysosomal adaptor, MAPK and MTOR activator 2	Lamtor2	2010111E04Rik, Mapbpip, P14, Rab25, Robld3	437.129	0.423461	0.181613	0.00302525	0.0347521	306.465	343.689	379.862	409.156	483.758	675.074	436.156	462.87
ENSMUSG00000075054	Yae1 domain containing 1	Yae1d1	1600012F09Rik	248.625	0.423406	0.165436	0.00171406	0.0235683	210.508	245.844	186.932	178.411	270.86	316.807	260.998	318.636
ENSMUSG00000018425	DEAH-box helicase 40	Dhx40	2410016C14Rik, ARG147, DDX40, PAD	280.026	0.423257	0.155626	0.00109192	0.0170071	254.395	235.155	187.932	252.155	344.427	290.229	342.197	333.719
ENSMUSG00000090334	predicted gene 17149	Gm17149		45.5583	0.423011	0.308331	0.0173451	0.108012	35.7046	48.5111	31.9884	23.7882	69.1082	60.5972	42.9196	51.849
ENSMUSG00000031431	TSC22 domain family, member 3	Tsc22d3	DIP, Dsip1, Gilz, TSC-22R, Tilz3	414.739	0.422803	0.194733	0.00444756	0.0444511	352.583	402.889	380.862	218.851	469.267	543.249	477.916	472.298
ENSMUSG00000094344	predicted gene 11942	Gm11942		113.475	0.422728	0.235447	0.00936861	0.0728649	81.0792	79.7555	119.957	84.448	152.707	161.593	96.2792	131.979
ENSMUSG00000020052	achaete-scute family bHLH transcription factor 1	Ascl1	ASH1, Mash1, bHLHa46	200.886	0.422712	0.199563	0.00501406	0.0482275	142.818	209.667	170.938	132.024	220.7	201.991	247.078	281.87
ENSMUSG00000061838	succinate-Coenzyme A ligase, GDP-forming, beta subunit	Suclg2	D6Wsu120e, G-SCS, GTPSCS, SCS-betaG	39.6028	0.422552	0.296911	0.0161985	0.103304	26.0346	36.1778	29.9891	30.9246	46.8153	54.2186	56.8395	35.823
ENSMUSG00000026421	cysteine and glycine-rich protein 1	Csrp1	CRP1, Csrp	88.8512	0.422551	0.250653	0.0114415	0.0824713	93.7246	83.8666	46.983	57.0916	104.777	102.058	114.839	107.469
ENSMUSG00000054312	mitochondrial ribosomal protein S21	Mrps21	1810031B19Rik, S21mt	515.464	0.422501	0.188143	0.00372672	0.0396483	381.593	330.533	489.823	491.226	638.694	740.987	521.995	528.86
ENSMUSG00000020629	acireductone dioxygenase 1	Adi1	ARD', Fe-ARD, MTCBP-1, Ni-ARD	176.447	0.422124	0.181533	0.00312076	0.0354899	130.173	174.311	159.942	115.373	193.949	230.695	200.678	206.453
ENSMUSG00000032320	reticulocalbin 2	Rcn2	Tcbp49	596.734	0.422043	0.138873	0.00041939	0.0090082	554.909	531.155	486.824	418.672	687.738	771.817	675.114	647.642
ENSMUSG00000065947	NADH dehydrogenase subunit 4L	mt-Nd4l		1347.52	0.421931	0.154897	0.00108765	0.0170044	1001.96	1028.6	1270.54	1179.89	1796.81	1638.25	1238.87	1625.23
ENSMUSG00000066538	heterogeneous nuclear ribonucleoprotein A3 pseudogene	Gm6254	EG621710	46.41	0.42186	0.270189	0.0135594	0.0924851	30.4977	38.6444	34.9873	42.8187	52.3885	58.471	67.2794	46.1928
ENSMUSG00000036372	transmembrane protein 258	Tmem258	1810006K21Rik	564.254	0.421827	0.180372	0.00298996	0.0344776	429.199	385.622	520.811	523.34	772.452	769.691	561.435	551.485
ENSMUSG00000028639	Y box protein 1	Ybx1	1700102N10Rik, EF1A, MSY1, Nsep1, YB-1	9096.78	0.421796	0.12956	0.000207005	0.0055497	8666.55	8262.51	6922.49	6638.09	10930.2	11264.7	10189.4	9900.34
ENSMUSG00000038005	histone PARylation factor 1	Hpf1	2700029M09Rik, C230006B22Rik, C4orf27	521.406	0.421772	0.173653	0.00239438	0.0296611	392.007	372.466	459.833	498.362	672.133	732.482	540.555	503.407
ENSMUSG00000028081	ribosomal protein S3A1	Rps3a1	Rps3a	965.726	0.421211	0.155221	0.00112066	0.0173106	705.166	714.511	906.672	886.109	1213.85	1291.68	960.472	1047.35
ENSMUSG00000079427	5, 10-methenyltetrahydrofolate synthetase-like	Mthfsl	Gm2382	59.923	0.421084	0.240066	0.0101437	0.0763804	41.6554	46.8666	50.9815	53.5234	66.8789	88.2381	61.4795	69.7605
ENSMUSG00000085442	60S ribosomal protein L23a pseudogene	Gm3362	100041478	602.815	0.420924	0.16807	0.00197787	0.0259325	443.332	422.622	547.802	582.81	832.643	745.24	643.794	604.277
ENSMUSG00000091478	predicted pseudogene 10039	Gm10039		759.423	0.420792	0.190243	0.0040691	0.0421061	543.752	548.422	736.733	663.69	988.694	1130.09	714.554	749.454
ENSMUSG00000047786	limb and CNS expressed 1	Lix1	5730466L18Rik	500.825	0.420574	0.288517	0.0156808	0.101392	522.18	431.666	297.892	315.193	363.376	479.462	839.833	756.996
ENSMUSG00000049751	ribosomal protein L36A-like	Rpl36al	2410038A03Rik, RPL36A	499.587	0.420178	0.186748	0.00373369	0.0396596	375.642	365.066	427.845	474.574	655.414	726.104	438.476	533.574
ENSMUSG00000025144	centromere protein X	Cenpx	Stra13	260.873	0.419602	0.174785	0.00259238	0.0311395	192.656	196.511	223.919	249.776	353.344	344.447	263.318	263.016
ENSMUSG00000049091	selenophosphate synthetase 2	Sephs2	Sps2, Ysg3	102.092	0.419471	0.260306	0.0129837	0.0900067	102.651	89.6222	67.9754	63.0386	124.841	161.593	83.5193	123.495
ENSMUSG00000033940	BRICK1, SCAR/WAVE actin-nucleating complex subunit	Brk1	6720456B07Rik	783.077	0.419217	0.146635	0.000736112	0.0133738	621.855	600.222	695.748	695.804	1058.92	994.007	821.273	776.793
ENSMUSG00000027357	cardiolipin synthase 1	Crls1	0610009I22Rik, 4930557M15Rik, 5730490M08Rik	312.119	0.419156	0.173198	0.0024892	0.0303418	220.922	286.133	279.899	245.018	374.522	440.127	291.157	359.172
ENSMUSG00000047459	dynein light chain roadblock-type 1	Dynlrb1	2010012N15Rik, 2010320M17Rik, 9430076K19Rik, DNLC2A, Dncl2a	2126.6	0.418941	0.178869	0.00302319	0.0347504	1614.15	1524.4	1935.3	1941.11	2758.76	3129.79	1962.7	2146.55
ENSMUSG00000096810	glyceraldehyde-3-phosphate dehydrogenase pseudogene	Gm10481		74.7021	0.418851	0.214636	0.00714167	0.0615193	53.5569	64.9555	58.9786	65.4174	94.7452	74.4176	99.7591	85.7866
ENSMUSG00000074092	predicted pseudogene 6181	Gm6181		119.684	0.418595	0.222199	0.00812659	0.0668015	92.9808	87.9777	99.9638	107.047	166.083	179.665	112.519	111.24
ENSMUSG00000081684	ribosomal protein S2, pseudogene 13	Rps2-ps13	Gm14583	290.003	0.418364	0.208222	0.00636549	0.0567733	222.41	174.311	273.901	275.943	405.732	373.151	255.198	339.375
ENSMUSG00000060143	predicted gene 10076	Gm10076		757.275	0.418299	0.161935	0.00162762	0.0226717	589.126	566.511	649.765	710.077	941.878	1082.25	764.433	754.168
ENSMUSG00000104126	predicted gene, 37486	Gm37486		545.104	0.418155	0.175688	0.00278058	0.0328576	542.264	527.866	368.866	359.201	604.14	667.633	605.515	685.35
ENSMUSG00000053038	predicted pseudogene 6180	Gm6180		1366.09	0.418129	0.12215	0.000115486	0.0035769	1073.37	1207.84	1200.57	1113.29	1705.41	1717.98	1389.67	1520.59
ENSMUSG00000059586	NSE2/MMS21 homolog, SMC5-SMC6 complex SUMO ligase	Nsmce2	1110014D18Rik	340.886	0.417984	0.164457	0.00181534	0.024497	232.08	278.733	316.885	304.488	423.567	460.326	358.437	352.573
ENSMUSG00000020390	ubiquitin-conjugating enzyme E2B	Ube2b	E2-14k, E214K, HR6B, Rad6b, mHR6B	1297.58	0.417917	0.138105	0.000442528	0.00931343	1041.38	1155.22	1135.59	1011	1640.76	1732.87	1296.87	1366.93
ENSMUSG00000046330	ribosomal protein L37a	Rpl37a		518.338	0.417661	0.145017	0.000695669	0.0128317	432.175	387.266	447.838	465.059	635.35	702.715	537.075	539.23
ENSMUSG00000066362	ribosomal protein S13, pseudogene 1	Rps13-ps1	EG625298, Gm6573	296.474	0.417344	0.182534	0.00347227	0.0379649	220.178	213.778	298.892	245.018	365.605	424.181	291.157	312.98
ENSMUSG00000025794	ribosomal protein L14	Rpl14	3100001N19Rik, CAG-ISL-7, CTG-B33, L14	856.818	0.417141	0.165437	0.00192972	0.0255933	594.333	660.244	800.71	788.578	1174.84	1098.19	861.873	875.777
ENSMUSG00000038323	RIKEN cDNA 1700066M21 gene	1700066M21Rik		213.326	0.417076	0.222604	0.00845354	0.0684963	210.508	213.778	155.944	108.236	247.452	273.219	270.278	227.193
ENSMUSG00000080896	predicted gene 14567	Gm14567		256.561	0.417074	0.245942	0.011339	0.0818625	139.843	193.222	235.915	254.533	308.758	417.802	226.198	276.214
ENSMUSG00000029649	proteasome maturation protein	Pomp	2510048O06Rik, Ump1	1195.41	0.416356	0.166356	0.00206355	0.0266952	904.517	873.2	1107.6	1082.36	1580.57	1645.69	1139.11	1230.24
ENSMUSG00000082998	Fcf1 pseudogene	Gm11221		176.481	0.416271	0.225701	0.00881659	0.0703296	130.917	113.467	152.945	174.843	236.306	268.967	164.719	169.688
ENSMUSG00000021867				58.6208	0.416223	0.264367	0.0136921	0.0931579	35.7046	49.3333	55.9797	45.1975	65.7643	79.7332	83.5193	53.7345
ENSMUSG00000031367	adaptor-related protein complex 1, sigma 2 subunit	Ap1s2	1500012A13Rik, EST1	538.645	0.416167	0.14112	0.000571991	0.0111992	492.426	485.933	463.832	358.012	642.038	651.686	604.355	610.876
ENSMUSG00000033793	ATPase, H+ transporting, lysosomal V1 subunit H	Atp6v1h	0710001F19Rik, CGI-11, SFD, SFDalpha, SFDbeta	882.065	0.416004	0.150188	0.000993821	0.0162065	841.29	789.333	655.763	655.364	1131.37	1144.97	926.832	911.6
ENSMUSG00000082431	peroxiredoxin 2, pseudogene 1	Prdx2-ps1		567.177	0.415835	0.143178	0.000652649	0.0122749	478.293	437.422	525.81	455.543	731.21	735.672	577.675	595.793
ENSMUSG00000027133	NOP10 ribonucleoprotein	Nop10	1110036B12Rik, NOP10P, Nola3	770.545	0.415733	0.17921	0.0032379	0.0362741	568.299	576.377	665.759	735.054	986.464	1132.21	721.514	778.678
ENSMUSG00000083911	predicted gene 4342	Gm4342		626.269	0.415644	0.18946	0.00434231	0.0437725	463.416	437.422	569.794	589.946	853.821	887.696	566.075	641.985
ENSMUSG00000082762	ribosomal protein S2 pseudogene	Gm12366		372.577	0.415577	0.179475	0.00326127	0.0364825	261.834	266.4	360.869	342.55	487.102	502.851	363.077	395.938
ENSMUSG00000000088	cytochrome c oxidase subunit 5A	Cox5a	CcOX	782.496	0.415569	0.15114	0.00105685	0.0168115	619.624	609.266	661.76	721.971	908.439	1125.83	810.833	802.246
ENSMUSG00000084349	ribosomal protein L3, pseudogene 1	Rpl3-ps1	EG668219, Gm16468	1212.23	0.415485	0.113956	5.1434e-05	0.00190128	1040.64	1023.67	959.652	1066.9	1528.18	1466.03	1321.23	1291.51
ENSMUSG00000024294	MIB E3 ubiquitin protein ligase 1	Mib1	DIP-1, E430019M12Rik, Mib, mindbomb	340.092	0.415128	0.217451	0.00796595	0.065891	348.864	288.6	240.913	224.798	295.382	401.855	534.755	385.568
ENSMUSG00000057657	ribosomal protein S18, pseudogene 3	Rps18-ps3	Gm10027	317.768	0.415102	0.189403	0.00436442	0.0439347	206.045	236.8	314.886	289.026	396.815	443.317	307.397	347.86
ENSMUSG00000001666	D-dopachrome tautomerase	Ddt		112.674	0.414787	0.248114	0.0119754	0.0853742	88.5177	73.1777	122.955	76.1221	170.541	150.962	107.879	111.24
ENSMUSG00000060860	ubiquitin-conjugating enzyme E2S	Ube2s	0910001J09Rik, 6720465F12Rik, E2-EPF	356.589	0.414755	0.133999	0.000362128	0.00810435	328.036	315.733	263.904	287.837	395.7	424.181	403.677	433.646
ENSMUSG00000029131	DnaJ heat shock protein family (Hsp40) member B6	Dnajb6	HSJ-2, Mrj, mDj4	603.471	0.414734	0.127575	0.000216531	0.00572893	528.875	557.466	472.829	468.627	718.949	762.249	643.794	674.98
ENSMUSG00000058809	heat shock protein 1 (chaperonin), pseudogene 3	Hspd1-ps3		470.949	0.414134	0.27395	0.0151905	0.0997497	479.037	497.444	261.905	248.586	423.567	494.346	712.234	650.47
ENSMUSG00000095159	tubulin, beta 4B class IVB, pseudogene 1	Tubb4b-ps1	Tubb2c-ps1, Tubb2c2	165.144	0.41408	0.18319	0.00378734	0.0399188	161.415	139.778	99.9638	142.729	186.146	199.865	191.398	199.854
ENSMUSG00000042462	dCTP pyrophosphatase 1	Dctpp1	2410015N17Rik, RS21-C6	401.866	0.41407	0.15495	0.00129787	0.0193402	333.987	340.4	338.877	325.898	557.324	514.545	401.357	402.537
ENSMUSG00000028194	dimethylarginine dimethylaminohydrolase 1	Ddah1	2410006N07Rik, 2510015N06Rik	605.376	0.413983	0.279931	0.0158462	0.102134	558.629	650.377	315.886	381.8	532.802	548.564	984.831	870.121
ENSMUSG00000028140	mitochondrial ribosomal protein L9	Mrpl9	8030480E20Rik, C330013D18Rik, L9mt	175.526	0.413928	0.175349	0.00297514	0.0343839	143.562	167.733	130.953	137.971	240.764	190.297	175.158	217.766
ENSMUSG00000053740	predicted pseudogene 6457	Gm6457		87.136	0.413872	0.276128	0.0156106	0.101176	82.5669	85.5111	65.9761	39.2505	96.9745	87.175	136.879	102.755
ENSMUSG00000032279	isocitrate dehydrogenase 3 (NAD+) alpha	Idh3a	1110003P10Rik, 1500012E04Rik	580.476	0.413862	0.184247	0.00390601	0.0408612	476.062	610.089	481.826	343.739	648.726	634.676	788.793	659.897
ENSMUSG00000034317	tripartite motif-containing 59	Trim59	2310035M22Rik, 2700022F13Rik, Mrf1, TSBF1	423.23	0.41376	0.202253	0.00609998	0.0550272	399.445	428.378	328.881	225.988	485.987	446.506	521.995	548.657
ENSMUSG00000002477	small nuclear ribonucleoprotein D1	Snrpd1	SMD1	628.696	0.413754	0.189347	0.00446759	0.0446022	421.761	454.689	615.777	578.052	832.643	881.318	593.915	651.412
ENSMUSG00000005161	peroxiredoxin 2	Prdx2	Band-8, NkefB, PRP, PrxII, TDX1	4246.01	0.413717	0.127326	0.000216137	0.00572685	3473.76	3600.51	3787.63	3421.93	5485.19	5452.69	4388.24	4358.15
ENSMUSG00000060938	ribosomal protein L26	Rpl26	SIG-20	776.687	0.413444	0.182429	0.00371458	0.0395888	555.653	582.955	728.736	696.993	1009.87	1135.4	726.154	777.735
ENSMUSG00000082329	predicted gene 14287	Gm14287		146.633	0.41325	0.209595	0.00715929	0.0616419	133.892	151.289	92.9663	98.7209	152.707	161.593	186.758	195.141
ENSMUSG00000031320	ribosomal protein S4, X-linked	Rps4x	Rps4, Rps4-1	640.547	0.413002	0.163666	0.00195617	0.025784	479.781	471.955	598.783	580.431	876.114	820.72	615.955	680.636
ENSMUSG00000066880	zinc finger protein 617	Zfp617	Zfps11-6	166.243	0.412829	0.191809	0.00484876	0.0471877	151.001	116.755	157.943	120.13	230.732	207.306	186.758	159.318
ENSMUSG00000021318	GLI-Kruppel family member GLI3	Gli3	Bph, GLI3-190, GLI3FL, Pdn, Xt	237.056	0.412531	0.196489	0.00543725	0.0511327	194.144	194.044	190.931	198.631	245.223	211.559	378.157	283.756
ENSMUSG00000021771	voltage-dependent anion channel 2	Vdac2	Vdac6, mVDAC2, mVDAC6	648.471	0.412489	0.144434	0.000776016	0.0138221	596.565	608.444	511.815	451.975	669.904	813.279	765.593	770.194
ENSMUSG00000036111	LIM domain only 1	Lmo1	Rbtn-1, Rbtn1, Ttg1	623.076	0.412381	0.163044	0.0019334	0.0256128	470.111	496.622	587.787	518.582	760.191	899.39	608.995	642.928
ENSMUSG00000101452	predicted gene 28530	Gm28530		116.918	0.412379	0.312204	0.0188557	0.113497	64.7146	81.4	115.958	101.1	170.541	200.928	80.0393	120.667
ENSMUSG00000008540	microsomal glutathione S-transferase 1	Mgst1	1500002K10Rik, Gst	15.694	0.412322	0.592566	0.020665	0.120022	11.9015	11.5111	6.99747	10.7047	27.8662	30.8302	11.5999	14.1406
ENSMUSG00000068882	small RNA binding exonuclease protection factor La	Ssb	SS-B	1518.46	0.41203	0.138529	0.000545388	0.0108302	1188.67	1089.44	1439.48	1379.71	1817.99	1959.31	1665.75	1607.32
ENSMUSG00000070025	glyceraldehyde-3-phosphate dehydrogenase pseudogene	Gm10284		93.0267	0.411801	0.190757	0.00480465	0.0468799	66.9462	80.5777	81.9703	77.3115	104.777	114.816	100.919	116.896
ENSMUSG00000029686	cullin 1	Cul1	Cul-1	1361.45	0.41168	0.223257	0.0091121	0.0720003	1360.49	1392.84	834.698	826.639	1367.67	1365.03	1976.62	1767.58
ENSMUSG00000064090	vaccinia related kinase 2	Vrk2	2810003O05Rik	31.2032	0.411666	0.330603	0.020687	0.120112	31.2415	22.2	18.9931	22.5988	43.4713	29.7671	41.7596	39.5938
ENSMUSG00000018286	proteasome (prosome, macropain) subunit, beta type 6	Psmb6	Lmp19, Mpnd	1789.13	0.411234	0.102747	1.29748e-05	0.000715782	1477.28	1564.69	1573.43	1451.08	2107.8	2195.32	1942.98	2000.43
ENSMUSG00000041881	NADH:ubiquinone oxidoreductase subunit A7	Ndufa7	14.5kDa, 2400007M02Rik, CI-B14.5a	848.402	0.411224	0.191748	0.00496746	0.0479316	603.259	632.289	787.715	769.547	1101.27	1271.48	745.874	875.777
ENSMUSG00000033813	transcription elongation factor A (SII) 1	Tcea1	S-II	429.521	0.411129	0.150153	0.00109803	0.0170626	397.214	378.222	361.869	296.163	543.949	532.618	495.316	430.818
ENSMUSG00000020650	B cell receptor associated protein 29	Bcap29	Bap29	105.371	0.410908	0.209872	0.00737502	0.0627845	79.5915	92.0888	95.9652	76.1221	96.9745	153.088	132.239	116.896
ENSMUSG00000035456	PR domain containing 8	Prdm8	4930565F05Rik, PFM5	653.994	0.410742	0.138336	0.000547901	0.0108563	529.619	612.555	587.787	463.869	675.477	805.837	792.273	764.538
ENSMUSG00000022234	chaperonin containing TCP1 subunit 5	Cct5	CCT-epsilon, Ccte, TCP-1-epsilon, TCPE, mKIAA0098	1952.89	0.41071	0.137796	0.000529991	0.0106225	1801.6	1844.24	1414.49	1493.9	2192.51	2033.73	2455.7	2386.94
ENSMUSG00000027673	NADH:ubiquinone oxidoreductase subunit B5	Ndufb5	0610007D05Rik, CI-SGDH, SGDH	647.761	0.410597	0.168353	0.00246264	0.0301192	444.076	539.377	568.794	600.651	873.885	864.308	656.554	634.444
ENSMUSG00000001948	sperm autoantigenic protein 17	Spa17	Sp17	50.6635	0.410506	0.289545	0.0173474	0.108012	44.6308	37.8222	30.9888	45.1975	82.484	61.6603	59.1595	43.3646
ENSMUSG00000038546	RAN binding protein 9	Ranbp9	IBAP-1, Ibap1, RanBPM	136.615	0.410502	0.235399	0.0107986	0.079635	94.4685	92.9111	119.957	134.403	137.102	204.117	190.238	119.724
ENSMUSG00000071532	ribosomal protein L23A pseudogene	Gm10335		412.42	0.409948	0.202564	0.00644714	0.0572763	299.026	287.778	383.861	381.8	575.159	596.404	374.677	400.652
ENSMUSG00000096681	ribosomal protein S19, pseudogene 1	Rps19-ps1	Gm4327	660.105	0.409703	0.18357	0.00409498	0.0423256	447.052	483.466	644.767	606.598	907.324	880.254	649.594	661.782
ENSMUSG00000078779	zinc finger protein 59	Zfp59	Mfg-2, Mfg2	19.7563	0.409654	0.554086	0.0217271	0.123814	17.8523	13.9778	8.99674	11.8941	12.2611	20.1991	41.7596	31.1094
ENSMUSG00000042032	methionine adenosyltransferase 2 non-catalytic beta subunit methionine	Mat2b	1110064C04Rik, 2410018D16Rik, MAT-II, MATIIbeta, TGR	327.966	0.40936	0.148238	0.00102475	0.0165916	254.395	277.089	278.899	287.837	357.802	450.758	385.117	331.834
ENSMUSG00000016308	ubiquitin-conjugating enzyme E2A	Ube2a	HHR6A, HR6A, Mhr6a	389.801	0.409357	0.130502	0.000321777	0.00752097	336.218	341.222	307.889	325.898	500.477	447.569	454.716	404.422
ENSMUSG00000021660	basic transcription factor 3	Btf3	1700054E11Rik	822.02	0.409149	0.164296	0.00217452	0.0275996	586.895	676.689	758.725	714.834	1141.4	1062.05	774.873	860.694
ENSMUSG00000050912	transmembrane protein 123	Tmem123	2310075C12Rik	78.8327	0.409112	0.427889	0.0234006	0.129924	93.7246	66.6	28.9895	38.0611	81.3694	57.4079	128.759	135.75
ENSMUSG00000033543	general transcription factor II A, 2	Gtf2a2	TFIIA-gamma, TfIIg, Tfiia2	882.734	0.409101	0.196383	0.00572742	0.0528172	629.294	677.511	821.702	773.115	1242.83	1289.55	829.393	798.475
ENSMUSG00000024993	DENN domain containing 10	Dennd10	1810055E12Rik, Fam45a	271.954	0.409076	0.178992	0.00364313	0.0391419	241.75	225.289	214.922	217.662	235.191	388.035	344.517	308.266
ENSMUSG00000091449	ribosomal protein L35 pseudogene	Gm10269		760.132	0.409072	0.179338	0.00366832	0.0392803	566.811	559.933	658.761	731.486	1042.2	1054.6	747.034	720.23
ENSMUSG00000083912	predicted gene 5391	Gm5391		81.5446	0.408857	0.276406	0.0160993	0.102997	60.2515	42.7555	82.97	72.5539	122.611	111.626	86.9992	72.5886
ENSMUSG00000058443	ribosomal protein L10, pseudogene 3	Rpl10-ps3	Gm10041	682.161	0.408831	0.167358	0.00245704	0.0300774	499.121	485.933	635.77	649.417	882.802	896.201	647.274	760.767
ENSMUSG00000044573	acid phosphatase 1, soluble	Acp1	4632432E04Rik, Acp-1, LMW-PTP, Lmptp	213.191	0.408666	0.186231	0.00448719	0.0447278	158.439	184.178	176.936	184.358	265.286	316.807	221.558	197.969
ENSMUSG00000027962	vascular cell adhesion molecule 1	Vcam1	CD106, Vcam-1	88.9071	0.408628	0.304164	0.0191167	0.114549	85.5423	87.9777	51.9812	49.9551	114.809	65.9128	143.839	111.24
ENSMUSG00000053347	zinc finger prtoein 943	Zfp943	4930432O21Rik	130.317	0.408268	0.195517	0.0057385	0.0528431	111.577	123.333	84.9692	108.236	141.56	183.918	133.399	155.547
ENSMUSG00000020267	histidine triad nucleotide binding protein 1	Hint1	Hint, Ipk1, PKCI-1, PRKCNH1	1804.02	0.408073	0.171686	0.00293539	0.0341116	1344.87	1284.31	1706.38	1656.85	2259.39	2593.99	1748.1	1838.28
ENSMUSG00000022338	ENY2 transcription and export complex 2 subunit	Eny2	1810057B09Rik, 6720481I12, DC6, Ey2	712.012	0.407742	0.1426	0.000779153	0.0138643	556.397	583.777	605.781	644.659	862.738	976.997	708.754	756.996
ENSMUSG00000028458	testis specific protein kinase 1	Tesk1		187.465	0.407724	0.209286	0.0076606	0.0641407	192.656	144.711	155.944	117.751	197.293	270.03	241.278	180.058
ENSMUSG00000066491	cytochrome c oxidase subunit 6C2	Cox6c2		350.568	0.407721	0.187728	0.00473438	0.046398	243.982	265.578	316.885	331.845	436.942	517.734	335.237	356.344
ENSMUSG00000004446	BH3 interacting domain death agonist	Bid	2700049M22Rik	72.5274	0.407686	0.219708	0.00916248	0.0720533	62.4831	59.2	65.9761	47.5763	73.5668	83.9856	99.7591	87.672
ENSMUSG00000094334	fatty acid binding protein 5-like 2	Fabp5l2		40.8553	0.407552	0.289632	0.0179677	0.110139	35.7046	29.6	33.9877	28.5458	61.3057	56.3448	41.7596	39.5938
ENSMUSG00000083621	predicted gene 14586	Gm14586		883.667	0.407524	0.178105	0.00363044	0.039059	639.708	656.955	799.71	832.586	1217.2	1209.82	832.873	880.491
ENSMUSG00000096255	dynein light chain Tctex-type 1B	Dynlt1b	AGS2, Dynlt1, Tctex-1, Tctex1	344.376	0.40717	0.148194	0.00108678	0.0170044	283.405	270.511	302.89	297.352	424.681	464.579	366.557	345.032
ENSMUSG00000066632	phosphoglycerate kinase-1, related sequence-7	Pgk1-rs7		438.497	0.406743	0.160712	0.00198946	0.0259946	374.898	441.533	325.882	318.761	449.204	481.588	583.475	532.631
ENSMUSG00000091655	predicted gene 8741	Gm8741		103.099	0.406604	0.222397	0.00966552	0.0740867	94.4685	67.4222	102.963	70.1751	120.382	143.52	98.5991	127.266
ENSMUSG00000025035	ADP-ribosylation factor-like 3	Arl3		805.126	0.406408	0.160803	0.00200262	0.0261207	587.639	655.311	724.738	719.592	1016.56	1135.4	795.753	806.017
ENSMUSG00000050538	RIKEN cDNA B230217C12 gene	B230217C12Rik		101.219	0.406322	0.220838	0.00951614	0.0736645	82.5669	98.6666	82.97	64.228	148.248	111.626	95.1192	126.323
ENSMUSG00000072676	transmembrane protein 254	Tmem254	0610008K04Rik, 0610010A22Rik, D14Ertd449e, Gm10395, Gm9746	70.0171	0.40616	0.265287	0.0155244	0.100884	60.2515	60.8444	57.979	42.8187	79.1401	118.005	78.8793	62.2188
ENSMUSG00000094191	ribosomal protein L31, pseudogene 14	Rpl31-ps14	Gm10072	90.8696	0.405897	0.197407	0.00616392	0.0554936	68.4339	74	83.9696	72.5539	121.497	112.69	98.5991	95.2137
ENSMUSG00000001847	Rac family small GTPase 1	Rac1	D5Ertd559e	2009.79	0.405778	0.170669	0.00296643	0.0343569	1941.44	1981.55	1308.53	1448.7	2258.28	2054.99	2611.14	2473.67
ENSMUSG00000027206	COP9 signalosome subunit 2	Cops2	Csn2, Sgn2, TRIP-15, Trip15	462.416	0.405377	0.174053	0.00333559	0.0370258	333.243	447.289	429.844	324.708	500.477	666.569	502.276	494.923
ENSMUSG00000041697	cytochrome c oxidase subunit 6A1	Cox6a1	VIaL	2112.11	0.405226	0.157576	0.00179475	0.0243096	1582.9	1575.38	1971.29	1930.41	2747.61	2845.94	2054.34	2188.97
ENSMUSG00000069939	predicted gene 12070	Gm12070		300.891	0.405122	0.146432	0.00102902	0.0166163	211.252	254.889	275.9	268.806	374.522	359.331	330.597	331.834
ENSMUSG00000022403	suppression of tumorigenicity 13	St13	1110007I03Rik, 3110002K08Rik, HIP, HOP, HSPABP	917.386	0.405088	0.178431	0.00385314	0.0404245	813.768	952.955	626.773	645.849	996.496	1057.79	1298.03	947.423
ENSMUSG00000081975	predicted gene 12482	Gm12482		69.7758	0.404621	0.2737	0.0166601	0.105254	58.02	44.4	69.9747	48.7657	91.4012	113.753	64.9594	66.9324
ENSMUSG00000028066	polyamine-modulated factor 1	Pmf1	2600009M07Rik	143.216	0.404473	0.20138	0.0068656	0.0596794	113.808	99.4888	144.948	112.994	163.853	196.675	131.079	182.886
ENSMUSG00000025665	ribosomal protein S6 kinase polypeptide 6	Rps6ka6	2610524K04Rik, RSK4, S6K-alpha-6	245.191	0.404224	0.305934	0.0198939	0.117484	261.834	256.533	132.952	110.615	322.134	208.369	371.197	297.896
ENSMUSG00000003161	sorcin	Sri	2210417O06Rik, 2900070H08Rik, Sor	503.785	0.404209	0.146894	0.00108459	0.0170044	403.165	424.266	425.846	437.702	578.503	716.536	506.916	537.345
ENSMUSG00000030615	transmembrane protein 126A	Tmem126a	1810020E01Rik	264.52	0.404101	0.254414	0.0143083	0.0958246	207.533	139.778	249.909	250.965	399.044	386.972	252.878	229.078
ENSMUSG00000045427	heterogeneous nuclear ribonucleoprotein H2	Hnrnph2	DXHXS1271E, Ftp-3, Ftp3, H', HNRNP	529.1	0.403798	0.202212	0.00708114	0.061114	519.949	536.089	348.874	330.655	537.261	559.195	689.034	711.746
ENSMUSG00000082016	phosphoglycerate mutase 1, pseudogene 2	Pgam1-ps2		244.15	0.403788	0.235864	0.0119601	0.0853742	221.666	259.822	160.942	145.108	250.796	233.884	379.317	301.667
ENSMUSG00000094955	predicted gene 3699	Gm3699		143.404	0.40377	0.213653	0.00861594	0.0694422	103.395	86.3333	139.949	140.35	178.344	194.549	160.079	144.235
ENSMUSG00000028455	stomatin (Epb7.2)-like 2	Stoml2	0610038F01Rik, MSLP2, SLP-2	460.264	0.403742	0.131432	0.000412165	0.00890571	415.066	424.266	376.864	334.224	558.439	529.428	504.596	539.23
ENSMUSG00000007739	chaperonin containing TCP1 subunit 4	Cct4	2610204B21Rik, A45, Cctd	1478.59	0.403687	0.138083	0.000653984	0.0122749	1432.65	1387.09	1075.61	1078.79	1702.07	1722.24	1679.67	1750.61
ENSMUSG00000067370	UDP-Gal:betaGlcNAc beta 1,3-galactosyltransferase, polypeptide 4	B3galt4	Gal-T2, Galt2	14.351	0.403567	0.531447	0.0226837	0.126992	11.1577	8.22222	9.99638	9.51526	13.3758	26.5777	20.8798	15.0834
ENSMUSG00000090544	ribosomal protein S2 pseudogene	Gm6576	EG625311	91.1768	0.403487	0.23669	0.0120211	0.0854406	64.7146	58.3777	99.9638	72.5539	122.611	116.942	85.8393	108.412
ENSMUSG00000026728	vimentin	Vim		1027.54	0.40341	0.10382	2.11462e-05	0.000974119	835.339	914.311	852.691	890.867	1238.37	1169.42	1188.99	1130.31
ENSMUSG00000060639	H4 clustered histone 9	H4c9	H4c1, H4c11, H4c12, H4c14, H4c16	36.1906	0.403099	0.33375	0.0218249	0.12406	19.34	27.9555	28.9895	35.6822	55.7324	43.5875	30.1597	48.0782
ENSMUSG00000022110	succinate-Coenzyme A ligase, ADP-forming, beta subunit	Sucla2	4930547K18Rik, A-SCS, SCS-betaA	447.199	0.40306	0.163655	0.0024231	0.0298293	407.628	433.311	359.87	289.026	475.955	580.458	548.675	482.667
ENSMUSG00000091512	late endosomal/lysosomal adaptor, MAPK and MTOR activator 3	Lamtor3	Map2k1ip1, Mapbp, Mapksp1, Mp1	224.331	0.402979	0.164266	0.00248377	0.0303118	187.449	219.533	168.939	171.275	297.611	275.345	233.158	241.334
ENSMUSG00000038965	ubiquitin-conjugating enzyme E2L 3	Ube2l3	UbcM4, Ubce7	721.072	0.402627	0.118973	0.000142364	0.00420833	630.782	601.044	632.771	576.863	781.369	764.376	898.992	882.376
ENSMUSG00000021737	proteasome (prosome, macropain) 26S subunit, non-ATPase, 6	Psmd6	2400006A19Rik	991.045	0.402589	0.146119	0.00108363	0.0170044	851.704	855.111	823.702	796.903	1238.37	1376.73	1024.27	961.564
ENSMUSG00000092086	predicted gene 6793	Gm6793		111.507	0.402487	0.192304	0.00578231	0.0531656	75.8723	96.2	106.961	89.2056	130.414	142.457	136.879	114.068
ENSMUSG00000057262	ribosomal protein L15, pseudogene 6	Rpl15-ps6		445.494	0.402169	0.179693	0.00420167	0.0430331	318.366	339.578	443.839	377.042	608.598	598.53	439.636	438.36
ENSMUSG00000032519	solute carrier family 25, member 38	Slc25a38	appoptosin	124.943	0.401991	0.17301	0.0033957	0.0373166	101.163	110.178	87.9681	116.562	143.79	152.025	142.679	145.177
ENSMUSG00000016637	intraflagellar transport 27	Ift27	2600013G09Rik, Rabl4	372.519	0.401913	0.139789	0.000763821	0.013701	326.548	323.955	309.888	292.594	498.248	441.19	380.477	407.251
ENSMUSG00000081604	ribosomal protein L27 pseudogene	LOC108167922		802.589	0.401833	0.177437	0.00395184	0.0411981	588.382	601.044	766.722	710.077	1116.88	1085.43	787.633	764.538
ENSMUSG00000094685	predicted pseudogene 5900	Gm5900		125.991	0.401778	0.190019	0.00560572	0.0519633	107.858	106.889	112.959	88.0162	154.936	171.161	117.159	148.948
ENSMUSG00000084333	40S ribosomal protein S2-like	Gm11599		45.783	0.401771	0.273534	0.0171782	0.107327	32.7292	33.7111	45.9833	33.3034	51.2738	64.8497	44.0796	60.3334
ENSMUSG00000031839	heat shock factor binding protein 1	Hsbp1	0610007A03Rik, Hsp25	2435.76	0.401715	0.162123	0.00235259	0.0292463	1906.48	1955.24	2144.22	2132.61	3211.3	3451.92	2319.98	2364.32
ENSMUSG00000067736	predicted gene 10222	Gm10222		1332.22	0.401339	0.157374	0.00193043	0.0255933	987.828	1003.11	1302.53	1166.81	1766.72	1660.58	1245.83	1524.36
ENSMUSG00000028013	pyrophosphatase (inorganic) 2	Ppa2	1110013G13Rik, Sid6306	232.163	0.401259	0.175405	0.00376077	0.0397773	185.218	196.511	214.922	174.843	304.299	319.996	219.238	242.276
ENSMUSG00000070493	coiled-coil-helix-coiled-coil-helix domain containing 2	Chchd2	Etohi6	1733.58	0.401226	0.191722	0.00584553	0.0536111	1231.81	1234.98	1653.4	1605.7	2417.67	2440.9	1589.19	1694.99
ENSMUSG00000050621	ribosomal protein S27, retrogene	Rps27rt	Gm9846, Rps27, Rps27l2	1109.06	0.40096	0.189052	0.00549795	0.0514635	870.3	744.111	878.682	1175.14	1436.78	1563.83	1170.43	1033.21
ENSMUSG00000026276	septin 2	Septin2	Nedd-5, Nedd5, Sept2, mKIAA0158	535.524	0.400951	0.135014	0.000575121	0.0112362	474.574	514.711	407.852	406.778	656.528	627.234	625.235	571.282
ENSMUSG00000040385	protein phosphatase 1 catalytic subunit alpha	Ppp1ca	Ppp1c, dism2	1494.25	0.40094	0.104495	2.61099e-05	0.00114467	1258.59	1388.73	1251.55	1183.46	1665.29	1725.43	1753.9	1727.04
ENSMUSG00000034675	drebrin 1	Dbn1		5593.72	0.400671	0.169466	0.00313201	0.0355287	5238.91	5159.44	4140.5	4101.08	5267.83	5795.01	8044.53	7002.45
ENSMUSG00000099764	ribosomal protein S10, pseudogene 2	Rps10-ps2	EG666274, Gm8017	415.606	0.40067	0.197368	0.0066569	0.0583685	270.76	283.667	388.859	428.187	577.388	521.987	407.156	446.844
ENSMUSG00000052957	growth arrest specific 1	Gas1	Gas-1	204.434	0.400592	0.190921	0.00584095	0.0536111	191.912	196.511	129.953	155.812	192.834	257.272	252.878	258.302
ENSMUSG00000068798	RAS-related protein 1a	Rap1a	G-22K, Krev-1, Rap1	261.202	0.4005	0.172579	0.0034782	0.0379839	191.168	209.667	266.903	202.199	308.758	361.457	276.078	273.386
ENSMUSG00000031762	metallothionein 2	Mt2	MT-II, Mt-2	44.7532	0.400471	0.312887	0.0208521	0.120608	31.9854	30.4222	33.9877	42.8187	59.0764	62.7234	64.9594	32.0521
ENSMUSG00000029388	eukaryotic translation initiation factor 2B, subunit alpha	Eif2b1	D5Ertd406e, EIF2BA	285.906	0.400433	0.154178	0.00173762	0.0238381	230.592	249.133	280.898	197.442	328.821	331.69	308.557	360.115
ENSMUSG00000063328	predicted gene 9396	Gm9396	EG668844	94.1948	0.400361	0.232298	0.0118446	0.0847043	59.5077	74.8222	88.9678	83.2586	132.643	121.194	80.0393	113.125
ENSMUSG00000081485	predicted gene 12338	Gm12338		844.03	0.400305	0.204273	0.00772339	0.06448	650.122	553.355	747.729	823.07	1084.55	1293.8	738.914	860.694
ENSMUSG00000073079	signal recognition particle 54A	Srp54a	54kDa, Srp54	170.407	0.4003	0.24605	0.0139766	0.0945972	180.755	171.844	92.9663	101.1	205.095	177.539	233.158	200.797
ENSMUSG00000014294	NADH:ubiquinone oxidoreductase subunit A2	Ndufa2	B8, C1-B8, CI-B8	774.3	0.400227	0.167184	0.00290355	0.0338467	585.407	553.355	730.735	714.834	1009.87	1043.97	814.313	741.913
ENSMUSG00000024097	serine and arginine-rich splicing factor 7	Srsf7	35kDa, 9430065L19Rik, 9G8, NX-96, Sfrs7	3209.64	0.39943	0.123063	0.000233615	0.00598887	2550.65	2677.15	2931.94	2711.85	4090.76	4008.98	3252.61	3453.15
ENSMUSG00000041571	selenoprotein W	Selenow	Sepw1, selW	6517.92	0.399305	0.152043	0.00159792	0.0223438	5455.37	5115.86	5689.94	5614.01	8179.29	9249.05	6070.23	6769.6
ENSMUSG00000044627	SWI5 recombination repair homolog (yeast)	Swi5	1500019F05Rik, 2900010J23Rik	1406.28	0.39926	0.158571	0.0021255	0.0271866	1077.09	1113.29	1286.53	1232.23	1806.85	1964.63	1323.55	1446.12
ENSMUSG00000026087	mitochondrial ribosomal protein L30	Mrpl30	2310001L22Rik, L30mt, MRP-L28, MRP-L30, Rpml28	435.555	0.399125	0.177858	0.0042061	0.0430331	328.036	346.978	392.858	380.611	632.006	548.564	379.317	476.068
ENSMUSG00000021606	NADH:ubiquinone oxidoreductase core subunit S6	Ndufs6	IP13	467.335	0.399038	0.167625	0.00302013	0.0347504	343.657	367.533	431.844	417.482	548.407	682.516	487.196	460.042
ENSMUSG00000021391	centromere protein P	Cenpp	1700022C02Rik, 4921518G09Rik	77.3015	0.398979	0.274529	0.0176292	0.109242	50.5815	72.3555	48.9823	73.7433	104.777	123.321	77.7193	66.9324
ENSMUSG00000040822	RIKEN cDNA 1700123O20 gene	1700123O20Rik	MNCb-2990	216.642	0.398964	0.183153	0.00490721	0.0476265	163.646	194.044	206.925	153.434	298.726	280.661	212.278	223.422
ENSMUSG00000062270	mortality factor 4 like 1	Morf4l1	MORFRG15, MRG15, TEG-189, Tex189, mKIAA4002	504.448	0.398654	0.138009	0.000743218	0.0134403	432.918	454.689	377.863	435.323	494.904	597.467	643.794	598.621
ENSMUSG00000037361	splicing factor 3B, subunit 6	Sf3b6	0610009D07Rik, 6030419K15Rik, Sf3b14	915.6	0.398542	0.183569	0.00498083	0.0480096	671.693	639.689	865.687	861.131	1220.54	1277.86	839.833	948.366
ENSMUSG00000083700	predicted gene 2986	Gm2986		24.2265	0.398499	0.379927	0.0246616	0.134255	19.34	16.4444	20.9924	15.4623	24.5223	42.5244	24.3598	30.1667
ENSMUSG00000056204	pyroglutamyl-peptidase I	Pgpep1	2810003H13Rik, Gm19458, PAP-I, PGP, PGP-I	219.537	0.398442	0.201742	0.00761193	0.0639472	197.119	205.555	148.946	170.085	221.815	199.865	302.757	310.151
ENSMUSG00000063253	short coiled-coil protein	Scoc	0610011C06Rik, 2810002J11Rik, SCOCO	419.14	0.398307	0.177601	0.0042244	0.043091	302.002	318.2	399.855	374.664	547.293	586.836	409.476	414.792
ENSMUSG00000002459	regulator of G-protein signaling 20	Rgs20	2900073E09Rik, Rgsz1	93.0638	0.398242	0.23423	0.0124879	0.0876133	71.4092	65.7777	88.9678	76.1221	96.9745	152.025	90.4792	102.755
ENSMUSG00000104514	high mobility group protein B1 pseudogene	Gm37164		63.3096	0.397986	0.277875	0.0183547	0.1115	52.8131	62.4889	37.9862	46.3869	86.9426	93.5536	75.3993	50.9063
ENSMUSG00000063314	H3.5 histone	H3f5		240.2	0.397936	0.166846	0.00300478	0.0346265	182.242	205.555	215.922	198.631	318.79	318.933	235.478	246.047
ENSMUSG00000041261	carbonic anhydrase 8	Car8	Ca8, Cals, Cals1, Carp, wdl	13.4017	0.397553	0.640617	0.0193034	0.115098	7.43846	4.93333	7.9971	14.2729	17.8344	12.7573	27.8398	14.1406
ENSMUSG00000040269	mitochondrial ribosomal protein S28	Mrps28	1500012D08Rik	155.805	0.397419	0.213274	0.00941422	0.0730518	109.345	120.044	144.948	136.782	214.013	227.505	139.199	154.604
ENSMUSG00000027305	NADH:ubiquinone oxidoreductase complex assembly factor 1	Ndufaf1	2410001M24Rik, CGI-65, CIA30	119.603	0.397226	0.244679	0.0140622	0.0947751	66.2023	83.8666	135.951	101.1	138.216	170.097	132.239	129.151
ENSMUSG00000062846	predicted gene 14176	Gm14176		384.363	0.396879	0.185121	0.00537991	0.0506985	348.864	392.2	301.891	229.556	393.471	432.685	501.116	475.126
ENSMUSG00000064193	predicted gene 4735	Gm4735		1517.35	0.396867	0.137191	0.000739961	0.0134035	1335.2	1390.38	1237.55	1157.29	1440.13	1798.78	1968.5	1810.95
ENSMUSG00000033430	telomeric repeat binding factor 2, interacting protein	Terf2ip	Rap1	249.972	0.396283	0.272538	0.0180125	0.110299	217.203	272.155	182.934	121.32	234.076	227.505	366.557	378.027
ENSMUSG00000011658	fuzzy planar cell polarity protein	Fuz	2600013E07Rik, b2b1273Clo	61.6121	0.396275	0.251136	0.0152945	0.10017	58.02	41.9333	55.9797	41.6293	89.1719	80.7963	60.3195	65.047
ENSMUSG00000044018	mitochondrial ribosomal protein L50	Mrpl50	D4Wsu125e	327.477	0.396051	0.164209	0.00285535	0.0334137	277.455	295.178	304.89	216.472	321.019	405.045	424.556	375.198
ENSMUSG00000051412				407.254	0.395968	0.127682	0.000384303	0.00848553	335.475	332.178	356.871	355.633	483.758	515.608	422.236	456.271
ENSMUSG00000084830	predicted gene 14539	Gm14539		920.631	0.395892	0.178244	0.00449653	0.0447278	699.215	652.844	811.706	900.382	1210.51	1293.8	934.952	861.637
ENSMUSG00000021591	glutaredoxin	Glrx	D13Wsu156e, Glrx1, Grx1, TTase	71.1751	0.395744	0.250378	0.0153835	0.100495	69.9215	45.2222	66.9757	46.3869	96.9745	65.9128	84.6793	93.3283
ENSMUSG00000103286	ribosomal protein L3 pseudogene	Gm5850	EG545543	60.6018	0.395508	0.22713	0.0119352	0.0852512	55.0446	47.6889	40.9852	53.5234	76.9108	71.2283	64.9594	74.4741
ENSMUSG00000024845	transmembrane protein 134	Tmem134	2410001H17Rik	245.647	0.395465	0.146956	0.00135238	0.0198911	208.277	212.133	232.916	172.464	288.694	275.345	293.477	281.87
ENSMUSG00000041124	Myb/SANT-like DNA-binding domain containing 4 with coiled-coils	Msantd4	8430410K20Rik, Mysantd4	287.787	0.395456	0.244247	0.0145048	0.0965726	310.184	280.378	175.936	160.57	293.153	293.418	425.716	362.943
ENSMUSG00000022354	NADH:ubiquinone oxidoreductase subunit B9	Ndufb9	1190008J14Rik, CI-B22	1227.1	0.395039	0.152886	0.00181928	0.0245194	965.512	965.288	1101.6	1091.88	1598.41	1656.32	1147.23	1290.57
ENSMUSG00000055612	cell division cycle associated 7	Cdca7	2310021G01Rik, JPO1	444.686	0.394988	0.256719	0.0162384	0.103438	415.81	451.4	298.892	259.291	401.274	383.782	704.114	642.928
ENSMUSG00000054405	DnaJ heat shock protein family (Hsp40) member C8	Dnajc8	1110021D09Rik, 2010009J04Rik	913.751	0.394622	0.124985	0.000322483	0.00752097	788.477	799.2	805.708	704.13	1065.6	1196	998.751	952.137
ENSMUSG00000020664	dihydrolipoamide dehydrogenase	Dld		500.795	0.394136	0.174752	0.00421785	0.043091	478.293	480.178	370.866	337.792	496.019	653.812	657.714	531.688
ENSMUSG00000085939	CD63 antigen, pseudogene	Cd63-ps		89.0523	0.393966	0.204515	0.00860257	0.0694035	75.1285	82.2222	72.9736	61.8492	122.611	110.563	92.7992	94.271
ENSMUSG00000022972	cilia and flagella associate protien 298	Cfap298	1110004E09Rik	180.275	0.393948	0.161097	0.00264015	0.0315462	137.612	166.911	148.946	151.055	220.7	226.442	177.478	213.052
ENSMUSG00000031827	coactosin like F-actin binding protein 1	Cotl1	1810074P22Rik, 2010004C08Rik, Clp	581.532	0.393819	0.349213	0.0240206	0.132041	344.401	319.022	543.803	564.969	1264.01	727.167	407.156	481.725
ENSMUSG00000027787	NMD3 ribosome export adaptor	Nmd3		269.848	0.393807	0.160396	0.00254982	0.0308528	194.888	205.555	241.912	264.049	336.624	337.006	301.597	277.157
ENSMUSG00000034868	myosin, light chain 12B, regulatory	Myl12b	1500001M02Rik, Mylc2b, RLC-B	1698.47	0.393766	0.126618	0.000378074	0.00838279	1390.99	1447.11	1426.48	1495.09	2175.79	2159.17	1698.23	1794.92
ENSMUSG00000031879	cytosolic iron-sulfur assembly component 2B	Ciao2b	1110019N10Rik, Fam96b	435.165	0.39363	0.15724	0.00226365	0.028413	331.755	368.355	362.869	398.452	542.834	603.846	444.276	428.933
ENSMUSG00000026696	vesicle-associated membrane protein 4	Vamp4	D1Ertd147e, Vamp-4	305.68	0.393419	0.164955	0.00309532	0.0353619	265.553	268.044	291.894	196.252	334.395	408.234	344.517	336.547
ENSMUSG00000022452	single-pass membrane protein with aspartate rich tail 1	Smdt1	1500032L24Rik, Emre	720.273	0.393406	0.168778	0.00351714	0.0381795	540.776	559.111	674.756	633.954	955.254	982.313	649.594	766.423
ENSMUSG00000047261	growth associated protein 43	Gap43	B-50, Basp2, GAP-43	2088.54	0.393326	0.113524	0.000111769	0.00350971	1751.76	1869.73	1836.33	1650.9	2464.49	2649.27	2292.14	2193.69
ENSMUSG00000069125	ribosomal protein S24, pseudogene 2	Rps24-ps2		54.2503	0.393303	0.272401	0.0183796	0.111531	34.2169	36.1778	57.979	45.1975	76.9108	69.1021	52.1995	62.2188
ENSMUSG00000082064	ribisomal protein L5, pseudogene 2	Rpl5-ps2	Gm14217	291.645	0.392938	0.200694	0.00803105	0.0661844	203.07	208.844	283.897	267.617	385.669	422.054	272.598	289.412
ENSMUSG00000080801	predicted gene 13310	Gm13310		14.9244	0.392882	0.567015	0.0226296	0.126885	14.1331	9.86666	6.99747	8.32586	11.1465	20.1991	18.5598	30.1667
ENSMUSG00000009927	ribosomal protein S25	Rps25	2810009D21Rik	511.511	0.39284	0.174645	0.00427174	0.0433867	363.741	369.178	470.829	504.309	632.006	710.157	509.236	532.631
ENSMUSG00000082284	H3.3 histone A, pseudogene 1	H3f3a-ps1		227.932	0.392759	0.187759	0.00610384	0.0550346	152.488	197.333	210.924	196.252	329.936	280.661	219.238	236.62
ENSMUSG00000081629	eukaryotic translation initiation factor 3, subunit 6, pseudogene 1	Eif3s6-ps1		108.595	0.392685	0.193846	0.00702407	0.0607081	98.1877	76.4666	85.9689	98.7209	149.363	123.321	126.439	110.297
ENSMUSG00000033763	MTSS I-BAR domain containing 2	Mtss2	ABBA, Mtss1l	919.367	0.392648	0.146544	0.00142746	0.0206196	958.074	770.422	680.753	687.478	985.35	1129.02	1077.63	1066.2
ENSMUSG00000068240	ubiquitin A-52 residue ribosomal protein fusion product 1, retrotransposed	Uba52rt	Gm11808, Uba52	1285.4	0.392465	0.177663	0.00471546	0.0462875	905.261	962.822	1154.58	1261.96	1767.83	1709.48	1190.15	1331.11
ENSMUSG00000019738	polymerase (RNA) II (DNA directed) polypeptide I	Polr2i	2810002B19Rik	296.404	0.392411	0.168232	0.00350661	0.0381083	235.799	211.311	250.909	294.973	380.095	383.782	285.358	329.006
ENSMUSG00000093826	predicted gene 6900	Gm6900		135.377	0.392293	0.202382	0.00840076	0.0683127	102.651	102.778	122.955	118.941	161.624	200.928	119.479	153.662
ENSMUSG00000073131	VMA21 vacuolar H+-ATPase homolog (S. cerevisiae)	Vma21	2610030H06Rik	238.933	0.392198	0.173486	0.00421125	0.0430616	217.947	228.578	172.937	176.032	279.777	246.641	334.077	255.474
ENSMUSG00000094683	adaptor-related protein complex 3, mu 1 subunit, pseudogene	Ap3m1-ps		112.715	0.392092	0.446284	0.0251116	0.13589	100.419	140.6	35.987	45.1975	101.433	102.058	200.678	175.344
ENSMUSG00000072789	predicted gene 10420	Gm10420		181.281	0.392086	0.194677	0.0071881	0.0618606	126.454	122.511	185.933	166.517	238.535	226.442	182.118	201.74
ENSMUSG00000036513	COMM domain containing 2	Commd2	1190017G07Rik, D3Ertd176e, HSPC042	382.204	0.391818	0.166722	0.00339471	0.0373166	299.77	354.378	356.871	267.617	473.726	513.482	361.917	429.876
ENSMUSG00000084131	ribosomal protein L3, pseudogene 2	Rpl3-ps2	EG628388, Gm6873	387.976	0.391803	0.132834	0.000633093	0.0120321	322.829	314.089	312.887	365.148	480.414	476.273	416.436	415.735
ENSMUSG00000078183	predicted gene 15610	Gm15610		135.108	0.391692	0.211348	0.00989896	0.0751741	98.1877	115.933	109.96	120.13	187.261	195.612	121.799	131.979
ENSMUSG00000063882	ubiquinol-cytochrome c reductase hinge protein	Uqcrh	2210416J04Rik, 2310021J10Rik, 2610041P16Rik	999.446	0.391657	0.156752	0.00231815	0.028937	718.555	832.911	872.684	934.875	1315.29	1325.7	1005.71	989.845
ENSMUSG00000028932	proteasome (prosome, macropain) 26S subunit, ATPase 2	Psmc2		627.11	0.391588	0.189644	0.00654556	0.0576679	625.575	619.955	423.847	407.967	659.872	662.317	868.832	748.511
ENSMUSG00000036241	ubiquitin-conjugating enzyme E2R 2	Ube2r2	1200003M11Rik, Cdc34b, Ubc3b	1179.66	0.391201	0.13975	0.00101028	0.0164013	1144.78	1059.84	818.704	962.231	1249.52	1416.06	1456.95	1329.22
ENSMUSG00000032330	cytochrome c oxidase subunit 7A2	Cox7a2	COX7AL, Cox7a3, CoxVIIa-L	1488.78	0.391021	0.194324	0.0072991	0.062431	1050.31	1073	1359.51	1447.51	2016.4	2136.85	1295.71	1530.96
ENSMUSG00000083669	macrophage migration inhibitory factor, pseudogene 4	Mif-ps4		760.388	0.390692	0.149478	0.00171149	0.0235508	647.146	581.311	670.757	663.69	967.515	1017.4	707.594	827.699
ENSMUSG00000047844	brain expressed X-linked 4	Bex4		239.518	0.390689	0.205124	0.00899276	0.0713368	167.365	148	231.916	243.829	297.611	328.501	252.878	246.047
ENSMUSG00000039182	expressed sequence AW209491	AW209491		114.134	0.390641	0.233511	0.0137723	0.0935157	106.37	123.333	73.9732	65.4174	123.726	147.772	146.159	126.323
ENSMUSG00000060019	predicted pseudogene 10073	Gm10073		509.112	0.390621	0.17342	0.0042899	0.0434883	365.228	393.844	479.826	462.68	684.394	684.642	479.076	523.204
ENSMUSG00000030884	ubiquinol cytochrome c reductase core protein 2	Uqcrc2	1500004O06Rik	812.693	0.390162	0.147395	0.0015667	0.0220773	645.659	846.888	657.762	588.757	910.668	980.187	1003.39	868.236
ENSMUSG00000084168	ATP synthase, H+ transporting, mitochondrial FO complex, subunit G2, pseudogene	Atp5l2-ps		275.11	0.390114	0.190793	0.00683037	0.0594586	197.863	204.733	243.912	267.617	333.28	399.729	243.598	310.151
ENSMUSG00000059033	ribosomal protein L18A, pseudogene 1	Rpl18a-ps1	EG665366, Gm7602	335.364	0.390066	0.185401	0.00602098	0.0545447	255.883	235.978	329.881	293.784	423.567	470.957	371.197	301.667
ENSMUSG00000027641	RB transcriptional corepressor like 1	Rbl1	PRB1, p107	145.835	0.389746	0.204974	0.00915834	0.0720533	114.552	109.355	158.942	97.5315	150.478	173.287	204.158	158.375
ENSMUSG00000064351	cytochrome c oxidase subunit I	mt-Co1	CoxI	115348	0.388746	0.153052	0.00215012	0.0274133	81359.7	85366.4	117609	104299	130985	150603	119022	133536
ENSMUSG00000078087	ribosomal protein S12-like 1	Rps12l1	Gm15887, Rps12-ps8	190.819	0.388192	0.187681	0.00654325	0.0576679	127.198	148.822	179.935	179.601	239.65	260.462	199.518	191.37
ENSMUSG00000026003	acyl-Coenzyme A dehydrogenase, long-chain	Acadl	LCAD	68.2294	0.388066	0.225399	0.0128634	0.0895469	55.0446	64.9555	58.9786	42.8187	76.9108	80.7963	92.7992	73.5314
ENSMUSG00000059461	predicted gene 7331	Gm7331		603.515	0.387834	0.201968	0.00887477	0.070586	407.628	475.244	521.811	589.946	873.885	836.667	524.315	598.621
ENSMUSG00000027495	family with sequence similarity 210, member B	Fam210b	2010011I20Rik	646.356	0.387491	0.224569	0.0128573	0.0895469	660.535	612.555	470.829	367.527	623.089	622.982	979.032	834.298
ENSMUSG00000021576	programmed cell death 6	Pdcd6	Alg2, MA-3, PS2, alg-2	490.987	0.387433	0.175231	0.00481619	0.0469462	356.302	399.6	479.826	405.588	650.955	667.633	441.956	526.032
ENSMUSG00000070343	ribosomal protein L11 pseudogene	Gm10288		893.365	0.387359	0.171193	0.00426949	0.0433867	646.402	686.555	832.698	825.449	1182.64	1230.02	886.232	856.923
ENSMUSG00000084874	predicted gene 12906	Gm12906		47.1905	0.387307	0.285335	0.021183	0.122024	29.7538	49.3333	38.9859	30.9246	66.8789	64.8497	48.7196	48.0782
ENSMUSG00000005656	sorting nexin 6	Snx6	2010006G21Rik, 2610032J07Rik, 2810425K19Rik	885.747	0.387192	0.119823	0.000261306	0.00645789	711.117	796.733	705.744	804.04	1085.67	1079.06	962.792	940.824
ENSMUSG00000083679	predicted gene 12892	Gm12892		689.971	0.3871	0.137485	0.000986012	0.0161372	648.634	630.644	538.805	517.392	702.229	796.269	876.952	808.845
ENSMUSG00000025981	coenzyme Q10B	Coq10b	1500041J02Rik, 1700030I21Rik, 9530077A17Rik	146.228	0.386745	0.197697	0.00831251	0.0678076	99.6754	111	143.948	130.835	202.866	171.161	136.879	173.459
ENSMUSG00000098019	glyceraldehyde-3-phosphate dehydrogenase pseudogene	Gm2546		39.1281	0.386593	0.277251	0.0205576	0.119705	31.2415	33.7111	32.9881	26.167	55.7324	41.4613	41.7596	49.9636
ENSMUSG00000025465	enoyl Coenzyme A hydratase, short chain, 1, mitochondrial	Echs1	SCEH, mECH, mECH1	445.205	0.38613	0.127324	0.000505341	0.0102594	426.224	379.044	357.87	348.497	539.49	495.409	517.356	497.751
ENSMUSG00000035242	ornithine decarboxylase antizyme 1	Oaz1	AZ-1, AZ1, Antizyme, ODC-Az, Oaz	1490.52	0.386111	0.159657	0.00293682	0.0341116	1094.2	1188.11	1387.5	1344.03	1985.19	1989.08	1487.11	1448.94
ENSMUSG00000059278	N(alpha)-acetyltransferase 38, NatC auxiliary subunit	Naa38	1500034E06Rik, Lsmd1	101.811	0.385945	0.255627	0.0175907	0.109078	66.9462	80.5777	64.9765	116.562	150.478	133.952	91.6392	109.354
ENSMUSG00000083757	ribosomal protein S15A, pseudogene 4	Rps15a-ps4		137.652	0.385943	0.214588	0.0113155	0.0818164	105.626	108.533	126.954	111.804	175	203.054	109.039	161.203
ENSMUSG00000089838	predicted pseudogene 2962	Gm2962		128.29	0.385395	0.255306	0.0176922	0.109426	98.9315	76.4666	114.958	123.698	178.344	203.054	110.199	120.667
ENSMUSG00000024146	cysteine-rich PDZ-binding protein	Cript	1200020A08Rik	950.087	0.385389	0.15465	0.00244329	0.0300039	790.709	693.955	827.7	890.867	1158.12	1324.63	946.552	968.163
ENSMUSG00000091277	predicted gene 1818	Gm1818		154.51	0.385262	0.178824	0.00549403	0.0514534	107.858	115.933	144.948	148.676	171.656	191.36	192.558	163.089
ENSMUSG00000000355	malignant T cell amplified sequence 1	Mcts1	1500019M23Rik, MCT-1	529.22	0.385188	0.205916	0.00993711	0.0754008	416.554	390.555	441.84	498.362	783.598	754.808	451.236	496.808
ENSMUSG00000027752	exosome component 8	Exosc8	2310032N20Rik, CIP3, mKIAA4013	314.346	0.385054	0.14191	0.00133098	0.019656	258.115	272.155	262.905	271.185	375.637	418.865	325.957	329.948
ENSMUSG00000028832	stathmin 1	Stmn1	19k, Lag, Lap18, Op18, P18	10114.2	0.384842	0.112192	0.000131344	0.00395668	8791.52	9134.88	8554.9	8072.51	11801.9	13008.2	10714.8	10834.6
ENSMUSG00000036353	purinergic receptor P2Y, G-protein coupled 12	P2ry12	2900079B22Rik, 4921504D23Rik, P2Y12	51.0757	0.384762	0.384403	0.0262277	0.139558	13.3892	48.5111	44.9837	46.3869	50.1592	66.9759	68.4394	69.7605
ENSMUSG00000026766	methylmalonic aciduria (cobalamin deficiency) cblD type, with homocystinuria	Mmadhc	2010311D03Rik, CblD	407.105	0.384547	0.18558	0.00670695	0.0587396	419.529	397.133	274.9	261.67	503.821	439.064	498.796	461.928
ENSMUSG00000019494	COP9 signalosome subunit 6	Cops6	Sgn3, VIP/MOV34	1108.89	0.384269	0.135077	0.000922735	0.0155399	923.113	894.577	980.645	966.989	1404.46	1445.83	1079.95	1175.56
ENSMUSG00000007338	mitochondrial ribosomal protein L49	Mrpl49	L49mt, MRP-L49, Nof1	188.485	0.384251	0.19826	0.00885965	0.0704966	173.316	189.933	129.953	129.645	227.388	173.287	235.478	248.875
ENSMUSG00000098332	Pigb opposite strand 1	Pigbos1	2310009A05Rik, 5031420N21Rik	123.945	0.384132	0.222879	0.0128944	0.0896334	87.7739	81.4	109.96	128.456	149.363	182.855	115.999	135.75
ENSMUSG00000022889	mitochondrial ribosomal protein L39	Mrpl39	C21orf8, MRP-L5, ORF22, Rpml5	232.04	0.384092	0.16124	0.00328074	0.0366208	220.178	217.067	176.936	164.138	290.923	282.787	256.358	247.933
ENSMUSG00000052456	guided entry of tail-anchored proteins factor 3, ATPase	Get3	1810048H22Rik, ArsA, Asna1	466.536	0.383837	0.163206	0.00350849	0.0381083	369.692	379.044	441.84	378.232	595.223	617.666	409.476	541.115
ENSMUSG00000040997	abhydrolase domain containing 4	Abhd4	1110035H23Rik, Abh4	217.354	0.383805	0.263212	0.0192686	0.115003	210.508	223.644	129.953	132.024	168.312	250.894	288.837	334.662
ENSMUSG00000024608	ribosomal protein S14	Rps14	2600014J02Rik	1935.99	0.383715	0.185757	0.00676062	0.0589965	1403.64	1428.2	1847.33	1771.03	2637.26	2736.44	1724.91	1939.15
ENSMUSG00000067719	predicted gene 10221	Gm10221		728.788	0.383706	0.184221	0.00652933	0.0576679	534.082	523.755	667.758	705.319	990.923	1007.83	683.234	717.402
ENSMUSG00000086688	predicted gene 11560	Gm11560		1222.99	0.383643	0.148536	0.00193472	0.0256128	1228.09	1136.31	878.682	887.298	1367.67	1488.35	1472.03	1325.45
ENSMUSG00000030905	crystallin, mu	Crym		153.012	0.38348	0.161957	0.00339653	0.0373166	125.71	142.244	127.954	117.751	195.064	176.476	178.638	160.261
ENSMUSG00000044894	ubiquinol-cytochrome c reductase, complex III subunit VII	Uqcrq	1100001F06Rik, 1500040F11Rik, 5830407L17Rik, 9.5kDa, QP-C	861.226	0.383193	0.175225	0.00520973	0.0497666	708.142	639.689	741.731	793.335	1134.71	1238.52	789.953	843.725
ENSMUSG00000059040	enolase 1B, retrotransposed	Eno1b	EG433182, Eno-1, Eno1, Gm5506, NNE	627.636	0.38318	0.120357	0.000312381	0.00737285	546.727	545.133	534.806	513.824	629.777	740.987	737.754	772.079
ENSMUSG00000056201	cofilin 1, non-muscle	Cfl1	Cof	9275.03	0.383155	0.124482	0.00044207	0.00931343	7489.79	7830.02	8574.89	7703.8	11431.8	12017.4	9423.76	9728.76
ENSMUSG00000036617	enhancer trap locus 4	Etl4	6620402G01Rik, 9430077C05Rik, E330027G05Rik, Etl-4, Skt	219.193	0.382842	0.173549	0.00501707	0.0482308	207.533	175.133	183.933	166.517	241.879	203.054	299.277	276.214
ENSMUSG00000059363	frataxin	Fxn	FA, FARR, Frda, X25	128.591	0.38256	0.177681	0.00567277	0.0524707	100.419	125.8	98.9642	104.668	147.134	165.845	132.239	153.662
ENSMUSG00000043618	eukaryotic translation initiation factor 5A-like 3, pseudogene	Eif5al3-ps		209.668	0.382503	0.167004	0.00415127	0.0427128	212.74	180.889	166.94	141.54	228.503	243.452	245.918	257.36
ENSMUSG00000027285	HAUS augmin-like complex, subunit 2	Haus2	1700101G24Rik, 2410007P03Rik, Cep27	219.268	0.382491	0.167461	0.00420593	0.0430331	206.789	209.667	169.938	147.487	276.433	237.073	264.478	242.276
ENSMUSG00000061167	ribosomal protein L15, pseudogene 3	Rpl15-ps3	Gm15505	601.46	0.382469	0.166637	0.00405085	0.0419968	458.953	450.578	551.8	560.211	846.019	737.798	556.795	649.527
ENSMUSG00000050549	family with sequence similarity 241, member A	Fam241a	2700063A17Rik, 5730508B09Rik	80.688	0.382238	0.237891	0.0157443	0.101657	60.9954	58.3777	78.9714	64.228	107.006	118.005	88.1592	69.7605
ENSMUSG00000014402	tumor susceptibility gene 101	Tsg101	CC2	1193.99	0.382212	0.121093	0.000344023	0.00782459	1088.25	1082.04	1025.63	875.404	1323.09	1378.85	1306.15	1472.51
ENSMUSG00000069188	predicted gene 13192	Gm13192		61.8812	0.382075	0.288356	0.0221286	0.125004	43.8869	32.8889	49.9819	70.1751	82.484	81.8594	80.0393	53.7345
ENSMUSG00000025290	ribosomal protein S24	Rps24		749.152	0.381974	0.183868	0.00666702	0.058429	527.387	543.489	705.744	724.349	1026.59	999.323	686.714	779.621
ENSMUSG00000015672	mitochondrial ribosomal protein L32	Mrpl32	0610033O15Rik	254.848	0.381712	0.214809	0.0120101	0.0854169	191.912	180.067	284.897	181.979	334.395	367.836	241.278	256.417
ENSMUSG00000061684	ribosomal protein L21, pseudogene 8	Rpl21-ps8	EG637748, Gm7218	164.439	0.381452	0.20926	0.0110433	0.0806185	119.015	128.267	151.945	143.918	206.21	254.083	161.239	150.834
ENSMUSG00000001774	cysteine and histidine rich domain containing 1	Chordc1	1110001O09Rik, Chp-1, morgana	434.445	0.381406	0.140254	0.00133684	0.0197266	421.017	365.066	375.864	309.246	510.509	494.346	534.755	464.756
ENSMUSG00000061477	ribosomal protein S7	Rps7	Mtu, Rps7A, S7	380.344	0.381303	0.1639	0.00377506	0.0398588	293.075	295.178	351.873	340.171	507.165	501.788	368.877	384.626
ENSMUSG00000027499	protein kinase inhibitor, alpha	Pkia	PKIalpha	1609.19	0.380938	0.17263	0.00505413	0.04851	1515.21	1611.55	1098.6	1168	1570.54	1729.68	2158.74	2021.17
ENSMUSG00000020176	growth factor receptor bound protein 10	Grb10	5730571D09Rik, Meg1, mKIAA0207	847.595	0.38088	0.311558	0.0246178	0.134057	879.226	757.266	536.806	473.384	634.235	664.443	1503.35	1332.05
ENSMUSG00000081113	predicted pseudogene 7308	Gm7308		359.25	0.38078	0.18176	0.00646384	0.0573298	273.735	296	302.89	328.277	478.184	510.292	313.197	371.428
ENSMUSG00000028234	ribosomal protein S20	Rps20	4632426K06Rik, Dsk4	796.573	0.380648	0.182162	0.00654258	0.0576679	589.126	561.577	747.729	763.6	1082.32	1086.5	777.193	764.538
ENSMUSG00000061833	ribosomal protein S2 pseudogene	Gm6311	EG622313	273.622	0.380453	0.157202	0.0029881	0.0344776	206.045	197.333	253.908	267.617	324.363	339.132	307.397	293.183
ENSMUSG00000036257	patatin-like phospholipase domain containing 8	Pnpla8	1200006O19Rik, Ipla2(gamma)	639.603	0.380415	0.251629	0.0182754	0.111323	624.831	663.533	373.865	403.209	592.993	577.268	1013.83	867.293
ENSMUSG00000021040	SRA stem-loop interacting RNA binding protein	Slirp	1810035L17Rik	365.632	0.380365	0.210162	0.0113707	0.0820587	284.149	243.378	282.898	397.262	488.216	528.365	364.237	336.547
ENSMUSG00000081051	predicted pseudogene 15427	Gm15427		2847.25	0.380348	0.169477	0.00465189	0.0457625	2024.01	2111.47	2731.01	2696.39	3552.39	3985.6	2783.98	2893.18
ENSMUSG00000018446	complement component 1, q subcomponent binding protein	C1qbp	D11Wsu182e, HABP1, P32, gC1qBP	607.991	0.379786	0.161401	0.00355911	0.0385199	466.392	469.489	505.817	607.788	667.675	847.298	716.874	582.595
ENSMUSG00000021241	iron-sulfur cluster assembly 2	Isca2	0710001C05Rik, 5730594E03Rik, Hbld1	247.359	0.379708	0.162957	0.00379566	0.0399634	235.799	213.778	182.934	198.631	296.497	314.68	302.757	233.792
ENSMUSG00000032047	acetyl-Coenzyme A acetyltransferase 1	Acat1	6330585C21Rik, Acat	1132.72	0.379457	0.143291	0.00165371	0.0229296	1052.54	1114.93	863.687	807.608	1251.75	1214.07	1382.71	1374.47
ENSMUSG00000091931	GON7 subunit of KEOPS complex	Gon7		155.189	0.379403	0.195233	0.00890798	0.070788	113.808	119.222	154.944	128.456	203.981	211.559	142.679	166.86
ENSMUSG00000034875	nudix hydrolase 19	Nudt19	D7Rp2, D7Rp2-r, D7Rp2-s, D7Rp2e, RP2-r	362.28	0.379318	0.184154	0.00706714	0.0610222	338.45	342.866	277.899	248.586	529.458	438.001	346.837	376.141
ENSMUSG00000035885	cytochrome c oxidase subunit 8A	Cox8a	COX8L	1195.94	0.379258	0.18824	0.00774333	0.064587	831.62	851.822	1065.61	1239.36	1607.32	1640.38	1153.03	1178.39
ENSMUSG00000079139	nucleosome assembly protein 1-like 1 pseudogene	Gm4204		1030.41	0.379132	0.135645	0.00108772	0.0170044	839.802	869.088	906.672	888.488	1393.31	1253.41	1060.23	1032.27
ENSMUSG00000068262	60S ribosomal protein L3 related	Gm5879	EG545864	488.697	0.37886	0.124752	0.000514492	0.0103526	420.273	425.911	369.866	451.975	584.076	565.574	519.675	572.225
ENSMUSG00000047260	ER membrane protein complex subunit 6	Emc6	0610009E20Rik, 0610025L18Rik, Tmem93	353.135	0.378696	0.172398	0.00519839	0.0496844	260.346	265.578	329.881	330.655	451.433	483.715	343.357	360.115
ENSMUSG00000014551	mitochondrial ribosomal protein S25	Mrps25	2810429N01Rik, Rpms25	179.448	0.378669	0.162584	0.00380379	0.0400225	154.72	139.778	153.944	155.812	237.42	210.496	209.958	173.459
ENSMUSG00000083914	ribosomal protein S18, pseudogene 1	Rps18-ps1	Gm11230	164.595	0.378574	0.198489	0.00957447	0.0738566	118.272	113.467	172.937	142.729	206.21	224.316	168.199	170.63
ENSMUSG00000021176	EF-hand calcium binding domain 11	Efcab11	2610021K21Rik, 2610110A13Rik	27.1533	0.37841	0.483291	0.0256901	0.137849	9.67	36.1778	11.9957	17.8411	25.6369	36.1457	38.2797	41.4792
ENSMUSG00000026356	aspartyl-tRNA synthetase 1	Dars1	5730439G15Rik, Dars	534.494	0.378307	0.240198	0.016973	0.106669	583.919	516.355	291.894	344.928	548.407	511.356	714.554	764.538
ENSMUSG00000037710	CDGSH iron sulfur domain 1	Cisd1	D10Ertd214e, Zcd1, mitoNEET	620.302	0.378281	0.119939	0.00035358	0.00797202	567.555	540.2	547.802	462.68	706.687	731.419	682.074	724.001
ENSMUSG00000041353	VCP nuclear cofactor family member 2	Vcf2	2700081K05Rik, 6330540D07Rik, CXorf44-like, Tmem29	260.436	0.378027	0.186388	0.00757217	0.0637726	222.41	206.378	216.921	223.609	328.821	389.098	228.518	267.73
ENSMUSG00000027566	proteasome subunit alpha 7	Psma7	C6-I	2243.62	0.377811	0.139061	0.00136631	0.0200636	1809.78	1805.6	2037.26	1972.04	2869.11	2956.51	2209.78	2288.9
ENSMUSG00000100839	predicted gene 5920	Gm5920		17.35	0.377674	0.48426	0.0262533	0.139591	19.34	10.6889	7.9971	9.51526	20.0637	19.136	31.3197	20.7396
ENSMUSG00000020089	pyrophosphatase (inorganic) 1	Ppa1	2010317E03Rik, Pyp	715.524	0.377372	0.127956	0.000684694	0.0127149	651.609	688.2	554.799	543.559	799.203	854.74	801.553	830.527
ENSMUSG00000001687	ubiquitin-like 3	Ubl3	HCG, MUB, mmMUB	476.359	0.377296	0.165372	0.0043315	0.0437489	425.48	487.578	384.861	303.299	542.834	533.681	608.995	524.147
ENSMUSG00000007892	ribosomal protein lateral stalk subunit P1	Rplp1	2410042H16Rik, Arpp1, C430017H15Rik	939.118	0.377259	0.185131	0.00744223	0.0631789	672.437	659.422	858.689	947.958	1271.81	1267.23	880.432	954.965
ENSMUSG00000060121	gem nuclear organelle associated protein 2	Gemin2	Sip1, gemin-2	70.1563	0.376712	0.209858	0.0120466	0.0855084	54.3008	65.7777	58.9786	52.334	83.5987	74.4176	86.9992	84.8439
ENSMUSG00000081751	predicted gene 14251	Gm14251		55.0125	0.376419	0.269861	0.021532	0.12336	46.1185	39.4666	43.9841	46.3869	57.9617	79.7332	81.1993	45.2501
ENSMUSG00000040771	O-acyl-ADP-ribose deacylase 1	Oard1		245.545	0.376388	0.19391	0.0091379	0.0720533	159.927	272.155	203.926	180.79	312.102	310.428	256.358	268.672
ENSMUSG00000020326	cyclin G1	Ccng1		167.202	0.376283	0.380449	0.0278517	0.144769	151.745	180.889	86.9685	79.6903	121.497	140.33	354.957	221.537
ENSMUSG00000031239	integral membrane protein 2A	Itm2a	Bricd2a, E25, Itm2	68.9051	0.376094	0.252684	0.0194114	0.115665	59.5077	50.9778	69.9747	41.6293	93.6305	96.7429	76.5593	62.2188
ENSMUSG00000056943	predicted gene 10015	Gm10015		36.5696	0.375827	0.301386	0.0252133	0.136197	34.2169	29.6	20.9924	29.7352	53.5031	34.0195	45.2396	45.2501
ENSMUSG00000026248	mitochondrial ribosomal protein L44	Mrpl44	1810030E18Rik, 5730593H20Rik	109.267	0.375743	0.181049	0.00701132	0.0606556	101.163	97.8444	86.9685	78.5009	128.185	115.879	134.559	131.037
ENSMUSG00000008301	phosphorylated adaptor for RNA export	Phax	2810055C14Rik, 4933427L19Rik, D18Ertd65e, Rnuxa, p55	456.519	0.375664	0.142543	0.00174613	0.0239115	426.224	416.866	352.872	353.254	570.7	550.691	448.916	532.631
ENSMUSG00000099492	eukaryotic translation elongation factor 1 gamma pseudogene	Gm5525	EG433283	165.766	0.375446	0.192867	0.00902378	0.0714891	120.503	127.444	160.942	143.918	240.764	201.991	169.359	161.203
ENSMUSG00000004610	electron transferring flavoprotein, beta polypeptide	Etfb	0610009I16Rik, 2810441H06Rik	365.795	0.375338	0.178278	0.00650081	0.0575279	302.002	251.6	315.886	358.012	504.936	456.074	330.597	407.251
ENSMUSG00000047242	TATA-box binding protein associated factor 9B	Taf9b	Taf9l	58.8141	0.375188	0.234478	0.016676	0.105276	46.1185	53.4444	48.9823	42.8187	72.4522	63.7866	83.5193	59.3907
ENSMUSG00000068396	ribosomal protein L34, pseudogene 1	Rpl34-ps1	EG619547, Gm10239	388.911	0.375055	0.159063	0.00361358	0.03893	310.928	308.333	333.879	361.58	492.675	526.239	361.917	415.735
ENSMUSG00000049891	predicted gene 7984	Gm7984		69.4035	0.375032	0.240423	0.0178549	0.109703	62.4831	64.1333	60.9779	36.8716	80.2547	91.4274	89.3192	69.7605
ENSMUSG00000031601	CCR4-NOT transcription complex, subunit 7	Cnot7	CAF-1, Caf1, Pop2	1303.48	0.374731	0.161037	0.00393422	0.0410716	1349.34	1221	958.653	868.268	1466.88	1621.24	1470.87	1471.57
ENSMUSG00000021596	multiple C2 domains, transmembrane 1	Mctp1	2810465F10Rik	74.774	0.374681	0.226344	0.0154212	0.100537	71.4092	59.2	50.9815	63.0386	90.2866	69.1021	105.559	88.6147
ENSMUSG00000030423	processing of precursor 4, ribonuclease P/MRP family, (S. cerevisiae)	Pop4	1110023P21Rik, Rpp29	456.132	0.374659	0.145733	0.0020915	0.0269844	397.958	453.044	354.871	340.171	533.917	564.511	541.715	462.87
ENSMUSG00000034259	exosome component 4	Exosc4	1110039I09Rik, 1500001N04Rik, Rrp41	285.235	0.374633	0.160341	0.00380618	0.0400245	220.178	231.867	218.921	293.784	347.77	367.836	292.317	309.209
ENSMUSG00000079056	Kv channel interacting protein 3, calsenilin	Kcnip3	4933407H12Rik, Csen, DREAM, KChIP3	221.093	0.374358	0.184273	0.00767127	0.0641629	167.365	181.711	193.93	197.442	188.376	245.578	299.277	295.068
ENSMUSG00000074553	eukaryotic translation initiation factor 1, pseudogene 1	Eif1-ps1		151.445	0.374261	0.182135	0.00728654	0.062353	113.808	124.978	138.95	129.645	189.49	209.433	160.079	145.177
ENSMUSG00000083337	ribosomal protein L18 pseudogene	Gm11539		215.552	0.374128	0.187805	0.00832377	0.067869	168.109	165.267	195.929	191.495	308.758	270.03	184.438	240.391
ENSMUSG00000021824	adaptor-related protein complex 3, mu 1 subunit	Ap3m1	1200013D09Rik	274.157	0.37404	0.30712	0.0258161	0.138088	271.504	305.867	129.953	151.055	261.942	243.452	452.396	377.084
ENSMUSG00000023068	NUS1 dehydrodolichyl diphosphate synthase subunit	Nus1	1600027K07Rik, D10Ertd438e	157.181	0.374025	0.26786	0.0220002	0.124627	171.828	154.578	86.9685	89.2056	148.248	165.845	234.318	206.453
ENSMUSG00000018678	Sp2 transcription factor	Sp2	4930480I16Rik, mKIAA0048	186.882	0.374001	0.157026	0.00345529	0.0378934	171.828	155.4	157.943	146.297	201.751	195.612	219.238	246.99
ENSMUSG00000020288	AHA1, activator of heat shock protein ATPase 2	Ahsa2		425.637	0.373848	0.124284	0.000579546	0.01125	348.864	394.666	355.871	355.633	450.318	475.21	517.356	507.178
ENSMUSG00000082424	glyceraldehyde-3-phosphate dehydrogenase pseudogene	Gm13292		80.9948	0.373788	0.200174	0.0107098	0.0793398	64.7146	67.4222	73.9732	63.0386	105.892	85.0487	86.9992	100.87
ENSMUSG00000043223	predicted pseudogene 4835	Gm4835		81.2268	0.373672	0.219321	0.0144104	0.0963053	84.7985	64.1333	59.9783	57.0916	91.4012	107.374	102.079	82.9585
ENSMUSG00000026568	mitochondrial pyruvate carrier 2	Mpc2	0610006C01Rik, 2010002I07Rik, 2610205H19Rik, Brp44, ESTM43	526.134	0.373637	0.19216	0.00919593	0.0722224	354.815	433.311	526.809	440.081	697.77	754.808	499.956	501.522
ENSMUSG00000021448	src homology 2 domain-containing transforming protein C3	Shc3	N-Shc, Rai, ShcC	24.3106	0.373507	0.394594	0.0282457	0.146099	17.8523	14.8	16.9938	22.5988	36.7834	17.0097	38.2797	30.1667
ENSMUSG00000083477	predicted pseudogene 5555	Gm5555		196.559	0.373476	0.157933	0.00360002	0.0388468	177.779	150.467	168.939	167.707	190.605	244.515	227.358	245.105
ENSMUSG00000074479	RNA transcription, translation and transport factor, pseudogene	Rtraf-ps		245.26	0.37339	0.208566	0.0122705	0.0866914	166.622	176.778	237.914	231.935	322.134	354.015	213.438	259.245
ENSMUSG00000030335	mitochondrial ribosomal protein L51	Mrpl51	2610511M02Rik, CDA09, HSPC241, Mrp64	311.88	0.372934	0.137404	0.00141299	0.0204675	287.125	252.422	241.912	280.7	371.178	388.035	335.237	338.433
ENSMUSG00000021731	mitochondrial ribosomal protein S30	Mrps30	2610020A16Rik, PAP, Pdcd9	170.786	0.372901	0.184766	0.00801042	0.066086	148.025	180.889	115.958	124.888	189.49	213.685	207.638	185.714
ENSMUSG00000074506	predicted gene 10705	Gm10705		125.651	0.372705	0.177692	0.00670894	0.0587396	92.2369	98.6666	125.954	105.857	146.019	152.025	134.559	149.891
ENSMUSG00000030264	THUMP domain containing 3	Thumpd3	Gt(ROSA)26asSor, Gtrosa26as	236.706	0.372702	0.199648	0.0108266	0.0797173	215.715	244.2	149.946	176.032	230.732	288.103	255.198	333.719
ENSMUSG00000100441	predicted gene 7266	Gm7266	EG639456	156.184	0.372682	0.226216	0.015614	0.101176	127.942	96.2	127.954	161.759	214.013	221.127	134.559	165.917
ENSMUSG00000100551	predicted gene, 19503	Gm19503		78.0268	0.372617	0.274798	0.0228787	0.127808	55.0446	50.9778	73.9732	70.1751	118.153	119.068	66.1194	70.7032
ENSMUSG00000025967	eukaryotic translation elongation factor 1 beta 2	Eef1b2	2810017J07Rik, EF-1-beta, Eef1b	1339.66	0.372513	0.148745	0.00251371	0.0305585	1047.34	1054.09	1232.55	1213.2	1762.26	1732.87	1275.99	1398.98
ENSMUSG00000090737	predicted gene 6788	Gm6788		171.066	0.372438	0.191729	0.00926308	0.0724052	116.784	147.178	151.945	155.812	224.044	234.947	157.759	180.058
ENSMUSG00000030629	zinc finger, AN1-type domain 6	Zfand6	3110005P07Rik, Awp1, Za20d3	985.601	0.372336	0.142209	0.00185925	0.02494	911.955	924.177	730.735	783.82	1095.7	1328.89	1085.75	1023.78
ENSMUSG00000083822	high mobility group box 1, pseudogene 5	Hmgb1-ps5	Gm15447, Hmg-E	66.9054	0.372315	0.216842	0.0141096	0.0949179	58.7639	48.5111	60.9779	52.334	75.7961	90.3643	73.0794	75.4168
ENSMUSG00000045237	endothelium and lymphocyte associated ASCH domain 1	Eola1	1110012L19Rik	98.0386	0.372283	0.215822	0.0140227	0.0946951	107.114	73.1777	73.9732	67.7963	131.529	119.068	103.239	108.412
ENSMUSG00000022407	adenylosuccinate lyase	Adsl	Adl, Asl	233.062	0.372261	0.188277	0.00873332	0.0700673	231.336	207.2	192.93	145.108	263.057	228.568	324.797	271.5
ENSMUSG00000033751	growth arrest and DNA-damage-inducible, gamma interacting protein 1	Gadd45gip1	2310040G17Rik, Crif1, MRP-L59, Plinp1	220.231	0.371804	0.175488	0.00642928	0.0571849	163.646	175.955	203.926	197.442	234.076	323.185	235.478	228.136
ENSMUSG00000078812	eukaryotic translation initiation factor 5A	Eif5a	D19Wsu54e, Eif4d, Eif5a1, eIF-4D, eIF-5A	3518.54	0.371769	0.125102	0.000644744	0.0121753	3268.46	3344.8	2850.97	2566.74	3814.33	3921.81	4260.64	4120.58
ENSMUSG00000004285	ATPase, H+ transporting, lysosomal V1 subunit F	Atp6v1f	1110004G16Rik	664.065	0.371578	0.161878	0.00429073	0.0434883	521.436	503.2	628.772	591.136	877.229	878.128	615.955	696.662
ENSMUSG00000036810	CTD nuclear envelope phosphatase 1 regulatory subunit 1	Cnep1r1	5033428A16Rik, NEP1-R1, Tmem188	234.328	0.371422	0.173507	0.00618062	0.0555888	165.134	242.555	216.921	162.949	268.63	275.345	262.158	280.927
ENSMUSG00000021548	cyclin H	Ccnh	6330408H09Rik	412.231	0.37137	0.168249	0.00528742	0.0502443	329.524	346.978	334.879	378.232	526.114	579.395	430.356	372.37
ENSMUSG00000039533	monocyte to macrophage differentiation-associated 2	Mmd2	4930518M15Rik	520.809	0.371352	0.128052	0.000823793	0.0143217	500.608	453.866	386.86	437.702	605.254	584.71	579.995	617.475
ENSMUSG00000039114	neuritin 1	Nrn1	0710008J23Rik, Cpg15, Nrn	305.781	0.371346	0.142888	0.00196038	0.0258207	222.41	262.289	286.896	269.996	362.261	376.341	324.797	341.261
ENSMUSG00000024317	ring finger protein 138	Rnf138	2410015A17Rik, 2810480D20Rik, STRIN, Trif, Trif-d	472.358	0.371336	0.169395	0.00548321	0.0514051	377.13	400.422	439.841	373.474	686.624	580.458	482.556	438.36
ENSMUSG00000091625	LSM5 homolog, U6 small nuclear RNA and mRNA degradation associated	Lsm5	2010208O10Rik, 2310034K10Rik	197.565	0.370956	0.17761	0.00690476	0.0599051	140.587	157.044	175.936	191.495	247.452	264.714	190.238	213.052
ENSMUSG00000074236	predicted pseudogene 9387	Gm9387		67.6304	0.370661	0.241662	0.0189181	0.113734	61.7392	60.8444	37.9862	59.4704	78.0254	65.9128	84.6793	92.3855
ENSMUSG00000025630	hypoxanthine phosphoribosyltransferase 1	Hprt1	HPGRT, Hprt	329.733	0.370553	0.199979	0.0111511	0.0811517	269.272	275.444	248.91	303.299	513.853	420.991	286.518	319.579
ENSMUSG00000101249	predicted gene 29216	Gm29216		36249.5	0.370205	0.167565	0.00524581	0.0500455	25468.6	26155.7	36398.8	34205	42157.1	50338.2	36009.6	39262.9
ENSMUSG00000092428	predicted gene 20545	Gm20545		25.0861	0.370181	0.412952	0.028631	0.146922	13.3892	23.0222	16.9938	20.2199	35.6688	45.7137	17.3998	28.2813
ENSMUSG00000028495	ribosomal protein S6	Rps6	S6R	545.339	0.370174	0.152074	0.00305814	0.0350411	424.736	434.133	472.829	519.771	734.554	671.885	523.155	581.652
ENSMUSG00000023963	cytochrome P450, family 39, subfamily a, polypeptide 1	Cyp39a1	mCYP39A1	71.486	0.370164	0.367933	0.0289853	0.148193	90.0054	25.4889	50.9815	48.7657	60.191	86.1118	111.359	98.9845
ENSMUSG00000038374	RNA binding motif protein 8a	Rbm8a	2310057C03Rik, Rbm8	730.472	0.369145	0.124343	0.000672971	0.0125663	654.585	676.689	573.792	595.893	745.7	891.949	829.393	875.777
ENSMUSG00000004980	heterogeneous nuclear ribonucleoprotein A2/B1	Hnrnpa2b1	9130414A06Rik, Hnrpa2, Hnrpa2b1, hnrnp-A	7505.57	0.36896	0.0994632	4.03432e-05	0.00158491	6428.32	6963.4	6297.72	6145.67	8292.99	9153.37	8479.53	8283.59
ENSMUSG00000040464	GTP-binding protein 10 (putative)	Gtpbp10	4930545J22Rik	84.8307	0.368823	0.242541	0.0194649	0.115832	78.1039	79.7555	57.979	59.4704	78.0254	86.1118	134.559	104.641
ENSMUSG00000037601	NME/NM23 nucleoside diphosphate kinase 1	Nme1	NDPK-A, NM23-M1, NM23A	1642.45	0.368512	0.180854	0.00782799	0.065054	1222.14	1225.93	1547.44	1518.87	2208.12	2292.06	1429.11	1695.93
ENSMUSG00000080811	predicted gene 14513	Gm14513		44.6627	0.368202	0.28463	0.0250487	0.135796	29.7538	36.1778	43.9841	32.114	54.6178	63.7866	59.1595	37.7084
ENSMUSG00000070443	glyceraldehyde-3-phosphate dehydrogenase pseudogene	Gm10291		77.6073	0.368152	0.234339	0.0181693	0.1109	66.2023	62.4889	76.9721	47.5763	82.484	114.816	93.9592	76.3595
ENSMUSG00000040043	RNA binding motif, single stranded interacting protein 2	Rbms2	2610315E04Rik, Scr3	142.985	0.367996	0.160935	0.00448642	0.0447278	121.247	127.444	117.957	116.562	173.885	177.539	161.239	148.005
ENSMUSG00000050071	brain expressed X-linked 1	Bex1	Bex2, Bex4, Rex3	369.249	0.367765	0.138339	0.00168809	0.0232641	296.795	282.844	324.882	356.822	442.516	451.821	411.796	386.511
ENSMUSG00000032307	ubiquitin-conjugating enzyme E2Q family member 2	Ube2q2	3010021M21Rik	247.977	0.367666	0.184149	0.00862602	0.0694598	250.676	239.267	167.939	171.275	286.465	255.146	323.637	289.412
ENSMUSG00000026032	NADH:ubiquinone oxidoreductase subunit B3	Ndufb3	2700033I16Rik, CI-B12	482.645	0.367507	0.16366	0.00493817	0.0478015	380.105	389.733	381.862	481.71	543.949	691.021	468.636	524.147
ENSMUSG00000038010	coiled-coil domain containing 138	Ccdc138	6230424H07Rik	62.5678	0.366884	0.228654	0.0173304	0.108012	40.9115	59.2	49.9819	55.9022	72.4522	65.9128	78.8793	77.3022
ENSMUSG00000060989	predicted gene 11847	Gm11847		90.6391	0.3668	0.188447	0.0095463	0.0736986	80.3354	70.7111	74.9728	77.3115	101.433	119.068	103.239	98.0418
ENSMUSG00000091498	mitochondrial pyruvate carrier 1, pseudogene	Mpc1-ps		373.505	0.366786	0.207655	0.0133031	0.0913548	278.198	282.844	324.882	354.444	501.592	574.079	336.397	335.605
ENSMUSG00000032532	cholecystokinin	Cck		49.2366	0.366603	0.255049	0.021818	0.12406	34.9608	46.0444	38.9859	39.2505	62.4203	68.039	57.9995	46.1928
ENSMUSG00000100863	glutaredoxin 3 pseudogene	Gm12669		757.794	0.366499	0.11498	0.000333898	0.0076712	662.023	672.577	657.762	611.356	944.108	856.866	867.672	789.991
ENSMUSG00000060803	glutathione S-transferase, pi 1	Gstp1	GstpiB	278.491	0.366479	0.150887	0.00318758	0.0358454	249.188	249.955	237.914	208.146	358.917	346.574	278.398	298.839
ENSMUSG00000062353	ribosomal protein L26 pseudogene	Gm15772	Rpl26, SIG-20	639.57	0.366426	0.17775	0.00751321	0.0634383	467.135	472.778	597.784	614.924	880.573	843.046	612.475	627.845
ENSMUSG00000078592	predicted gene 4609	Gm4609		122.678	0.3664	0.201941	0.0123173	0.08692	98.9315	107.711	119.957	80.8797	164.968	111.626	153.119	144.235
ENSMUSG00000071303	ribosomal protein S8, pseudogene 1	Rps8-ps1	EG629732, Gm6998	77.5376	0.366301	0.245552	0.0202656	0.118946	46.8623	62.4889	74.9728	68.9857	109.236	107.374	73.0794	77.3022
ENSMUSG00000073640	ribosomal protein L27, pseudogene 3	Rpl27-ps3	EG621100, Gm6199	831.411	0.366293	0.185844	0.00908156	0.0718215	633.757	556.644	804.709	793.335	1105.73	1144.97	780.673	831.47
ENSMUSG00000061315	nascent polypeptide-associated complex alpha polypeptide	Naca	Gm1878, mKIAA0363, skNAC	560.323	0.366054	0.176526	0.00734274	0.0626567	426.224	457.155	517.812	485.278	753.503	784.575	499.956	558.084
ENSMUSG00000027635	DSN1 homolog, MIS12 kinetochore complex component	Dsn1	1700022L09Rik	124.273	0.36594	0.219929	0.0159166	0.102421	98.9315	108.533	89.9674	112.994	94.7452	153.088	172.839	163.089
ENSMUSG00000060393				67.9903	0.365851	0.263526	0.0235097	0.130195	65.4585	65.7777	50.9815	35.6822	60.191	96.7429	82.3593	86.7293
ENSMUSG00000008373	pre-mRNA processing factor 31	Prpf31	1500019O16Rik, 2810404O06Rik, PRP31, RP11	510.229	0.365675	0.129616	0.0010742	0.0169971	462.672	436.6	369.866	478.142	559.554	581.521	593.915	599.563
ENSMUSG00000029017	peptidase (mitochondrial processing) beta	Pmpcb	3110004O18Rik, MPP11, MPPB, MPPP52	299.805	0.365579	0.142619	0.00223083	0.0281276	238.031	255.711	246.911	283.079	367.834	316.807	312.037	378.027
ENSMUSG00000028175	DEP domain containing 1a	Depdc1a	5830484J08Rik, Depdc1	43.9474	0.36556	0.306309	0.0277026	0.144363	28.2662	46.8666	26.9902	35.6822	70.2229	41.4613	56.8395	45.2501
ENSMUSG00000052033	prefoldin 4	Pfdn4	0610025M10Rik, 1810063B06Rik, C-1, C1, Pfd4	739.612	0.365525	0.176709	0.00745138	0.063227	518.461	575.555	709.743	687.478	958.598	1007.83	658.874	800.361
ENSMUSG00000033307	macrophage migration inhibitory factor (glycosylation-inhibiting factor)	Mif	DER6, GIF, Glif	1317.92	0.365406	0.130295	0.000967583	0.0159797	1122.46	1065.6	1148.58	1166.81	1612.9	1736.06	1310.79	1380.13
ENSMUSG00000029066	mitochondrial ribosomal protein L20	Mrpl20	2610008D01Rik, 4930425I20Rik	512.749	0.365197	0.169737	0.00620907	0.0557894	406.14	375.755	469.83	480.521	675.477	693.147	477.916	523.204
ENSMUSG00000054079	UTP18 small subunit processome component	Utp18	6230425C22Rik, 6430513M13, Wdr50	287.081	0.365123	0.158901	0.00443134	0.0443623	236.543	286.955	196.929	252.155	310.987	348.7	356.117	308.266
ENSMUSG00000032399	ribosomal protein L4	Rpl4	2010004J23Rik	3614.24	0.365098	0.153926	0.00369729	0.0394508	3579.39	3500.2	2645.04	2548.9	4234.55	3686.86	4558.76	4160.18
ENSMUSG00000020358	heterogeneous nuclear ribonucleoprotein A/B	Hnrnpab	3010025C11Rik, CBF-A, Cgbfa, Hnrpab	3184.59	0.36505	0.178349	0.00783641	0.0650644	3059.44	3293	2200.2	2158.78	3387.42	3256.3	4344.16	3777.44
ENSMUSG00000071547	5'-nucleotidase domain containing 2	Nt5dc2	2510015F01Rik	1119.57	0.364856	0.153	0.00358513	0.0387092	962.537	1045.87	950.656	844.48	990.923	1300.18	1433.75	1428.21
ENSMUSG00000083902	terminal nucleotidyltransferase 2, pseudogene 1	Tent2-ps1		71.1759	0.364698	0.217796	0.015869	0.102208	63.2269	55.9111	57.979	58.281	79.1401	72.2914	78.8793	103.698
ENSMUSG00000018770	ATP synthase membrane subunit c locus 3	Atp5mc3	6030447M23, Atp5g3	1695.26	0.36468	0.133964	0.00144088	0.0207391	1325.53	1401.07	1461.47	1612.84	2145.7	2142.17	1687.79	1785.49
ENSMUSG00000028990	leucine zipper and CTNNBIP1 domain containing	Lzic	1810030J04Rik	217.165	0.364668	0.16379	0.00524719	0.0500455	180.755	155.4	227.917	171.275	244.108	244.515	264.478	248.875
ENSMUSG00000098198	predicted gene 9169	Gm9169		122.015	0.364577	0.186675	0.00959927	0.0739445	116.04	103.6	106.961	80.8797	162.739	135.015	142.679	128.209
ENSMUSG00000039693	Myb/SANT-like DNA-binding domain containing 3	Msantd3	2410046L14Rik, 2810429P03Rik, 5730528L13Rik, Mysantd3	262.681	0.364442	0.182746	0.0088153	0.0703296	283.405	203.089	212.923	180.79	275.318	321.059	351.477	273.386
ENSMUSG00000001729	thymoma viral proto-oncogene 1	Akt1	Akt, LTR-akt, PKB, PKB/Akt, PKBalpha	1802.67	0.36443	0.175812	0.0074376	0.0631692	1768.87	1571.27	1130.59	1600.94	1650.8	2089.01	2405.82	2204.06
ENSMUSG00000021711	trafficking protein particle complex 13	Trappc13	2410002O22Rik, 2610524F24Rik	425.916	0.364331	0.234187	0.0189642	0.113898	374.155	497.444	272.901	249.776	420.223	431.622	607.835	553.371
ENSMUSG00000021418	ribonuclease P 40 subunit	Rpp40	D8Bwg1265e, Rnasep1	46.4682	0.364241	0.280672	0.0258995	0.138339	36.4485	46.0444	39.9855	24.9776	55.7324	70.1652	52.1995	46.1928
ENSMUSG00000098915	ribosomal protein L15, pseudogene 2	Rpl15-ps2		112.491	0.364189	0.22027	0.0162598	0.103472	86.2862	74.8222	101.963	109.426	160.509	146.709	98.5991	121.61
ENSMUSG00000057696	ribosomal protein L30, pseudogene 1	Rpl30-ps1		79.8997	0.363695	0.263309	0.0235282	0.130212	55.7885	52.6222	71.9739	78.5009	94.7452	133.952	69.5994	82.0157
ENSMUSG00000047832	cell division cycle associated 4	Cdca4	2410018C03Rik, HEPP, SEI-3	272.774	0.363688	0.182704	0.00891935	0.0708474	264.065	242.555	209.924	198.631	317.675	236.01	345.677	367.657
ENSMUSG00000086743	heterogeneous nuclear ribonucleoprotein A1-like 2, pseudogene	Hnrnpa1l2-ps		48.4195	0.363476	0.24758	0.0215178	0.123329	40.1677	38.6444	43.9841	34.4928	62.4203	46.7768	61.4795	59.3907
ENSMUSG00000062456	ribosomal protein L9, pseudogene 6	Rpl9-ps6	Gm10117	728.45	0.363245	0.145984	0.00278249	0.0328576	570.53	661.066	603.781	648.227	988.694	895.138	719.194	740.97
ENSMUSG00000081418	predicted gene 14830	Gm14830		76.1386	0.363062	0.253558	0.0223682	0.126043	58.7639	52.6222	72.9736	63.0386	129.299	80.7963	69.5994	82.0157
ENSMUSG00000078652	proteaseome (prosome, macropain) activator subunit 3 (PA28 gamma, Ki)	Psme3	Ki, PA28gamma, REGgamma, pa28g	945.602	0.363019	0.153214	0.00377245	0.0398544	926.832	863.333	800.71	622.06	957.483	1097.13	1121.71	1175.56
ENSMUSG00000103396	predicted gene, 38305	Gm38305		46.9102	0.362962	0.308613	0.0284304	0.146462	30.4977	41.1111	38.9859	36.8716	64.6496	80.7963	37.1197	45.2501
ENSMUSG00000035184	family with sequence similarity 124, member A	Fam124a	EG629059	359.16	0.362873	0.174924	0.00748158	0.063324	325.061	322.311	297.892	264.049	361.146	376.341	547.515	378.969
ENSMUSG00000015341	golgin A7	Golga7	C130038N16Rik, GCP16, GOLGA3AP1, HSPC041	796.295	0.362857	0.196348	0.0117839	0.08437	779.551	842.777	537.805	497.173	906.21	835.604	1097.35	873.892
ENSMUSG00000046441	cap methyltransferase 2	Cmtr2	C730036L12Rik, Ftsjd1, MTr2	64.805	0.362766	0.308267	0.0288143	0.147698	67.69	61.6666	34.9873	38.0611	62.4203	57.4079	96.2792	99.9272
ENSMUSG00000101834	predicted gene 5829	Gm5829		45.6732	0.362728	0.264403	0.0241812	0.132462	42.3992	27.9555	37.9862	39.2505	55.7324	59.5341	44.0796	58.448
ENSMUSG00000057278	small nuclear ribonucleoprotein polypeptide G	Snrpg	2810024K17Rik, SMG, sm-G, snRNP-G	403.403	0.362705	0.179267	0.00831082	0.0678076	331.012	284.489	336.878	406.778	477.07	587.899	392.077	411.021
ENSMUSG00000081170	ribosomal protein S2 pseudogene	Gm12922		35.7874	0.362593	0.287194	0.026645	0.14087	26.0346	23.0222	30.9888	34.4928	47.9299	38.2719	44.0796	41.4792
ENSMUSG00000023019	glycerol-3-phosphate dehydrogenase 1 (soluble)	Gpd1	GPD-C, GPDH-C, Gdc-1, Gdc1	66.9513	0.362575	0.288666	0.0268189	0.141486	60.2515	42.7555	38.9859	71.3645	51.2738	90.3643	98.5991	82.0157
ENSMUSG00000028447	dynactin 3	Dctn3	p24	825.968	0.362494	0.117817	0.000469548	0.00969544	723.762	740.822	691.749	682.72	1010.99	1015.27	857.233	885.204
ENSMUSG00000087259	RIKEN cDNA 2610035D17 gene	2610035D17Rik	Mi-Lnc75, Rason	152.944	0.362483	0.178359	0.00826058	0.0675663	141.331	129.089	145.947	97.5315	170.541	169.034	173.998	196.084
ENSMUSG00000078249	high mobility group AT-hook 1B	Hmga1b	Hmga1-rs1, Hmgi-rs1	327.423	0.362371	0.140438	0.00217239	0.0275919	278.198	280.378	305.889	253.344	339.968	413.549	400.197	347.86
ENSMUSG00000047368	abhydrolase domain containing 17B	Abhd17b	5730446C15Rik, Cgi67, Fam108b, Fam108b1	311.128	0.362232	0.179012	0.00836738	0.0681022	295.307	242.555	312.887	195.063	338.853	361.457	412.956	329.948
ENSMUSG00000046311	zinc finger protein 62	Zfp62		414.575	0.362172	0.126433	0.000961464	0.0159715	375.642	365.066	331.88	349.686	496.019	494.346	422.236	481.725
ENSMUSG00000045854	LYR motif containing 2	Lyrm2	2610208E05Rik	224.152	0.362155	0.149573	0.00331664	0.0369122	214.972	171.022	180.934	196.252	248.567	283.85	245.918	251.703
ENSMUSG00000056612	protein phosphatase 1, regulatory inhibitor subunit 14B	Ppp1r14b	AOM172, PHI-1, PLCB3N, Png	1164.03	0.361941	0.127477	0.00103777	0.0166755	1147.01	1034.36	888.678	921.791	1333.12	1436.26	1273.67	1277.37
ENSMUSG00000027180	F-box protein 3	Fbxo3	1200002G09Rik, 1700026K02Rik, Fba	491.487	0.361838	0.162204	0.00530609	0.0502549	444.076	456.333	423.847	340.171	561.783	455.011	657.714	592.964
ENSMUSG00000086567	predicted gene 2830	Gm2830		145.986	0.36182	0.241115	0.0205572	0.119705	111.577	84.6888	123.955	158.191	228.503	177.539	139.199	144.235
ENSMUSG00000036504	phosphohistidine phosphatase 1	Phpt1	1700008C22Rik, PHP, Php14	175.761	0.361678	0.179146	0.00842102	0.0683855	138.355	136.489	139.949	178.411	207.325	243.452	171.679	190.427
ENSMUSG00000101188	eukaryotic translation initiation factor 4A, pseudogene 4	Eif4a-ps4		2836.43	0.361612	0.243235	0.0210631	0.121557	2991.75	2975.62	1696.39	1593.81	3398.56	2441.96	4050.68	3542.7
ENSMUSG00000022283	poly(A) binding protein, cytoplasmic 1	Pabpc1	PABP, Pabp1, PabpI, Pabpl1, ePAB	1068.52	0.361597	0.133748	0.00154874	0.021907	1078.58	940.622	787.715	850.427	1169.27	1185.37	1289.91	1246.26
ENSMUSG00000042742	S-adenosylmethionine sensor upstream of mTORC1	Samtor	B630005N14Rik, Bmt2	227.463	0.361205	0.182291	0.009237	0.0723259	213.484	222.822	190.931	135.593	265.286	234.947	284.198	272.443
ENSMUSG00000062070	phosphoglycerate kinase 1	Pgk1	Pgk-1	244.16	0.361039	0.155748	0.00429289	0.0434883	185.962	217.067	195.929	231.935	239.65	284.913	317.837	279.985
ENSMUSG00000027099	metaxin 2	Mtx2	1500012G02Rik	456.599	0.361029	0.181343	0.00898884	0.0713368	346.632	383.155	423.847	382.989	626.433	638.929	430.356	420.449
ENSMUSG00000057244	predicted gene 6139	Gm6139	EG620248	228.105	0.360937	0.173116	0.00735599	0.0626813	171.828	180.067	215.922	203.389	323.248	263.651	216.918	249.818
ENSMUSG00000083692	protease (prosome, macropain) 26S subunit, ATPase 1 pseudogene	Gm9575		108.017	0.360892	0.175161	0.00780654	0.0649352	90.7492	97.8444	84.9692	90.395	118.153	132.889	132.239	116.896
ENSMUSG00000081643	predicted gene 11605	Gm11605		177.099	0.360869	0.191247	0.0110952	0.0808423	145.05	153.755	168.939	124.888	232.962	246.641	178.638	165.917
ENSMUSG00000019777	histone deacetylase 2	Hdac2	D10Wsu179e, YAF1, Yy1bp, mRPD3	2614.42	0.360855	0.270495	0.0252681	0.13633	2659.99	2959.18	1371.5	1415.4	2467.83	2669.47	4041.4	3330.59
ENSMUSG00000032878	coiled-coil domain containing 85A	Ccdc85a		33.9904	0.36037	0.329078	0.0299495	0.151444	26.0346	23.8444	18.9931	36.8716	39.0127	31.8933	55.6795	39.5938
ENSMUSG00000020973	dynein, axonemal assembly factor 2	Dnaaf2	Ktu, TU54, kintoun, mknt	149.141	0.360092	0.198305	0.0127912	0.0891893	131.661	157.044	108.961	98.7209	158.28	165.845	207.638	164.974
ENSMUSG00000006728	cyclin dependent kinase 4	Cdk4	Crk3	3587.54	0.359887	0.0905278	1.70107e-05	0.000849973	3168.04	3182	3123.87	2961.63	4146.49	4104.66	3943.97	4069.68
ENSMUSG00000039771	polymerase (RNA) II (DNA directed) polypeptide J	Polr2j	14.5kDa, Polr2i, Rpb11a, Rpo2-4	336.057	0.359746	0.154021	0.00414309	0.0426771	256.627	268.867	320.884	298.541	416.879	435.875	325.957	364.829
ENSMUSG00000019370	calmodulin 3	Calm3	CaMA, Cam3, Camc	2821.85	0.359676	0.0995647	7.5732e-05	0.00261816	2481.47	2500.38	2510.09	2272.96	3239.17	3382.81	3165.61	3022.33
ENSMUSG00000015536	molybdenum cofactor synthesis 2	Mocs2		398.973	0.359515	0.172706	0.00748374	0.063324	348.12	316.555	308.888	374.664	562.898	514.545	390.917	375.198
ENSMUSG00000047514	testis-specific protein, Y-encoded-like 1	Tspyl1	Tspyl	524.575	0.359411	0.270383	0.0257166	0.137849	550.446	578.844	281.898	274.753	527.229	510.292	748.194	724.944
ENSMUSG00000094238	ribosomal protein S12, pseudogene 11	Rps12-ps11	EG434843, Gm5642	45.6046	0.359027	0.306145	0.0291799	0.148978	35.7046	27.9555	49.9819	29.7352	72.4522	59.5341	49.8796	39.5938
ENSMUSG00000095419	predicted gene 14328	Gm14328		279.541	0.358899	0.173187	0.00766608	0.0641491	236.543	236.8	225.918	245.018	405.732	346.574	279.558	260.188
ENSMUSG00000082160	predicted gene 11578	Gm11578		77.6862	0.358896	0.333055	0.0306683	0.153893	63.2269	69.8889	49.9819	57.0916	55.7324	59.5341	121.799	144.235
ENSMUSG00000060647	predicted gene 7099	Gm7099		27.9235	0.358878	0.333984	0.0309177	0.154631	21.5715	26.3111	20.9924	16.6517	33.4395	37.2088	41.7596	25.4532
ENSMUSG00000009030	phosducin-like	Pdcl	1200011E13Rik, PhLP1	409.436	0.358843	0.220874	0.0177085	0.109465	393.495	446.466	242.912	268.806	415.764	416.739	586.955	504.35
ENSMUSG00000036782	kelch-like 13	Klhl13	1200009K10Rik, Bklhd2, D130072F20Rik	212.27	0.358787	0.35804	0.031	0.154796	193.4	253.244	124.955	72.5539	207.325	175.413	367.717	303.553
ENSMUSG00000059751	ribosomal protein S3A3	Rps3a3	EG668144, Gm9000	316.469	0.358731	0.162581	0.00567686	0.0524707	243.238	256.533	290.895	284.269	396.815	430.559	300.437	329.006
ENSMUSG00000049421	zinc finger protein 260	Zfp260	Ozrf1, PEX1, Zfp63, Znf260	543.935	0.358534	0.201823	0.0137897	0.0935987	524.412	550.889	366.867	371.095	579.617	492.22	787.633	678.751
ENSMUSG00000068250	antagonist of mitotic exit network 1	Amn1	5830467E07Rik, A230083D09, C730024G19Rik	261.204	0.358522	0.198306	0.0129994	0.0900188	205.302	203.089	263.904	201.01	342.197	381.656	228.518	263.959
ENSMUSG00000029642	polymerase (RNA) I polypeptide D	Polr1d	1110003G10Rik, AC19, RPA16, Rpo1-3	372.594	0.358158	0.147864	0.0033699	0.0372245	302.002	307.511	342.876	319.951	489.331	449.695	347.997	421.391
ENSMUSG00000091568	predicted gene 8206	Gm8206	666637	24.4358	0.358025	0.343361	0.0315894	0.156396	20.8277	22.2	15.9942	15.4623	35.6688	28.7039	25.5198	31.1094
ENSMUSG00000020413	HUS1 checkpoint clamp component	Hus1		61.5937	0.357972	0.368641	0.0314466	0.156214	52.8131	67.4222	34.9873	29.7352	69.1082	38.2719	98.5991	101.813
ENSMUSG00000030978	ribonucleotide reductase M1	Rrm1	RnrM1	562.65	0.357927	0.282208	0.0274383	0.1436	618.136	590.355	272.901	315.193	574.044	509.229	839.833	781.506
ENSMUSG00000025862	STAG2 cohesin complex component	Stag2	9230105L23Rik, B230112I07Rik, SA-2, SAP2	369.498	0.357808	0.257351	0.0243609	0.133058	411.347	352.733	176.936	255.723	372.293	354.015	537.075	495.865
ENSMUSG00000074108	ribosomal protein L10, pseudogene 2	Rpl10-ps2	EG234703, Gm4892	75.7146	0.357773	0.230873	0.01983	0.117472	52.0692	60.8444	75.9725	60.6598	102.548	104.185	73.0794	76.3595
ENSMUSG00000094777	H2A clustered histone 24	H2ac24	Gm11276, Hist1h2ap	628.178	0.357547	0.179534	0.00915227	0.0720533	470.855	473.6	550.801	624.439	809.235	874.939	547.515	674.037
ENSMUSG00000042834	neuronal regeneration related protein	Nrep	D0H4S114, Harp, P311, PTZ17, SEZ17	10814.5	0.357519	0.242081	0.0219704	0.124551	11345.1	11747.9	6497.65	5782.9	11261.3	10719.3	15208.6	13953
ENSMUSG00000028394	polymerase (DNA directed), epsilon 3 (p17 subunit)	Pole3	1810034K18Rik, YBL1	396.187	0.357389	0.21482	0.0167974	0.105785	421.761	385.622	247.91	256.912	428.025	377.404	562.595	489.266
ENSMUSG00000022105	RB transcriptional corepressor 1	Rb1	Rb, Rb-1, p110-RB1, pRb, pp105	393.022	0.357277	0.225938	0.0190395	0.114199	414.322	337.933	239.913	303.299	319.904	418.865	585.795	524.147
ENSMUSG00000055795	predicted gene 5160	Gm5160		119.724	0.356924	0.25964	0.0249116	0.135252	103.395	87.9777	104.962	91.5844	150.478	204.117	82.3593	132.922
ENSMUSG00000104496	RuvB-like protein 1 pseudogene	Gm5837	EG545399	216.467	0.356722	0.161499	0.00571746	0.0527602	192.656	172.667	151.945	218.851	263.057	260.462	235.478	236.62
ENSMUSG00000083496	ribosomal protein S6 pseudogene	Gm11263		198.84	0.356642	0.209961	0.0158632	0.102207	149.513	155.4	179.935	177.222	309.872	248.768	163.559	206.453
ENSMUSG00000022619	mitogen-activated protein kinase 8 interacting protein 2	Mapk8ip2	3230402N03Rik, IB2, Jip2	883.711	0.356632	0.12497	0.000996306	0.0162325	786.245	765.488	771.721	716.024	854.936	1063.11	1009.19	1102.97
ENSMUSG00000021022	protein phosphatase 2, regulatory subunit B'', gamma	Ppp2r3c	4930511A21Rik, 5730412A08Rik, G4-1, G5pr	342.103	0.356613	0.167175	0.00678613	0.0591586	305.721	246.667	295.893	311.625	475.955	420.991	353.797	326.178
ENSMUSG00000038587	A kinase anchor protein 12	Akap12	SSeCKS, Srcs5, Tsga12	276.81	0.35651	0.317299	0.0304044	0.152969	220.922	251.6	225.918	166.517	230.732	175.413	552.155	391.225
ENSMUSG00000069045	DEAD box helicase 3, Y-linked	Ddx3y	8030469F12Rik, D1Pas1-rs1, Dby	135.886	0.355765	0.178766	0.00935315	0.0728649	115.296	137.311	105.962	98.7209	177.229	158.403	146.159	148.005
ENSMUSG00000019505	ubiquitin B	Ubb	Rps27a, Uba52, Ubb2, Ubc	11878.8	0.355718	0.137431	0.00223208	0.0281276	9219.97	9615.06	11061	10839.1	14220.7	15931.8	11748.4	12394.7
ENSMUSG00000084314	ribosomal protein S15A, pseudogene 3	Rps15a-ps3	Gm13048	98.0319	0.355564	0.247705	0.0232036	0.129146	59.5077	66.6	99.9638	95.1526	137.102	135.015	88.1592	102.755
ENSMUSG00000091825	heterogeneous nuclear ribonucleoprotein A2/B1 pseudogene	Gm5778	EG544705	147.094	0.355521	0.175723	0.0087588	0.0701864	124.222	148	116.958	107.047	149.363	171.161	170.519	189.485
ENSMUSG00000070372	capping actin protein of muscle Z-line subunit alpha 1	Capza1	CAPZ, CAZ1, Cappa1, capZ alpha-1	552.213	0.355447	0.271261	0.0266961	0.141017	557.141	557.466	352.872	308.057	459.235	529.428	981.351	672.152
ENSMUSG00000020153	NADH:ubiquinone oxidoreductase core subunit S7	Ndufs7	1010001M04Rik, CI-20kD	427.903	0.355057	0.137014	0.00218756	0.0277231	366.716	365.066	366.867	368.716	549.522	535.807	434.996	435.532
ENSMUSG00000084904	predicted gene 14827	Gm14827		57.0254	0.354812	0.253023	0.0242751	0.132722	40.9115	41.9333	43.9841	59.4704	78.0254	77.607	61.4795	52.7917
ENSMUSG00000009076	zinc finger, matrin type 5	Zmat5	2610510L01Rik, D11Bwg0572e, D11Bwg1548e	121.669	0.354746	0.215818	0.0174288	0.108408	82.5669	96.2	90.9671	135.593	153.822	167.971	121.799	124.438
ENSMUSG00000051989	small integral membrane protein 11	Smim11	1190017O12Rik, C21orf51, Fam165b, Smim11a	267.169	0.354671	0.232618	0.0208655	0.120646	187.449	179.244	238.913	274.753	377.866	403.982	236.638	238.506
ENSMUSG00000034906	non-SMC condensin I complex, subunit H	Ncaph	A730011O11Rik, Brrn1, CAP-H, HCAP-H, mCAP-H	178.38	0.354479	0.2405	0.0225279	0.126565	121.247	190.755	124.955	147.487	163.853	157.34	277.238	244.162
ENSMUSG00000038690	ATP synthase membrane subunit f	Atp5mf	1110019H14Rik, Atp5j2	1199.81	0.354442	0.186374	0.0111598	0.0811822	921.625	851	1034.63	1232.23	1568.31	1715.86	1107.79	1167.07
ENSMUSG00000081281	ribosomal protein L7, pseudogene 9	Rpl7-ps9	EG621983, Gm6274	196.393	0.354237	0.209456	0.0162394	0.103438	127.198	153.755	168.939	205.768	274.204	257.272	172.839	211.167
ENSMUSG00000031917	NIP7, nucleolar pre-rRNA processing protein	Nip7	1110017C15Rik, 6330509M23Rik, PEachy	304.846	0.354231	0.142035	0.00284663	0.0333976	246.957	238.444	254.908	305.678	318.79	367.836	352.637	353.516
ENSMUSG00000020163	ubiquinol-cytochrome c reductase, complex III subunit XI	Uqcr11	0710008D09Rik, Uqcr	683.19	0.354206	0.205278	0.0153926	0.100495	544.495	444	539.805	752.895	849.362	1016.33	637.994	680.636
ENSMUSG00000027500	stathmin-like 2	Stmn2	SCG10, Scgn10, Stmb2	3016.64	0.35414	0.101711	0.000126936	0.00385912	2766.36	2735.53	2553.08	2400.23	3586.94	3384.94	3339.61	3366.42
ENSMUSG00000072692	ribosomal protein L37, retrotransposed	Rpl37rt		1212.57	0.353946	0.16082	0.00591556	0.0539263	946.172	888	1004.64	1288.13	1484.71	1599.98	1284.11	1204.78
ENSMUSG00000040952	ribosomal protein S19	Rps19	Dsk3	1082.67	0.353872	0.167861	0.00725839	0.0621414	785.502	806.6	1010.63	1071.66	1400	1437.32	1038.19	1111.45
ENSMUSG00000083678	predicted gene 12989	Gm12989		291.088	0.353716	0.19396	0.0129718	0.0900067	191.912	247.489	270.902	267.617	364.49	413.549	249.398	323.349
ENSMUSG00000083219	predicted gene 11410	Gm11410		743.834	0.353479	0.225486	0.0198654	0.117484	594.333	488.4	760.725	614.924	1165.92	928.094	549.835	848.439
ENSMUSG00000021417	enoyl-Coenzyme A delta isomerase 2	Eci2	Acbd2, Drs1, Hca88, Peci	454.574	0.353458	0.165776	0.00692633	0.0600348	317.622	398.778	423.847	404.399	614.172	573.016	431.516	473.24
ENSMUSG00000082655	60S ribosomal protein L34 pseudogene	Gm7857	EG665941	18.631	0.353168	0.403133	0.0315353	0.156396	11.9015	14.8	15.9942	11.8941	24.5223	29.7671	23.1998	16.9688
ENSMUSG00000007867	intraflagellar transport 43	Ift43	1700019E19Rik	312.841	0.353069	0.211702	0.0170639	0.106944	216.459	241.733	326.882	256.912	391.242	459.263	248.238	362.001
ENSMUSG00000022757	Trk-fused gene	Tfg		429.499	0.35279	0.168913	0.00771134	0.0644196	405.396	416.866	357.87	274.753	425.796	477.336	550.995	526.975
ENSMUSG00000052738	succinate-CoA ligase, GDP-forming, alpha subunit	Suclg1	1500000I01Rik, Sucla1	460.316	0.352686	0.123114	0.00100931	0.0164001	426.968	383.155	402.854	373.474	499.363	568.763	495.316	532.631
ENSMUSG00000034345	general transcription factor IIH, polypeptide 5	Gtf2h5	2700017P07Rik, 2810432H05Rik, D17Wsu155e	896.419	0.352588	0.163142	0.00653053	0.0576679	675.412	700.533	838.696	834.964	1060.03	1286.36	876.952	898.402
ENSMUSG00000025135	anaphase promoting complex subunit 11	Anapc11	1110011I19Rik	867.164	0.352395	0.176089	0.00925069	0.0723707	670.205	647.089	808.707	808.797	1119.11	1218.32	756.313	908.772
ENSMUSG00000032218	cyclin B2	Ccnb2	CycB2	241.047	0.352044	0.161171	0.00626511	0.0561263	214.972	236.8	210.924	155.812	284.235	277.472	269.118	279.042
ENSMUSG00000025239	LIM domains containing 1	Limd1	D9Ertd192e	196.385	0.352034	0.172688	0.00862405	0.0694598	175.548	179.244	163.941	145.108	225.159	191.36	279.558	211.167
ENSMUSG00000041598	CDC42 effector protein 4	Cdc42ep4	1500041M20Rik, Borg4, CEP4	428.996	0.351778	0.155841	0.00527551	0.05021	404.652	423.444	318.885	314.004	467.038	456.074	561.435	486.438
ENSMUSG00000029486	mitochondrial ribosomal protein L1	Mrpl1	2410002L03Rik, 5830418D04Rik, L1mt	156.742	0.351743	0.202817	0.0155203	0.100884	164.39	143.067	104.962	109.426	186.146	180.729	213.438	151.776
ENSMUSG00000036639	nudix hydrolase 1	Nudt1	Mth1	57.4969	0.35171	0.229852	0.0213556	0.122621	52.8131	41.9333	51.9812	42.8187	63.535	64.8497	63.7994	78.2449
ENSMUSG00000075284	WAS/WASL interacting protein family, member 1	Wipf1	D2Ertd120e, WIP, Waspip	28.5487	0.351657	0.36015	0.0327426	0.159822	15.6208	26.3111	25.9906	19.0305	22.293	37.2088	34.7997	47.1355
ENSMUSG00000028251	thiosulfate sulfurtransferase (rhodanese)-like domain containing 3	Tstd3	2610029I01Rik	55.2328	0.351598	0.323715	0.0324163	0.158874	47.6062	64.1333	40.9852	17.8411	64.6496	75.4808	66.1194	65.047
ENSMUSG00000058873	predicted gene 5582	Gm5582		152.392	0.351501	0.313814	0.0316902	0.156824	145.05	171.022	107.961	52.334	158.28	144.583	214.598	225.308
ENSMUSG00000033047	eukaryotic translation initiation factor 3, subunit L	Eif3l	0610011H21Rik, D15N1e, Eif3eip, Eif3ip, Eif3s6ip	672.888	0.350906	0.119839	0.000836554	0.0144834	593.589	636.4	537.805	554.264	785.827	738.861	818.953	717.402
ENSMUSG00000074412	predicted gene 10689	Gm10689		169.971	0.350833	0.232247	0.0218166	0.12406	121.247	114.289	176.936	148.676	232.962	241.326	131.079	193.255
ENSMUSG00000022677	centrosomal protein 20	Cep20	0610037P05Rik, Fopnl	716.51	0.350681	0.158711	0.00591517	0.0539263	588.382	558.289	651.764	644.659	965.286	938.725	675.114	709.86
ENSMUSG00000039546	adherens junction associated protein 1	Ajap1	Gm573	35.5771	0.350621	0.338149	0.0322959	0.158553	19.34	20.5555	31.9884	39.2505	32.3248	51.0292	38.2797	51.849
ENSMUSG00000066979	BUB3 mitotic checkpoint protein	Bub3		855.723	0.350613	0.110476	0.000379234	0.00838379	759.467	790.155	671.757	741.001	977.547	998.26	979.032	928.569
ENSMUSG00000031950	GABA type A receptor associated protein like 2	Gabarapl2	0610012F20Rik, 2900019O08Rik, GATE-16, Gef2	790.732	0.350512	0.15532	0.00529193	0.0502549	637.476	637.222	687.751	737.433	1083.44	1001.45	743.554	797.532
ENSMUSG00000029198	GrpE-like 1, mitochondrial	Grpel1	mt-GrpE#1, mt-Grpel1	398.204	0.35033	0.125681	0.00128179	0.0191542	328.036	353.555	349.873	341.36	481.528	473.084	454.716	403.48
ENSMUSG00000094248	H2A clustered histone 23	H2ac23	Hist1h2ao, Hist1h2ap	614.444	0.350149	0.177599	0.0099682	0.0755735	493.17	445.644	488.823	652.985	796.974	831.351	583.475	623.131
ENSMUSG00000101795	ribosomal protein L4 pseudogene	Gm5835	EG545369	494.978	0.350098	0.200095	0.0152318	0.0999486	515.485	507.311	332.879	299.731	564.012	509.229	639.154	592.022
ENSMUSG00000022306	zinc finger protein, multitype 2	Zfpm2	B330005D23Rik, FOG-2, FOG2	202.608	0.350049	0.217424	0.0191305	0.114549	192.656	175.133	165.94	137.971	190.605	179.665	322.477	256.417
ENSMUSG00000004462	TBCC domain containing 1	Tbccd1	5730478M09Rik	87.9268	0.350017	0.198815	0.0150059	0.0988047	72.8969	87.1555	72.9736	60.6598	92.5159	100.995	112.519	103.698
ENSMUSG00000045128	ribosomal protein L18A	Rpl18a	2510019J09Rik	1800.29	0.349479	0.169808	0.00835352	0.0680199	1285.37	1359.95	1783.35	1685.39	2329.62	2419.64	1721.43	1817.54
ENSMUSG00000022312	eukaryotic translation initiation factor 3, subunit H	Eif3h	1110008A16Rik, 40kD, 9430017H16Rik, EIF3-P40, EIF3-gamma	1040.86	0.349384	0.143299	0.00339015	0.0373166	845.753	825.511	958.653	940.822	1329.78	1338.45	980.192	1107.68
ENSMUSG00000023861	mitochondrial pyruvate carrier 1	Mpc1	0610006G08Rik, 3830411I18Rik, Brp44l	311.039	0.349359	0.204177	0.0162481	0.103438	218.691	251.6	295.893	274.753	404.618	470.957	264.478	307.323
ENSMUSG00000024782	adenylate kinase 3	Ak3	AK-3, Ak3l, Ak3l1, Akl3l	350.896	0.349353	0.307882	0.0317839	0.157102	372.667	341.222	232.916	157.002	316.56	278.535	617.115	491.152
ENSMUSG00000028416	BCL2-associated athanogene 1	Bag1	BAG-1, Rap46	1303.32	0.349299	0.136926	0.00270276	0.0321251	1211.73	1266.22	1041.62	962.231	1352.07	1548.95	1639.07	1404.64
ENSMUSG00000040659	EF hand domain containing 2	Efhd2	2600015J22Rik, D4Wsu27e	392.785	0.349078	0.142933	0.0033926	0.0373166	348.864	386.444	315.886	294.973	442.516	420.991	429.196	503.407
ENSMUSG00000053062	junction adhesion molecule 2	Jam2	1110002N23Rik, 2410030G21Rik, 2410167M24Rik, JAM-2, JAM-B	64.8123	0.348735	0.239927	0.0240292	0.132041	43.8869	70.7111	46.983	51.1445	67.9936	71.2283	78.8793	87.672
ENSMUSG00000094388	predicted pseudogene 8783	Gm8783		222.926	0.348711	0.295606	0.0312164	0.155483	248.445	245.844	119.957	91.5844	261.942	239.2	299.277	277.157
ENSMUSG00000061390	ubitquitin A-52 residue ribosomal protein fusion product 1, pseudogene	Uba52-ps		356.202	0.348651	0.182437	0.0113191	0.0818164	270.016	260.644	340.877	333.034	484.872	473.084	321.317	365.771
ENSMUSG00000027935	RAB13, member RAS oncogene family	Rab13	0610007N03Rik, B230212B15Rik	311.228	0.348555	0.163546	0.00713701	0.0615193	258.115	224.467	285.896	292.594	331.051	436.938	316.677	344.089
ENSMUSG00000083563	predicted gene 13340	Gm13340		9805.63	0.348482	0.157864	0.00606005	0.05482	6820.33	7364.64	9871.43	9412.98	11150.9	12563.8	9647.64	11613.2
ENSMUSG00000069682	predicted pseudogene 10275	Gm10275		522.336	0.348306	0.143946	0.00357214	0.0385919	421.761	421.8	437.841	511.445	647.611	666.569	562.595	509.063
ENSMUSG00000074513	ARF interacting protein 1	Arfip1	2310030I10Rik, Arfaptin, D3Ertd598e	27.0204	0.348279	0.345978	0.0333676	0.161758	19.34	23.0222	19.9928	20.2199	25.6369	31.8933	48.7196	27.3386
ENSMUSG00000044285	ubiquitin B, pseudogene	Ubb-ps		7752.57	0.348249	0.128367	0.00194924	0.0257675	6198.47	6402.64	7315.35	6885.48	8974.04	10295.1	7940.13	8009.26
ENSMUSG00000102824	programmed cell death 5, pseudogene	Pdcd5-ps		606.81	0.348191	0.174626	0.0096136	0.0739664	458.953	439.066	591.786	568.537	781.369	830.288	611.315	573.167
ENSMUSG00000090247	biogenesis of lysosomal organelles complex-1, subunit 1	Bloc1s1	BLOS1, Gcn5l1	65.6784	0.348174	0.214302	0.0189432	0.11381	61.7392	53.4444	46.983	55.9022	75.7961	82.9225	78.8793	69.7605
ENSMUSG00000073155	short transmembrane mitochondrial protein 1	Stmp1	1810058I24Rik, Mm47	290.583	0.34794	0.151721	0.00493782	0.0478015	216.459	256.533	270.902	250.965	360.032	372.088	296.957	300.724
ENSMUSG00000035530	eukaryotic translation initiation factor 1	Eif1	Sui1-rs1	1298.53	0.34788	0.140339	0.00308092	0.0352355	1054.03	1015.44	1284.53	1107.34	1587.26	1688.22	1306.15	1345.25
ENSMUSG00000050608	mitochondrial contact site and cristae organizing system subunit 10	Micos10	2310028O11Rik, Minos1	973.533	0.347846	0.179206	0.0107547	0.0795424	738.639	709.577	893.676	953.905	1290.76	1353.34	924.512	923.855
ENSMUSG00000036864	proline and serine rich 3	Proser3		230.427	0.347732	0.17692	0.0102208	0.0767509	168.853	207.2	217.921	186.737	312.102	298.734	218.078	233.792
ENSMUSG00000004843	charged multivesicular body protein 2B	Chmp2b	1190006E07Rik	134.432	0.347577	0.233344	0.0231738	0.129138	153.232	120.044	80.9707	86.8268	140.446	169.034	184.438	140.464
ENSMUSG00000037628	cyclin dependent kinase inhibitor 3	Cdkn3	2410006H10Rik, KAP	50.9772	0.347527	0.308372	0.0321858	0.158227	41.6554	33.7111	38.9859	46.3869	91.4012	69.1021	39.4397	47.1355
ENSMUSG00000070271	predicted gene 13268	Gm13268		143.624	0.347471	0.209666	0.0178667	0.109703	115.296	97.0222	117.957	149.865	198.408	184.981	160.079	125.38
ENSMUSG00000029776	3-hydroxyisobutyrate dehydrogenase	Hibadh	6430402H10Rik	213.581	0.347133	0.207455	0.0176938	0.109426	200.838	225.289	168.939	116.562	246.337	276.408	216.918	257.36
ENSMUSG00000094664	ribosomal protein L35A, pseudogene 6	Rpl35a-ps6		101.929	0.346991	0.200804	0.0160673	0.102916	81.0792	76.4666	104.962	79.6903	119.267	136.078	96.2792	121.61
ENSMUSG00000035227	signal peptidase complex subunit 2 homolog (S. cerevisiae)	Spcs2	5730406I15Rik, mKIAA0102	423.603	0.346875	0.173854	0.00966544	0.0740867	334.731	319.844	374.864	409.156	550.637	570.89	367.717	460.985
ENSMUSG00000041684	basic, immunoglobulin-like variable motif containing	Bivm		179.426	0.346676	0.252021	0.0266797	0.140971	170.341	199.8	123.955	89.2056	237.42	171.161	254.038	189.485
ENSMUSG00000039682	leucine aminopeptidase 3	Lap3	2410015L10Rik, LAP-3, Lap, Lapep, Pep-7	170.441	0.346572	0.184978	0.0123064	0.0869113	133.892	130.733	165.94	145.108	241.879	170.097	209.958	165.917
ENSMUSG00000058064	ribosomal protein L11 pseudogene	Gm10036		222.278	0.346564	0.187323	0.0128719	0.0895469	153.232	176.778	212.923	208.146	292.038	300.86	214.598	219.651
ENSMUSG00000053070	cilia and flagella associated protein 300	Cfap300	9230110C19Rik	62.7728	0.345939	0.232641	0.0232781	0.129402	37.1923	60.8444	54.9801	54.7128	74.6815	75.4808	70.7594	73.5314
ENSMUSG00000095762	predicted gene 16378	Gm16378		242.685	0.34587	0.189365	0.0135437	0.0924543	191.168	188.289	214.922	224.798	261.942	375.278	219.238	265.844
ENSMUSG00000063953	S-adenosylmethionine decarboxylase 2	Amd2	AdoMetDC, Amd1, Amd3	135.226	0.345859	0.235634	0.024113	0.132396	156.952	117.578	86.9685	82.0692	141.56	138.204	177.478	181
ENSMUSG00000022450	NADH:ubiquinone oxidoreductase subunit A6	Ndufa6	14kDa, 2700038D15Rik, B230217P19Rik	508.956	0.345599	0.184809	0.0125035	0.0876888	403.165	382.333	462.832	472.195	653.184	732.482	423.396	542.058
ENSMUSG00000020723	calcium channel, voltage-dependent, gamma subunit 4	Cacng4		1645.14	0.345516	0.131783	0.0021234	0.0271789	1425.95	1241.55	1334.52	1672.31	1901.59	2027.35	1837.42	1720.45
ENSMUSG00000083121	predicted pseudogene 6341	Gm6341		152.335	0.345349	0.195607	0.0151743	0.0996789	128.685	113.467	142.948	127.267	216.242	198.801	135.719	155.547
ENSMUSG00000019782	RWD domain containing 1	Rwdd1	0710001K08Rik, 2610002D06Rik, 2700069A07Rik, IH1	413.318	0.345307	0.17777	0.0108457	0.0797376	311.672	312.444	355.871	422.24	497.133	593.215	419.916	394.053
ENSMUSG00000061360	PHD finger protein 5A	Phf5a	1110007B08Rik	421.68	0.345202	0.139321	0.00312765	0.0355237	329.524	367.533	381.862	372.285	478.184	563.448	438.476	442.131
ENSMUSG00000083474	predicted gene 15267	Gm15267		62.1309	0.345073	0.230727	0.0233967	0.129924	59.5077	43.5778	58.9786	42.8187	75.7961	65.9128	68.4394	82.0157
ENSMUSG00000080836	predicted gene 6444	Gm6444		96.9411	0.345005	0.210463	0.0186571	0.112763	67.69	72.3555	84.9692	99.9103	125.955	127.573	100.919	96.1564
ENSMUSG00000010911	APAF1 interacting protein	Apip	APIP2, CGI-29, Mmrp19	123.337	0.344742	0.183828	0.0124044	0.0872486	87.7739	105.244	103.962	121.32	137.102	165.845	128.759	136.693
ENSMUSG00000046519	golgi phosphoprotein 3-like	Golph3l	2010204I15Rik, Gpp34r	140.511	0.34474	0.333109	0.0339892	0.164134	116.784	185	68.975	63.0386	153.822	123.321	222.718	190.427
ENSMUSG00000029203	ubiquitin-conjugating enzyme E2K	Ube2k	D5Ertd601e, E2-25k, HIP-2, Hip2, Hypg	582.39	0.34463	0.117704	0.000870066	0.0148279	507.303	533.622	474.828	500.741	693.312	684.642	666.994	597.678
ENSMUSG00000034755	protocadherin 11 X-linked	Pcdh11x	PCDHX, PCDHX11, Pcdh11	137.641	0.344447	0.219884	0.0209866	0.121231	77.36	138.133	134.951	107.047	164.968	155.214	186.758	136.693
ENSMUSG00000058240	crystallin zeta like 1	Cryzl1	2210407J23Rik, 2410006O11Rik, QOH-1	386.317	0.344129	0.119989	0.00104398	0.0167388	357.046	321.489	328.881	329.466	460.35	438.001	429.196	426.105
ENSMUSG00000027593	hnRNP-associated with lethal yellow	Raly	Merc	512.935	0.343954	0.146476	0.00442474	0.0443561	482.012	499.911	360.869	416.293	620.859	527.302	598.555	597.678
ENSMUSG00000041840	HAUS augmin-like complex, subunit 1	Haus1	Ccdc5, HEI-C	141.518	0.343674	0.188844	0.0139421	0.094432	113.065	129.089	127.954	107.047	167.197	206.243	139.199	142.349
ENSMUSG00000084116	predicted gene 12460	Gm12460		84.4863	0.34361	0.220388	0.0213767	0.122703	61.7392	79.7555	53.9805	85.6374	107.006	107.374	97.4392	82.9585
ENSMUSG00000056895	H2B clustered histone 27	H2bc27	1500011O09Rik, H2bu2, Hist3h2ba	1044.85	0.343288	0.177677	0.0112604	0.0816304	984.109	916.777	875.683	765.979	1597.29	1031.22	969.752	1217.98
ENSMUSG00000094932	predicted gene 2007	Gm2007	100039017	18.9068	0.343212	0.387604	0.0339215	0.163874	12.6454	16.4444	15.9942	10.7047	21.1783	23.3884	30.1597	20.7396
ENSMUSG00000064063	cDNA sequence BC048507	BC048507		81.1665	0.343204	0.258397	0.0284202	0.146462	52.8131	65.7777	68.975	77.3115	115.923	124.384	64.9594	79.1876
ENSMUSG00000019948	ARP6 actin-related protein 6	Actr6	2010200J04Rik, Arp6, ArpX, CDA12	267.376	0.343189	0.211599	0.0194621	0.115832	159.183	222.822	267.903	243.829	381.21	352.952	257.518	253.589
ENSMUSG00000044340	PH domain and leucine rich repeat protein phosphatase 1	Phlpp1	Phlpp, Plekhe1, SCOP, mKIAA0606	178.2	0.343131	0.220358	0.0215662	0.123478	191.912	112.644	149.946	136.782	169.427	207.306	273.758	183.828
ENSMUSG00000028271	general transcription factor IIB	Gtf2b		268.521	0.343103	0.190829	0.0144617	0.0964612	216.459	184.178	229.917	275.943	395.7	304.049	291.157	250.761
ENSMUSG00000083626	predicted gene 4459	Gm4459		409.965	0.343086	0.220944	0.0216259	0.123508	275.223	283.667	403.854	400.831	567.356	607.035	366.557	375.198
ENSMUSG00000028690	methylmalonic aciduria cblC type, with homocystinuria	Mmachc	1810037K07Rik, CblC	170.838	0.34299	0.213884	0.0201205	0.118414	158.439	94.5555	168.939	148.676	177.229	223.253	169.359	226.25
ENSMUSG00000060727	predicted gene 12571	Gm12571		75.8878	0.34295	0.238053	0.0251276	0.135936	44.6308	63.3111	73.9732	68.9857	86.9426	111.626	76.5593	81.073
ENSMUSG00000098111	glyceraldehyde-3-phosphate dehydrogenase pseudogene	Gm4654		47.8505	0.342926	0.256193	0.028202	0.146021	37.1923	30.4222	45.9833	42.8187	60.191	46.7768	63.7994	55.6199
ENSMUSG00000042962	ATP synthase, H+ transporting, mitochondrial F1 complex, O subunit pseudogene	Gm5436	EG432676	438.091	0.342776	0.165432	0.00841696	0.0683831	325.805	361.778	429.844	377.042	538.375	608.098	429.196	434.589
ENSMUSG00000007050	LSM2 homolog, U6 small nuclear RNA and mRNA degradation associated	Lsm2	D17H6S56E-2, D17H6S56E2, Dmapl, Dmpkap, G7b	297.224	0.342637	0.174733	0.0106271	0.078856	200.838	268.867	262.905	278.321	339.968	416.739	283.038	327.12
ENSMUSG00000061330	predicted gene 6436	Gm6436		614.368	0.342561	0.185798	0.0133763	0.0916845	462.672	433.311	627.773	554.264	819.267	837.73	556.795	623.131
ENSMUSG00000034361	copine II	Cpne2	3322401K10Rik	130.594	0.342478	0.203388	0.0176085	0.109151	92.9808	89.6222	111.959	145.108	163.853	165.845	141.519	133.865
ENSMUSG00000025939	ubiquitin-conjugating enzyme E2W (putative)	Ube2w	6130401J04Rik	490.559	0.341884	0.150019	0.00527392	0.05021	384.568	434.133	444.839	419.861	598.566	667.633	483.716	491.152
ENSMUSG00000078192	ribosomal protein L13 pseudogene	Gm7290	EG640264	76.8209	0.341836	0.214544	0.0205695	0.119736	60.2515	61.6666	67.9754	66.6069	113.694	87.175	74.2394	82.9585
ENSMUSG00000020477	mitochondrial ribosomal protein S24	Mrps24	3110030K20Rik, MRP-S24, Rpms24, S24mt	346.651	0.341817	0.165962	0.00868211	0.0698296	277.455	246.667	321.883	337.792	435.828	444.38	323.637	385.568
ENSMUSG00000075229	mitochondrial matrix import factor 23	Mix23	A930007B11Rik, Ccdc58	132.823	0.341803	0.245839	0.0267274	0.141141	84.0546	83.0444	117.957	152.244	190.605	176.476	125.279	132.922
ENSMUSG00000096592	predicted gene 15801	Gm15801		279.23	0.341635	0.289261	0.0327481	0.159822	316.135	303.4	149.946	120.13	297.611	306.175	389.757	350.688
ENSMUSG00000074748	ataxin 7-like 3B	Atxn7l3b	4921506J03Rik, 6230409E21Rik	1662.16	0.341565	0.122668	0.00137033	0.0201009	1497.36	1573.73	1350.51	1333.33	1736.62	1755.19	2112.34	1938.21
ENSMUSG00000061762	tachykinin 1	Tac1	4930528L02Rik, NK-1, NK1, Nkna, PPT-A	33.0274	0.341531	0.355893	0.0343269	0.165115	14.1331	23.8444	26.9902	36.8716	28.9809	51.0292	37.1197	45.2501
ENSMUSG00000104218	predicted gene 9134	Gm9134		61.9692	0.341511	0.215407	0.0210725	0.121572	54.3008	56.7333	51.9812	42.8187	69.1082	74.4176	71.9194	74.4741
ENSMUSG00000002820	autophagy related 4D, cysteine peptidase	Atg4d	9830134P12Rik, APG4-D, Apg4d, Atg4dl, Autl4	94.1075	0.341308	0.20185	0.0177568	0.109564	73.6408	79.7555	87.9681	74.9327	114.809	124.384	82.3593	115.011
ENSMUSG00000093885	ribosomal protein L35A, pseudogene 5	Rpl35a-ps5		70.6965	0.341063	0.280977	0.0318515	0.157265	41.6554	69.0666	49.9819	66.6069	111.465	100.995	62.6395	63.1615
ENSMUSG00000053617	SH3 and PX domains 2A	Sh3pxd2a	2310014D11Rik, C230050L11, EG329070, Fish, Gm5098	205.71	0.340993	0.189202	0.0145347	0.0966317	151.001	143.067	213.923	187.926	270.86	263.651	208.798	206.453
ENSMUSG00000072460	ATP synthase, H+ transporting, mitochondrial F0 complex, subunit G, pseudogene 1	Atp5l-ps1		87.364	0.340754	0.237783	0.0258034	0.138088	59.5077	85.5111	75.9725	66.6069	120.382	127.573	86.9992	76.3595
ENSMUSG00000058835	abl interactor 1	Abi1	E3B1, NAP1, Ssh3bp1, abi-1	340.763	0.340704	0.253614	0.0286894	0.147136	375.642	351.911	166.94	216.472	329.936	367.836	468.636	448.73
ENSMUSG00000018565	elongator acetyltransferase complex subunit 5	Elp5	Derp6, Rai12	512.301	0.340657	0.135524	0.00293754	0.0341116	471.598	467.022	415.849	411.535	642.038	635.739	521.995	532.631
ENSMUSG00000067121	ribosomal protein L6 pseudogene	Gm7027	EG630138	255.02	0.339973	0.165376	0.00882877	0.0703569	201.582	196.511	224.919	248.586	356.688	289.166	254.038	268.672
ENSMUSG00000082691	dynein light chain Tctex-type 1, pseuodogene 1	Dynlt1-ps1		910.689	0.339746	0.151528	0.00584928	0.0536184	758.723	741.644	868.685	756.464	1136.94	1242.77	893.192	887.09
ENSMUSG00000103933	predicted gene, 36964	Gm36964		35.3083	0.339578	0.281959	0.0327772	0.159921	26.0346	32.8889	27.9899	26.167	46.8153	48.903	35.9597	37.7084
ENSMUSG00000083668	ubiquitin-like, containing PHD and RING finger domains, 1 pseudogene	Gm5648	EG434907	32.6902	0.339574	0.347468	0.0357842	0.169136	23.8031	37.8222	18.9931	19.0305	35.6688	29.7671	41.7596	54.6772
ENSMUSG00000026577	basic leucine zipper nuclear factor 1	Blzf1	1700030G05Rik, Blzf1l, Golgin-45, Jem-1	123.706	0.339448	0.240124	0.0267408	0.141171	98.1877	117.578	109.96	80.8797	94.7452	130.762	192.558	164.974
ENSMUSG00000099342	zinc finger protein 617 pseudogene	Gm18180		49.7909	0.339306	0.269614	0.0311133	0.155182	33.4731	39.4666	49.9819	38.0611	56.8471	58.471	77.7193	44.3074
ENSMUSG00000091989	NADH:ubiquinone oxidoreductase subunit AB1b	Ndufab1-ps		251.005	0.339069	0.210466	0.0203334	0.119049	175.548	185	245.911	234.313	333.28	371.025	216.918	246.047
ENSMUSG00000064281	ribosomal protein L19, pseudogene 1	Rpl19-ps1	Gm15424	326.947	0.338943	0.181362	0.0129812	0.0900067	249.188	229.4	312.887	318.761	430.254	433.749	308.557	332.777
ENSMUSG00000081476	inosine triphosphatase (nucleoside triphosphate pyrophosphatase) pseudogene 1	Itpa-ps1		84.2581	0.338837	0.220529	0.0228557	0.127758	61.7392	81.4	66.9757	70.1751	125.955	76.5439	95.1192	96.1564
ENSMUSG00000024477	protein geranylgeranyltransferase type I, beta subunit	Pggt1b	2010207C17Rik, 2610100E13, BGG1, GGT1	70.016	0.338811	0.362261	0.0354514	0.168132	63.2269	80.5777	40.9852	26.167	63.535	58.471	120.639	106.526
ENSMUSG00000028035	DnaJ heat shock protein family (Hsp40) member B4	Dnajb4	1700029A20Rik, 2010306G19Rik, 5730460G06Rik	96.0058	0.338801	0.185415	0.0141395	0.095041	82.5669	83.0444	68.975	90.395	115.923	113.753	112.519	100.87
ENSMUSG00000079108	signal recognition particle 54C	Srp54c	E330029E12Rik	477.599	0.338792	0.211004	0.0206346	0.119884	472.342	516.355	334.879	271.185	539.49	474.147	649.594	562.798
ENSMUSG00000086158	piercer of microtubule wall 2	Pierce2	Ccpg1os, EG546143, Gm5918	47.056	0.338717	0.311474	0.0351347	0.167418	37.1923	47.6889	34.9873	27.3564	83.5987	61.6603	40.5996	43.3646
ENSMUSG00000057130	thioredoxin-like 4A	Txnl4a	D18Wsu98e, Dim1, Txnl4, U5-15kD, U5-15kDa	559.39	0.338681	0.172263	0.0108023	0.079635	399.445	462.911	536.806	506.688	634.235	819.657	584.635	530.746
ENSMUSG00000082260	predicted pseudogene 7429	Gm7429	EG664969	97.4112	0.338334	0.219561	0.0226153	0.126882	78.1039	58.3777	93.966	95.1526	104.777	138.204	103.239	107.469
ENSMUSG00000020978	kelch domain containing 2	Klhdc2	2310022K15Rik, D12Ertd522e, HCLP-1, LCP	1213.06	0.338294	0.119124	0.00117476	0.0179326	1084.53	1180.71	931.663	1012.19	1392.2	1445.83	1302.67	1354.67
ENSMUSG00000097059				113.505	0.337987	0.246686	0.0283729	0.146339	98.9315	102.778	109.96	59.4704	163.853	160.529	107.879	104.641
ENSMUSG00000066543	ribosomal protein L17, pseudogene 9	Rpl17-ps9	Gm10166	291.632	0.337951	0.199899	0.0180423	0.110407	204.558	228.578	284.897	264.049	407.961	394.414	241.278	307.323
ENSMUSG00000084289	ferritin heavy polypeptide 1, pseudogene	Fth1-ps		388.089	0.337915	0.155239	0.00687537	0.0597358	316.878	346.978	352.872	314.004	462.579	540.059	373.517	397.823
ENSMUSG00000051469	zinc finger protein 24	Zfp24	3526401F17Rik, 5033419P20Rik, KOX17, ZF-12, Zfp191	424.191	0.337872	0.23788	0.0267775	0.141323	421.761	462.089	247.91	265.238	421.337	397.603	629.875	547.714
ENSMUSG00000063696	ribosomal protein, large, P0 pseudogene	Gm8730	EG667618	1026.38	0.337831	0.141731	0.00416321	0.0427872	817.487	832.088	978.646	909.897	1378.82	1222.58	1013.83	1057.72
ENSMUSG00000001270	creatine kinase, brain	Ckb	B-CK, Bck, CPK-B, Ck-3, Ck3	3127.97	0.337777	0.102384	0.000264454	0.00648627	2763.39	2928.75	2559.07	2657.14	3399.68	3404.08	3774.61	3537.05
ENSMUSG00000080776	predicted gene 12174	Gm12174		712.725	0.337445	0.173342	0.0113067	0.0818076	531.85	505.666	710.743	680.341	891.719	964.24	676.274	740.97
ENSMUSG00000102478	cDNA sequence BC085271	BC085271		127.284	0.337205	0.178345	0.0127386	0.0888567	121.991	115.933	89.9674	103.478	143.79	165.845	141.519	135.75
ENSMUSG00000033319	fem 1 homolog c	Fem1c	2610312A07Rik, 3632443A22Rik	176.456	0.337194	0.279287	0.0331547	0.160984	184.474	170.2	134.951	76.1221	173.885	162.656	293.477	215.881
ENSMUSG00000038286	biphenyl hydrolase like	Bphl		97.0713	0.337138	0.219809	0.022996	0.128266	71.4092	59.2	97.9645	96.3421	119.267	122.258	95.1192	115.011
ENSMUSG00000040824	small nuclear ribonucleoprotein D2	Snrpd2	1810009A06Rik, SMD2	517.563	0.337109	0.172168	0.0110544	0.080642	389.775	398.778	450.837	525.718	614.172	738.861	490.676	531.688
ENSMUSG00000042215	BCL2-associated athanogene 2	Bag2	2610042A13Rik	76.1093	0.337002	0.267097	0.0317833	0.157102	64.7146	68.2444	45.9833	67.7963	52.3885	94.6167	106.719	108.412
ENSMUSG00000102426				44.0608	0.336962	0.303912	0.0353974	0.168057	34.2169	46.8666	36.9866	20.2199	55.7324	39.335	67.2794	51.849
ENSMUSG00000058603	ribosomal protein L28, pseudogene 1	Rpl28-ps1	Gm15435	479.649	0.336927	0.17368	0.0115152	0.0827724	391.263	351.911	381.862	510.256	608.598	610.225	426.876	556.199
ENSMUSG00000024750	zinc finger, AN1-type domain 5	Zfand5	2310057A04Rik, 5830475F03Rik, Za20d2, Zfp216	868.142	0.336855	0.173332	0.0114665	0.0826029	859.886	894.577	583.789	616.113	871.655	1022.71	1096.19	1000.21
ENSMUSG00000004897	heparin binding growth factor	Hdgf	D3Ertd299e	1746.5	0.336717	0.124455	0.00176025	0.0240214	1649.11	1628.82	1429.48	1346.41	1853.66	1831.74	2154.1	2078.67
ENSMUSG00000040048	NADH:ubiquinone oxidoreductase subunit B10	Ndufb10	0610011B04Rik, 22kDa, PDSW	704.368	0.336699	0.123374	0.00165762	0.0229662	564.579	602.689	671.757	605.409	831.528	870.686	728.474	759.824
ENSMUSG00000002233	ras homolog family member C	Rhoc	Arh9, Arhc	83.4883	0.336644	0.211437	0.0215924	0.123491	80.3354	74.8222	71.9739	51.1445	94.7452	97.806	85.8393	111.24
ENSMUSG00000044528	translocation associated membrane protein 1-like 1	Tram1l1	A830091N21Rik	74.5993	0.336636	0.232003	0.0261447	0.13928	76.6162	55.0889	45.9833	68.9857	85.828	72.2914	93.9592	98.0418
ENSMUSG00000085893	ribosomal protein S2 pseudogene	Gm12091		23.6687	0.336579	0.346316	0.0363475	0.17103	16.3646	21.3778	15.9942	19.0305	27.8662	32.9564	20.8798	34.8803
ENSMUSG00000028986	kelch-like 7	Klhl7	2700038B03Rik, D5Ertd363e, SBBI26	1163.3	0.336324	0.144518	0.00485368	0.0472102	1205.03	1013.8	858.689	927.738	1250.64	1242.77	1506.83	1300.94
ENSMUSG00000050029	RAP2C, member of RAS oncogene family	Rap2c	2010200P20Rik	167.137	0.336158	0.164046	0.00924396	0.0723492	157.695	133.2	156.943	122.509	212.898	187.107	191.398	175.344
ENSMUSG00000035478	methyl-CpG binding domain protein 3	Mbd3		966.914	0.336057	0.126319	0.0020106	0.0261781	897.079	886.355	842.695	723.16	1067.83	1197.06	1127.51	993.616
ENSMUSG00000032026	RNA exonuclease 2	Rexo2	1810038D15Rik, Rex2, Sfn, Smfn	351.124	0.336002	0.14777	0.00551312	0.0515258	261.09	284.489	354.871	309.246	425.796	426.307	365.397	381.797
ENSMUSG00000103034	ubiquitin B pseudogene	Gm8797	EG667759	2004.44	0.335934	0.156515	0.00749151	0.0633602	1529.35	1613.2	1915.31	1819.79	2448.88	2775.78	1858.3	2074.9
ENSMUSG00000019837	general transcription factor IIIC, polypeptide 6, alpha	Gtf3c6	2410016F19Rik	373.898	0.335926	0.144572	0.0049096	0.0476265	352.583	315.733	332.879	285.458	444.745	482.652	409.476	367.657
ENSMUSG00000034883	leucine rich repeat protein 1	Lrr1	2410005L11Rik, LRR-1, Ppil5	42.4068	0.335881	0.308528	0.0359295	0.169735	34.9608	36.1778	42.9844	19.0305	40.1274	69.1021	44.0796	52.7917
ENSMUSG00000080873	ribosomal protein L30, pseudogene 3	Rpl30-ps3		57.294	0.335864	0.301324	0.0347279	0.166397	24.5469	45.2222	48.9823	64.228	80.2547	78.6701	57.9995	58.448
ENSMUSG00000032324	tetraspanin 3	Tspan3	1700055K04Rik, TM4-A, Tm4sf8	663.075	0.33562	0.147921	0.00560574	0.0519633	563.092	526.222	711.742	480.521	759.076	797.332	743.554	723.058
ENSMUSG00000051671	cytochrome c oxidase assembly factor 6	Coa6	1810063B05Rik	120.159	0.33551	0.196384	0.0177376	0.109504	95.2123	88.8	109.96	111.804	157.165	161.593	126.439	110.297
ENSMUSG00000028138	alcohol dehydrogenase 5 (class III), chi polypeptide	Adh5	Adh-5, Adh3, GSNOR	976.147	0.335281	0.122322	0.00151449	0.0215393	946.172	843.6	826.701	767.168	1153.66	1114.14	1166.95	990.788
ENSMUSG00000050243	predicted gene 5446	Gm5446		107.877	0.334889	0.187152	0.0155951	0.101176	101.907	89.6222	92.9663	79.6903	146.019	113.753	128.759	110.297
ENSMUSG00000000740	ribosomal protein L13	Rpl13	A52, L13	1142.76	0.334839	0.118643	0.00125139	0.0187983	953.611	988.311	1021.63	1008.62	1454.62	1342.71	1216.83	1155.76
ENSMUSG00000093651	farnesyl diphosphate synthetase pseudogene	Gm5873	EG545826	74.7278	0.33459	0.22066	0.0244011	0.133237	73.6408	64.9555	56.9794	52.334	72.4522	79.7332	104.399	93.3283
ENSMUSG00000044141	Y box protein 1 pseudogene	E130201H02Rik		185.651	0.334221	0.18557	0.0153922	0.100495	191.168	176.778	137.95	121.32	191.72	226.442	234.318	205.511
ENSMUSG00000039615	STIP1 homology and U-Box containing protein 1	Stub1	0610033N24Rik, 2210017D18Rik, 2310040B03Rik, Chip	293.013	0.334012	0.150793	0.00642247	0.0571691	223.898	265.578	259.906	259.291	333.28	395.477	294.637	312.037
ENSMUSG00000001305	ribosomal RNA processing 15 homolog	Rrp15	2810430M08Rik, 5430437H21Rik	162.139	0.333961	0.167019	0.0104236	0.0777914	156.952	145.533	114.958	135.593	178.344	206.243	187.918	171.573
ENSMUSG00000027091	zinc finger CCCH-type containing 15	Zc3h15	1700006A17Rik, 1810012H02Rik, 2610312B22Rik, FM22, Ierepo4	601.621	0.333939	0.146418	0.00550272	0.0514816	509.535	560.755	485.824	516.203	707.802	822.847	636.834	573.167
ENSMUSG00000048707	taperin	Tprn	C430004E15Rik	79.7088	0.333731	0.204338	0.0204961	0.11964	71.4092	69.0666	64.9765	61.8492	93.6305	73.3545	104.399	98.9845
ENSMUSG00000029715	processing of precursor 7, ribonuclease P family, (S. cerevisiae)	Pop7	0610037N12Rik, Rpp20	168	0.333589	0.245635	0.0293867	0.149738	87.7739	154.578	141.949	168.896	248.567	228.568	164.719	148.948
ENSMUSG00000026753	protein phosphatase 6, catalytic subunit	Ppp6c	2310003C10Rik, Pp6C	508.356	0.333508	0.233107	0.0272597	0.143078	556.397	534.444	294.893	294.973	546.178	540.059	719.194	580.709
ENSMUSG00000027944	HCLS1 associated X-1	Hax1	HAX-1, HSP1BP-1, Hs1bp1, SIG-111, Silg111	141.098	0.333487	0.172328	0.0118367	0.0846808	116.04	111	138.95	115.373	182.802	170.097	153.119	141.406
ENSMUSG00000096252				129.563	0.333458	0.243423	0.0294625	0.149956	159.183	105.244	90.9671	68.9857	153.822	136.078	160.079	162.146
ENSMUSG00000054428	ATP synthase inhibitory factor subunit 1	Atp5if1	Atpi, Atpif1, IF(1), If1	2995.68	0.333096	0.175012	0.0126923	0.0886701	2332.7	2206.84	2750	2921.19	3793.15	4303.47	2782.82	2875.26
ENSMUSG00000031683	LSM6 homolog, U6 small nuclear RNA and mRNA degradation associated	Lsm6	1500031N17Rik, 2410088K19Rik	542.334	0.333078	0.11583	0.00108296	0.0170044	459.697	493.333	461.833	473.384	625.318	650.623	557.955	616.532
ENSMUSG00000093674	ribosomal protein L41	Rpl41	1810055P16Rik, 2210411K19Rik	1912.15	0.332976	0.161676	0.0091925	0.0722224	1508.52	1432.31	1658.4	1955.39	2474.52	2530.2	1857.14	1880.71
ENSMUSG00000022748	cms small ribosomal subunit 1	Cmss1	1110001A06Rik, 2610528E23Rik, 4930572F24Rik	65.9274	0.33294	0.218096	0.0241471	0.132462	52.8131	60.8444	53.9805	52.334	88.0573	63.7866	70.7594	84.8439
ENSMUSG00000081967	predicted gene 14017	Gm14017		132.105	0.332908	0.190678	0.0169555	0.106596	115.296	106.067	110.96	114.183	185.032	148.835	162.399	114.068
ENSMUSG00000032526	SS18, nBAF chromatin remodeling complex subunit like 2	Ss18l2	1110020I04Rik, Deb1	203.725	0.332742	0.203176	0.0203161	0.118998	148.025	146.355	194.929	197.442	296.497	251.957	173.998	220.594
ENSMUSG00000029538	serine and arginine-rich splicing factor 9	Srsf9	25kDa, 2610029M16Rik, SRp30c, Sfrs9	837.715	0.332628	0.133799	0.00335372	0.0371012	719.299	668.466	782.717	731.486	949.681	1122.64	852.593	874.835
ENSMUSG00000030189	Y box protein 3	Ybx3	Csda, Dpba, MSY3, MSY4, Yb2	742.811	0.332565	0.141875	0.00477824	0.0467017	740.127	568.977	581.789	674.394	735.668	865.371	840.993	935.168
ENSMUSG00000036402	guanine nucleotide binding protein (G protein), gamma 12	Gng12	2010305F15Rik, Hg3a	91.3615	0.331916	0.237188	0.0286127	0.146915	90.0054	71.5333	65.9761	73.7433	86.9426	80.7963	144.999	116.896
ENSMUSG00000057236	retinoblastoma binding protein 4, chromatin remodeling factor	Rbbp4	RBAP48, mRbAp48	1956.35	0.331775	0.21251	0.0234175	0.129972	2018.8	2099.95	1259.54	1175.14	1995.22	1982.7	2685.38	2434.08
ENSMUSG00000027076	translocase of inner mitochondrial membrane 10	Timm10	Tim13, Timm13a	106.964	0.33169	0.185963	0.0160163	0.102842	84.0546	91.2666	100.963	86.8268	123.726	146.709	109.039	113.125
ENSMUSG00000066809	predicted gene 10180	Gm10180		286.323	0.331662	0.21126	0.0226726	0.126969	239.518	194.867	248.91	277.132	391.242	424.181	236.638	278.099
ENSMUSG00000040128	proline-rich nuclear receptor coactivator 1	Pnrc1	5730463C12Rik, B4-2, PRR2, Prol2	687.208	0.331002	0.123657	0.00198814	0.0259946	597.309	615.844	628.772	545.938	764.649	879.191	755.153	710.803
ENSMUSG00000006930	huntingtin-associated protein 1	Hap1	HAP-1	214.242	0.330829	0.191526	0.0177948	0.109576	159.927	220.355	185.933	158.191	216.242	213.685	320.157	239.448
ENSMUSG00000060743	H3.3 histone A	H3f3a	EyeLinc14, H3-3a, H3-3b, H3.3A	615.588	0.330722	0.142606	0.00509101	0.0488124	511.766	481.822	553.799	580.431	802.547	742.05	585.795	666.496
ENSMUSG00000083820	NADH:ubiquinone oxidoreductase subunit S6B	Ndufs6b	EG623286, Gm6415	129.238	0.330558	0.221291	0.0254141	0.136833	84.7985	101.956	123.955	121.32	169.427	191.36	119.479	121.61
ENSMUSG00000025917	COP9 signalosome subunit 5	Cops5	CSN5, Jab1, Mov34, Sgn5	627.009	0.330255	0.148503	0.00643055	0.0571849	487.963	522.111	573.792	579.242	815.923	773.944	573.035	690.063
ENSMUSG00000068397	ribosomal protein L21 pseudogene	Gm10240		106.328	0.330166	0.204496	0.0215057	0.123329	74.3846	92.0888	110.96	80.8797	131.529	136.078	97.4392	127.266
ENSMUSG00000028247	coenzyme Q3 methyltransferase	Coq3	4732433J24	104.552	0.330141	0.182539	0.0154258	0.100537	85.5423	80.5777	104.962	84.448	123.726	116.942	129.919	110.297
ENSMUSG00000081926	predicted gene 15536	Gm15536		185.946	0.329926	0.218925	0.0250318	0.135782	139.099	119.222	161.941	202.199	278.662	229.632	178.638	178.172
ENSMUSG00000084957	BBSome interacting protein 1	Bbip1	2310002J21Rik, 2610002B11Rik, 4930560M04Rik, Ncrna00081	660.752	0.329866	0.17029	0.0120716	0.0855995	525.155	453.044	605.781	676.773	879.458	823.91	640.314	681.579
ENSMUSG00000082120	predicted gene 15720	Gm15720		114.052	0.329851	0.179673	0.0147676	0.0975018	100.419	101.133	97.9645	88.0162	148.248	143.52	117.159	115.953
ENSMUSG00000025613	chaperonin containing TCP1 subunit 8	Cct8	Cctq, Tcpq	2019.42	0.329829	0.173016	0.0128802	0.0895692	2001.69	2140.24	1350.51	1401.12	2211.46	2165.55	2474.26	2410.51
ENSMUSG00000084786	ubiquitin-like 5	Ubl5	1110030M22Rik, Ubl5a, beacon	884.381	0.32976	0.174743	0.0133725	0.0916845	714.092	705.466	792.713	806.419	1177.07	1245.96	767.913	865.407
ENSMUSG00000063787	coiled-coil-helix-coiled-coil-helix domain containing 1	Chchd1	1110001O19Rik, 2400010G13Rik, MRP-S37	651.456	0.329646	0.189613	0.0175709	0.108993	447.795	504.022	667.758	589.946	877.229	897.264	610.155	617.475
ENSMUSG00000028145	thioesterase superfamily member 4	Them4	2700077M13Rik, 4921507I02Rik	147.396	0.329531	0.165559	0.0108422	0.0797376	120.503	122.511	125.954	136.782	187.261	179.665	141.519	164.974
ENSMUSG00000053684	KICSTOR subunit 2	Kics2	E030027L10	19.3624	0.329319	0.434666	0.0327001	0.159717	17.1085	13.1555	9.99638	14.2729	37.8981	29.7671	18.5598	14.1406
ENSMUSG00000046756	mitchondrial ribosomal protein S7	Mrps7	MRP-S7, Rpms7, S7mt	221.403	0.328814	0.175161	0.0137576	0.0934758	184.474	217.889	204.926	147.487	236.306	225.379	254.038	300.724
ENSMUSG00000021631	mitichondrial ribosomal protein S36, pseudogene 1	Mrps36-ps1		99.0098	0.328797	0.260965	0.0334841	0.162149	72.8969	66.6	95.9652	88.0162	109.236	178.602	89.3192	91.4428
ENSMUSG00000102252	small nuclear ribonucleoprotein N	Snrpn	2410045I01Rik, HCERN3, Peg4, SMN, sm-D	1564.24	0.32877	0.12939	0.00291012	0.0339016	1341.15	1356.67	1303.53	1430.86	1990.76	1958.25	1555.55	1577.15
ENSMUSG00000081611	predicted gene 13651	Gm13651		63.4461	0.328682	0.266973	0.0343036	0.165105	49.0938	55.0889	30.9888	71.3645	75.7961	61.6603	88.1592	75.4168
ENSMUSG00000098281				120.887	0.328452	0.177991	0.0145108	0.0965726	95.2123	98.6666	106.961	111.804	153.822	153.088	128.759	118.781
ENSMUSG00000002768	male enhanced antigen 1	Mea1	Mea-1	375.676	0.328296	0.158737	0.00926267	0.0724052	259.602	365.889	323.883	342.55	465.923	475.21	383.957	388.396
ENSMUSG00000024217	U1 small nuclear ribonucleoprotein C	Snrpc	Snrp1c, U1-C, U1C	423.952	0.328278	0.181126	0.0155018	0.100809	323.573	330.533	424.846	365.148	570.7	577.268	378.157	421.391
ENSMUSG00000080006	ribosomal protein S19, pseudogene 7	Rps19-ps7	Gm14072	298.129	0.328265	0.195216	0.0194528	0.115832	229.105	191.578	264.904	324.708	365.605	410.36	287.678	311.094
ENSMUSG00000032383	peptidylprolyl isomerase B	Ppib	Cphn-2, Cphn2, CyP-20b	150.897	0.328258	0.161482	0.0100664	0.0760007	146.538	125.8	128.953	115.373	188.376	169.034	172.839	160.261
ENSMUSG00000081121	growth factor receptor bound protein 2 pseudogene	Gm12791		87.4228	0.328132	0.22919	0.0284652	0.146524	96.7	73.1777	68.975	49.9551	94.7452	120.131	98.5991	97.0991
ENSMUSG00000042814	malignant T cell amplified sequence 2	Mcts2	2400002F11Rik, MCT-2	101.721	0.327963	0.202969	0.0217409	0.123854	83.3108	70.7111	95.9652	93.9632	124.841	126.51	89.3192	129.151
ENSMUSG00000017188	cytochrome C oxidase assembly factor 3	Coa3	1810033A19Rik, Ccdc56, D11Ertd99e, HSPC009	662.588	0.327755	0.185636	0.0169448	0.106566	530.362	481.822	626.773	613.735	815.923	987.628	574.195	670.267
ENSMUSG00000024369	negative elongation factor complex member E, Rdbp	Nelfe	D17H6S45, NELF-E, RD, Rdbp	290.127	0.327568	0.140236	0.00500886	0.0482029	276.711	257.355	229.917	239.071	341.083	362.52	300.437	313.922
ENSMUSG00000072582	peptidyl-tRNA hydrolase 2	Ptrh2	A230072I16Rik, Bit1, CGI-147, PTH 2	234.226	0.327561	0.190421	0.0183638	0.1115	174.06	226.111	192.93	201.01	207.325	331.69	309.717	230.964
ENSMUSG00000063015	cyclin I	Ccni		2578.54	0.327481	0.123564	0.0022567	0.0283454	2391.47	2549.71	1998.28	2038.65	2757.64	2831.06	2993.93	3067.58
ENSMUSG00000031546	GINS complex subunit 4	Gins4	2810037C03Rik, 4933405K01Rik, Sld5	203.266	0.327414	0.204424	0.0224736	0.126401	202.326	192.4	173.937	114.183	197.293	215.811	258.678	271.5
ENSMUSG00000071516	H2A clustered histone 13	H2ac13	H2a-291A, Hist1h2ai	106.23	0.327313	0.198111	0.0205355	0.119692	75.1285	89.6222	85.9689	109.426	147.134	118.005	106.719	117.839
ENSMUSG00000084323	predicted gene 14438	Gm14438		171.537	0.327154	0.207781	0.0232359	0.129207	130.917	124.155	174.937	147.487	226.274	248.768	151.959	167.802
ENSMUSG00000069014	predicted gene 5641	Gm5641		108.926	0.327099	0.197039	0.0203475	0.119093	85.5423	87.9777	101.963	92.7738	112.58	145.646	144.999	99.9272
ENSMUSG00000020808	PICALM interacting mitotic regulator	Pimreg	2610008F03Rik, 6720460F02Rik, CATS, Fam64a	236.144	0.327004	0.175474	0.0142098	0.0953095	157.695	248.311	216.921	183.169	299.841	264.714	266.798	251.703
ENSMUSG00000060198	ribosomal protein S8 pseudogene	Gm11353		233.035	0.326759	0.213271	0.0247787	0.134756	168.109	139.778	233.915	241.45	329.936	280.661	221.558	248.875
ENSMUSG00000031158	translocase of inner mitochondrial membrane 17b	Timm17b	17kDa, Sfc3, mTim17b	340.87	0.326656	0.126815	0.00266661	0.031737	285.637	272.155	320.884	308.057	385.669	401.855	374.677	378.027
ENSMUSG00000075271	intraflagellar transport 70A1	Ift70a1	4930506L13Rik, Ttc30a1	28.8837	0.32644	0.326372	0.0389651	0.17841	28.2662	16.4444	27.9899	16.6517	37.8981	31.8933	41.7596	30.1667
ENSMUSG00000098091	glyceraldehyde-3-phosphate dehydrogenase pseudogene	Gm16470	EG668299	64.8194	0.326411	0.236923	0.0303823	0.152961	43.1431	66.6	47.9826	57.0916	78.0254	91.4274	62.6395	71.6459
ENSMUSG00000064352	tRNA-Ser	mt-Ts1		1420.71	0.326385	0.164587	0.0112175	0.0814063	1040.64	1026.13	1330.52	1479.62	1686.46	1880.64	1385.03	1536.62
ENSMUSG00000057157	predicted gene 6054	Gm6054		54.7493	0.326108	0.226665	0.0284211	0.146462	45.3746	44.4	51.9812	40.4399	60.191	57.4079	68.4394	69.7605
ENSMUSG00000027236	eukaryotic translation initiation factor 3, subunit J1	Eif3j1	1810016I04Rik, 2700079K05Rik, Eif3j, Eif3j-1, Eif3j-2	162.87	0.325924	0.222901	0.0276063	0.144188	185.962	134.844	93.966	127.267	164.968	169.034	230.838	196.084
ENSMUSG00000003037	RAB8A, member RAS oncogene family	Rab8a	Mel	599.43	0.32573	0.157276	0.00936746	0.0728649	598.052	566.511	433.843	462.68	605.254	635.739	795.753	697.605
ENSMUSG00000027531	inositol (myo)-1(or 4)-monophosphatase 1	Impa1	2610002K09Rik, 2900059K10Rik	332.953	0.32547	0.187999	0.0183415	0.1115	323.573	330.533	228.917	246.207	355.573	314.68	481.396	382.74
ENSMUSG00000022490	protein phosphatase 1, regulatory inhibitor subunit 1A	Ppp1r1a	0610038N18Rik, I-1	502.477	0.325464	0.144242	0.00612482	0.0551964	406.884	465.378	399.855	466.248	556.21	676.137	557.955	491.152
ENSMUSG00000083004	predicted gene 13413	Gm13413		15.9738	0.325266	0.520684	0.0244812	0.133527	6.69462	9.04444	13.9949	11.8941	39.0127	18.0729	9.27992	19.7969
ENSMUSG00000032398	small nuclear RNA activating complex, polypeptide 5	Snapc5	2010103A03Rik	225.439	0.325157	0.225102	0.0281815	0.146	157.695	143.067	257.907	193.874	284.235	331.69	223.878	211.167
ENSMUSG00000099997	tubulin, beta 4B class IVB, pseudogene 2	Tubb4b-ps2	EG665829, Gm7811, Tubb2c-ps2	27.8613	0.325052	0.309335	0.0391368	0.178885	25.2908	17.2667	24.9909	20.2199	30.0955	39.335	33.6397	32.0521
ENSMUSG00000028936	ribosomal protein L22	Rpl22	2700038K18Rik	616.558	0.325048	0.115123	0.00132438	0.0195846	521.436	537.733	562.796	531.665	731.21	742.05	643.794	661.782
ENSMUSG00000020305	ankyrin repeat and SOCS box-containing 3	Asb3	2400011J03Rik, Asb-3	140.333	0.324995	0.222342	0.027853	0.144769	148.025	127.444	85.9689	105.857	130.414	141.394	200.678	182.886
ENSMUSG00000021178	protease (prosome, macropain) 26S subunit, ATPase 1	Psmc1	P26s4, Rpt2/S4, S4, rpt2	862.858	0.324881	0.116647	0.00141656	0.0204865	760.211	777.822	778.718	692.235	922.929	1036.53	1041.67	892.746
ENSMUSG00000081810	predicted gene 11878	Gm11878		128.764	0.324877	0.208097	0.0239793	0.132041	94.4685	89.6222	113.959	136.782	167.197	173.287	117.159	137.636
ENSMUSG00000047714	protein phosphatase 1, regulatory inhibitor subunit 2	Ppp1r2	0610025N14Rik, 2310007G06Rik, 4930440J04Rik, 5430408E15Rik, D16Ertd248e	259.517	0.324873	0.153903	0.00865216	0.0696393	244.725	234.333	211.923	202.199	251.911	302.986	343.357	284.698
ENSMUSG00000030879	mitochondrial ribosomal protein L17	Mrpl17	MRP-L26, Rpml26	259.236	0.324635	0.166504	0.0121933	0.08628	237.287	208.844	227.917	215.283	303.185	360.394	229.678	291.297
ENSMUSG00000022370	mitochondrial ribosomal protein L13	Mrpl13	1110002D09Rik	472.738	0.324478	0.18513	0.0176946	0.109426	362.253	351.911	477.827	417.482	653.184	635.739	433.836	449.673
ENSMUSG00000027282	mitochondrial carrier 2	Mtch2	2310034D24Rik, 4930539J07Rik, HSPC032	949.062	0.323913	0.1082	0.00077459	0.0138102	808.561	816.466	864.687	832.586	1141.4	1113.08	997.591	1018.13
ENSMUSG00000019961	thymopoietin	Tmpo	5630400D24Rik, LAP2, TP	1493.49	0.323791	0.194317	0.0207232	0.120238	1398.43	1574.55	1014.63	1072.85	1388.85	1452.21	2120.46	1925.96
ENSMUSG00000025532	calcitonin gene-related peptide-receptor component protein	Crcp		254.075	0.323349	0.163366	0.0116108	0.0832288	254.395	215.422	232.916	168.896	286.465	280.661	271.438	322.407
ENSMUSG00000058093	zinc finger protein 729b	Zfp729b		71.8145	0.323341	0.226456	0.0295172	0.15015	65.4585	64.1333	64.9765	44.0081	78.0254	69.1021	86.9992	101.813
ENSMUSG00000044164	ring finger protein 182	Rnf182	C630023L15Rik	192.33	0.323329	0.159405	0.0104612	0.0779	180.755	171.022	139.949	170.085	216.242	199.865	209.958	250.761
ENSMUSG00000083061	predicted gene 12191	Gm12191		181.087	0.323179	0.218192	0.0270912	0.142399	109.345	130.733	173.937	193.874	231.847	233.884	215.758	159.318
ENSMUSG00000045055	ribosomal protein SA, pseudogene 2	Rpsa-ps2	EG622655, Gm6339	375.177	0.323161	0.179197	0.0162648	0.103472	273.735	272.978	378.863	356.822	465.923	506.04	344.517	402.537
ENSMUSG00000084817	predicted pseudogene 5526	Gm5526		330.1	0.322988	0.159366	0.0104639	0.0779	272.248	254.889	340.877	268.806	410.191	424.181	323.637	345.974
ENSMUSG00000053134	SPT7-like, STAGA complex gamma subunit	Supt7l	2610524B01Rik, 6030455L14Rik	132.273	0.322872	0.186015	0.0185276	0.112317	107.858	114.289	132.952	95.1526	124.841	161.593	146.159	175.344
ENSMUSG00000068200	predicted pseudogene 5931	Gm5931		275.877	0.322772	0.162632	0.0115149	0.0827724	255.883	269.689	216.921	204.578	271.974	287.039	354.957	345.974
ENSMUSG00000025395	DNA primase, p49 subunit	Prim1		371.718	0.322716	0.140023	0.00554053	0.0516528	315.391	305.044	345.875	323.519	478.184	422.054	353.797	429.876
ENSMUSG00000036167	periphilin 1	Pphln1	CR, HSPC206, HSPC232	418.227	0.322596	0.310028	0.0394616	0.179416	426.968	428.378	209.924	253.344	308.758	339.132	705.274	674.037
ENSMUSG00000094122	ribosomal protein L31, pseudogene 9	Rpl31-ps9		216.446	0.322511	0.218057	0.0273361	0.143313	139.843	160.333	190.931	235.503	275.318	321.059	198.358	210.224
ENSMUSG00000103653	glutathione S-transferase, pi, pseudogene	Gstp-ps		364.068	0.322488	0.150949	0.00825338	0.0675378	286.381	318.2	340.877	312.814	411.305	501.788	358.437	382.74
ENSMUSG00000061272	ribosomal protein L37a pseudogene	Gm14173		137.538	0.322426	0.206809	0.0244383	0.133397	105.626	92.9111	128.953	136.782	171.656	183.918	163.559	116.896
ENSMUSG00000074797	inosine triphosphatase (nucleoside triphosphate pyrophosphatase)	Itpa	2010016I08Rik, ITPase, Itp, NTPase	236.036	0.322282	0.133686	0.00425351	0.0432985	197.863	211.311	215.922	195.063	264.172	258.336	280.718	264.901
ENSMUSG00000058407	thioredoxin domain containing 9	Txndc9	APACD	584.861	0.32222	0.156205	0.00973931	0.074361	518.461	503.2	488.823	505.498	770.222	776.07	581.155	535.459
ENSMUSG00000032966	FK506 binding protein 1a	Fkbp1a	FKBP12, Fkbp, Fkbp1	2398.41	0.322145	0.1004	0.000394702	0.00866538	2008.38	2151.75	2109.24	2151.64	2674.04	2916.11	2529.94	2646.19
ENSMUSG00000024654	asparaginase like 1	Asrgl1	2410004D18Rik, ALP, ALP1	176.458	0.322113	0.184046	0.0182105	0.111062	178.523	161.155	132.952	127.267	169.427	186.044	221.558	234.735
ENSMUSG00000081929	ribosomal protein S11, pseudogene 2	Rps11-ps2	Gm11741	197.925	0.321735	0.189862	0.0198314	0.117472	136.868	151.289	183.933	202.199	275.318	239.2	189.078	205.511
ENSMUSG00000061991	H2A clustered histone 10	H2ac10	H2a-221, Hist1h2af	44.1005	0.321646	0.325445	0.0398659	0.180666	26.0346	36.1778	40.9852	34.4928	84.7133	55.2817	33.6397	41.4792
ENSMUSG00000084106	ribosomal protein L6 pseudogene	Gm6136	EG620213	714.588	0.321636	0.163688	0.0120009	0.0853846	597.309	507.311	617.776	736.244	928.503	904.706	671.634	753.225
ENSMUSG00000024644	CNDP dipeptidase 2	Cndp2	0610010E05Rik, Cn2, Dip-2, Pep-1, Pep1	213.225	0.321507	0.165608	0.0126025	0.088247	172.572	184.178	202.927	172.464	214.013	242.389	300.437	216.823
ENSMUSG00000042111	coiled-coil domain containing 115	Ccdc115	2310061I09Rik, Ccp1, Vma22	176.892	0.321322	0.181676	0.0176526	0.10935	163.646	160.333	133.951	145.108	151.592	199.865	229.678	230.964
ENSMUSG00000031059	NADH:ubiquinone oxidoreductase subunit B11	Ndufb11	CI-ESSS, D5Bwg0566e, D5Bwg0577e, NP15.6, Np15	656.315	0.321105	0.197436	0.0224429	0.126307	450.027	488.4	642.767	643.47	842.675	957.861	577.675	647.642
ENSMUSG00000024258	polymerase (RNA) II (DNA directed) polypeptide D	Polr2d	2310002G05Rik, 2610028L19Rik, HSRBP4, RBP4	540.476	0.320972	0.18874	0.0198388	0.117472	397.958	388.089	571.793	481.71	667.675	778.196	505.756	532.631
ENSMUSG00000026096	O-sialoglycoprotein endopeptidase-like 1	Osgepl1	2610001M19Rik	84.6167	0.320731	0.257341	0.0360642	0.170186	67.69	76.4666	80.9707	51.1445	105.892	140.33	84.6793	69.7605
ENSMUSG00000020349	protein phosphatase 2 (formerly 2A), catalytic subunit, alpha isoform	Ppp2ca	PP2A	2172.61	0.320729	0.197493	0.0225638	0.126712	2038.88	2356.49	1615.41	1346.41	2032	2226.15	3019.45	2746.11
ENSMUSG00000026229	proteasome (prosome, macropain) 26S subunit, non-ATPase, 1	Psmd1	2410026J11Rik, P112, S1	955.429	0.320667	0.157255	0.0103809	0.0775686	833.852	930.755	776.719	752.895	857.165	1009.95	1192.47	1289.63
ENSMUSG00000028098	ring finger protein 115	Rnf115	2610028E05Rik, Zfp364	286.709	0.320593	0.270091	0.0378415	0.175121	313.159	295.178	182.934	137.971	255.255	278.535	438.476	392.167
ENSMUSG00000028899	TATA-box binding protein associated factor 12	Taf12	20kDa, 2810422D08Rik, Taf2J	216.726	0.32058	0.210976	0.0266581	0.140898	235.799	212.133	145.947	133.214	206.21	250.894	281.878	267.73
ENSMUSG00000002379	NADH:ubiquinone oxidoreductase subunit A11	Ndufa11	2010012C24Rik, B14.7	622.488	0.319924	0.185747	0.0192248	0.114855	495.402	459.622	582.789	583.999	828.184	890.886	579.995	559.027
ENSMUSG00000087413	predicted gene 11266	Gm11266		251.945	0.319871	0.174593	0.0157312	0.101609	177.779	213.778	229.917	242.639	297.611	352.952	248.238	252.646
ENSMUSG00000014504	signal recognition particle 19	Srp19	2310020D23Rik	643.133	0.319852	0.158778	0.0109372	0.0802708	484.988	485.933	612.778	635.144	857.165	775.007	642.634	651.412
ENSMUSG00000032475	non-catalytic region of tyrosine kinase adaptor protein 1	Nck1	6330586M15Rik, D230010O13Rik, Nck, Nck-1	97.615	0.319852	0.222745	0.0299526	0.151444	107.858	84.6888	75.9725	55.9022	112.58	99.9323	129.919	114.068
ENSMUSG00000046818	DNA-damage-inducible transcript 4-like	Ddit4l	1700037B15Rik, 1700108M02Rik, REDD2, RTP801L, Smhs1	34.4134	0.319789	0.40608	0.0356196	0.16871	21.5715	15.6222	44.9837	17.8411	36.7834	24.4515	60.3195	53.7345
ENSMUSG00000013822	ELF1 homolog, elongation factor 1	Elof1	1110011K10Rik	477.228	0.31974	0.16042	0.011478	0.0826361	406.14	383.155	490.822	363.959	611.942	604.909	443.116	513.777
ENSMUSG00000047749	zinc finger CCCH-type, antiviral 1-like	Zc3hav1l	B130055L09Rik, E430016P22Rik	101.621	0.319613	0.319351	0.0409068	0.183434	103.395	105.244	67.9754	40.4399	98.0891	79.7332	153.119	164.974
ENSMUSG00000044221	G-rich RNA sequence binding factor 1	Grsf1	D5Wsu31e	415.868	0.319526	0.274695	0.0386211	0.177485	506.559	400.422	206.925	230.745	421.337	392.287	627.555	541.115
ENSMUSG00000082185	predicted gene 12428	Gm12428		168.46	0.319469	0.262398	0.037381	0.173832	189.681	177.6	94.9656	85.6374	161.624	206.243	227.358	204.568
ENSMUSG00000032562	G protein subunit alpha i2	Gnai2	Galphai2, Gia, Gnai-2, Hg1c	1404.7	0.319448	0.107149	0.000856452	0.0146949	1286.85	1193.04	1225.56	1222.71	1627.39	1713.73	1458.11	1510.22
ENSMUSG00000069862	ribosomal protein S12, pseudogene 9	Rps12-ps9		148.62	0.319397	0.216178	0.028007	0.145278	105.626	111	137.95	145.108	203.981	213.685	141.519	130.094
ENSMUSG00000032113	checkpoint kinase 1	Chek1	Chk1, rad27	122.592	0.319304	0.198972	0.0234749	0.130137	130.173	83.8666	90.9671	109.426	139.331	132.889	165.879	128.209
ENSMUSG00000028292	arginyl-tRNA synthetase 2, mitochondrial	Rars2	1500002I10Rik, PRO1992, Rarsl	242.771	0.319291	0.143855	0.00684346	0.059544	232.08	214.6	196.929	196.252	280.892	287.039	291.157	243.219
ENSMUSG00000033845	mitochondrial ribosomal protein L15	Mrpl15	HSPC145, L15mt, MRP-L15, MRP-L7, Rpml7	423.987	0.319229	0.125397	0.00302228	0.0347504	330.268	365.889	396.856	387.747	508.28	457.137	479.076	466.641
ENSMUSG00000095677	dynein light chain Tctex-type 1F	Dynlt1f	100040631, AGS2, Dynlt1, Dynlt1e, Tctel1	381.908	0.319097	0.180635	0.0178742	0.109712	299.026	278.733	374.864	353.254	467.038	548.564	349.157	384.626
ENSMUSG00000083780	predicted gene 12728	Gm12728		55.7387	0.319062	0.249779	0.0352967	0.167804	43.1431	34.5333	52.9808	53.5234	66.8789	80.7963	60.3195	53.7345
ENSMUSG00000021242	NPC intracellular cholesterol transporter 2	Npc2	2700012J19Rik, HE1	628.278	0.318913	0.168574	0.0141991	0.0952729	624.087	572.266	482.825	476.953	617.515	619.793	905.952	726.829
ENSMUSG00000083364	LLP homolog, pseudogene 2	Llph-ps2		125.145	0.318891	0.186509	0.0198407	0.117472	115.296	99.4888	117.957	92.7738	147.134	170.097	141.519	116.896
ENSMUSG00000080054	ribosomal protein L12, pseudogene 1	Rpl12-ps1		40.1346	0.318848	0.270367	0.0383245	0.17659	35.7046	26.3111	25.9906	42.8187	49.0446	42.5244	48.7196	49.9636
ENSMUSG00000001627	interferon-related developmental regulator 1	Ifrd1	Ifnl, PC4, Tis7	286.811	0.318049	0.174611	0.0163859	0.103951	285.637	288.6	201.927	204.578	337.739	280.661	350.317	345.032
ENSMUSG00000059070	ribosomal protein L18	Rpl18	L18, Rpl18a	450.107	0.317772	0.17341	0.0159443	0.102511	337.706	362.6	428.845	415.103	598.566	608.098	425.716	424.219
ENSMUSG00000028578	caspase activity and apoptosis inhibitor 1	Caap1	5830433M19Rik, CAAP	189.699	0.317542	0.16075	0.0120869	0.0856608	180.011	148	163.941	161.759	201.751	258.336	202.998	200.797
ENSMUSG00000091845	ribosomal protein L36, pseudogene 12	Rpl36-ps12	Gm4604	310.253	0.317494	0.193603	0.0223588	0.126028	212.74	245.022	264.904	333.034	400.159	432.685	294.637	298.839
ENSMUSG00000024761	predicted pseudogene 16437	Gm16437		65.3089	0.317439	0.227196	0.0319654	0.157656	60.2515	63.3111	52.9808	40.4399	71.3375	87.175	64.9594	82.0157
ENSMUSG00000002635	programmed cell death 2-like	Pdcd2l	6030457N17Rik	195.18	0.317362	0.165276	0.0135379	0.0924543	174.06	175.955	157.943	162.949	246.337	259.399	197.198	187.599
ENSMUSG00000073616	COP9 signalosome subunit 9	Cops9	1110002M09Rik, Myeov2	926.499	0.317278	0.177379	0.0174104	0.108367	694.009	707.111	831.699	940.822	1135.83	1337.39	852.593	912.543
ENSMUSG00000063001	predicted gene 9701	Gm9701		61.0057	0.31722	0.253789	0.0366698	0.171916	52.8131	39.4666	63.9768	44.0081	84.7133	86.1118	55.6795	61.2761
ENSMUSG00000023905	tumor necrosis factor receptor superfamily, member 12a	Tnfrsf12a	Fn14, HPIP, TWEAK-R, TweakR	9.61743	0.317174	0.551255	0.021643	0.123529	6.69462	5.75555	5.99783	4.75763	12.2611	6.37866	16.2399	18.8542
ENSMUSG00000028884	replication protein A2	Rpa2	RPA34, Rf-A2	227.881	0.317059	0.183939	0.0197123	0.117036	210.508	249.133	169.938	146.297	242.993	255.146	273.758	275.271
ENSMUSG00000024829	mitochondrial ribosomal protein L21	Mrpl21	L21mt, MRP-L21	352.15	0.317001	0.144547	0.00742179	0.0630644	284.893	299.289	323.883	314.004	420.223	459.263	378.157	337.49
ENSMUSG00000029390	transmembrane p24 trafficking protein 2	Tmed2	1110032D12Rik, 1810020N21Rik, Rnp24, Sid394, p24beta1	410.355	0.316945	0.192753	0.0225174	0.126565	406.884	441.533	263.904	280.7	429.14	427.37	528.955	504.35
ENSMUSG00000024966	stress-induced phosphoprotein 1	Stip1	Hop, Sti1, p60	1162.2	0.316875	0.133094	0.00475901	0.0465639	1054.77	1119.04	1020.63	852.806	1246.18	1178.99	1388.51	1436.69
ENSMUSG00000082901	ribosomal protein S8, pseudogene 5	Rps8-ps5	Gm14323	88.9196	0.316808	0.265165	0.0382482	0.176328	60.9954	51.8	95.9652	82.0692	122.611	136.078	78.8793	82.9585
ENSMUSG00000055202	zinc finger protein 811	Zfp811		210.642	0.316685	0.190158	0.0217594	0.12392	193.4	217.067	145.947	159.381	191.72	293.418	244.758	239.448
ENSMUSG00000073569	small ubiquitin-related modifier 2 pseudogene	Gm10540		27.8294	0.316674	0.344127	0.0407285	0.182976	23.8031	12.3333	18.9931	30.9246	41.242	31.8933	26.6798	36.7657
ENSMUSG00000062169	cornichon family AMPA receptor auxiliary protein 4	Cnih4	CNIH-4, D530030D03Rik, E430023H19Rik, HSPC163	176.953	0.316569	0.151878	0.00963121	0.0740078	159.183	160.333	140.949	151.055	202.866	220.064	202.998	178.172
ENSMUSG00000027671	actin-like 6A	Actl6a	2810432C06Rik, ARP4, Actl6, Baf53a	440.725	0.316442	0.150568	0.00929133	0.0725323	392.751	444	381.862	305.678	541.719	513.482	441.956	504.35
ENSMUSG00000028266	LIM domain only 4	Lmo4	A730077C12Rik, Crp3, Etohi4	813.162	0.316421	0.130951	0.00434349	0.0437725	685.082	693.955	767.722	688.667	989.808	1036.53	837.513	806.017
ENSMUSG00000004698	histone deacetylase 9	Hdac9	D030072B18Rik, HD7B, HD9, HDRP, Hdac7b	137.767	0.316266	0.287803	0.0408611	0.183345	113.065	115.111	93.966	120.13	130.414	81.8594	235.478	212.11
ENSMUSG00000026889	RNA binding motif protein 18	Rbm18	2010004P11Rik	803.455	0.316234	0.190557	0.0219731	0.124551	773.6	866.622	604.781	487.657	818.152	820.72	1021.95	1034.15
ENSMUSG00000022122	endothelin receptor type B	Ednrb	ET-B, ET-BR, ETR-b, ETb, Sox10m1	68.8382	0.31611	0.361211	0.0403098	0.181815	49.8377	91.2666	33.9877	32.114	56.8471	61.6603	109.039	115.953
ENSMUSG00000079283	RIKEN cDNA 2310009B15 gene	2310009B15Rik		62.9862	0.316045	0.242535	0.0354336	0.168132	52.8131	50.1555	42.9844	63.0386	79.1401	89.3012	51.0396	75.4168
ENSMUSG00000030105	ADP-ribosylation factor-like 8B	Arl8b	2610313E07Rik, 3100002J04Rik, Arl10c, gie1	415.942	0.315949	0.28145	0.0404698	0.182309	455.978	467.844	236.914	178.411	417.993	432.685	618.275	519.433
ENSMUSG00000081021	predicted gene 11964	Gm11964		71.6711	0.315847	0.265891	0.0388797	0.178154	49.0938	51.8	73.9732	59.4704	91.4012	112.69	51.0396	83.9012
ENSMUSG00000058291	zinc finger protein 68	Zfp68	KRAB3, KRAZ2, Zfp70, mszf22, mszf49	605.89	0.315689	0.213278	0.0288605	0.147804	603.259	697.244	363.868	372.285	665.445	668.696	770.233	706.09
ENSMUSG00000071528	ATP synthase membrane subunit k	Atp5mk	2010301L15Rik, Atp5md, Usmg5	451.611	0.315591	0.18137	0.0191354	0.114549	348.12	352.733	400.855	443.649	532.802	678.264	415.276	441.188
ENSMUSG00000062458	predicted gene 8623	Gm8623	EG667422	249.24	0.315529	0.183819	0.0199339	0.11762	183.73	179.244	251.909	237.882	315.446	333.816	235.478	256.417
ENSMUSG00000025487	proteasome (prosome, macropain) 26S subunit, non-ATPase, 13	Psmd13	S11	579.143	0.315456	0.196754	0.0241658	0.132462	600.284	605.977	383.861	373.474	584.076	603.846	748.194	733.428
ENSMUSG00000074884	small EDRK-rich factor 2	Serf2	Msmac1l, m4F5rel	539.033	0.315351	0.136053	0.00544882	0.051215	477.549	435.778	481.826	481.71	638.694	687.832	504.596	604.277
ENSMUSG00000054408	signal peptidase complex subunit 3 homolog (S. cerevisiae)	Spcs3	1810011E08Rik, SPC22/23	215.784	0.31534	0.242306	0.0357199	0.169021	211.252	226.933	117.957	157.002	244.108	176.476	264.478	328.063
ENSMUSG00000022639	Dppa2 upstream binding RNA	Dubr		124.402	0.314977	0.220568	0.0312037	0.155483	142.818	100.311	79.971	92.7738	164.968	129.699	120.639	164.031
ENSMUSG00000082705	predicted gene 15616	Gm15616		36.8527	0.314833	0.290145	0.0418331	0.185913	34.9608	31.2444	24.9909	26.167	47.9299	58.471	37.1197	33.9375
ENSMUSG00000095362	predicted gene 14325	Gm14325		32.8514	0.314814	0.288321	0.0415607	0.185202	26.0346	25.4889	29.9891	23.7882	51.2738	37.2088	31.3197	37.7084
ENSMUSG00000094974	ribosomal protein S19, pseudogene 2	Rps19-ps2	EG667525, Gm8683	345.271	0.314435	0.182444	0.0198796	0.117484	264.065	265.578	337.878	314.004	442.516	485.841	301.597	350.688
ENSMUSG00000002731	protein kinase, interferon inducible double stranded RNA dependent activator	Prkra	PRK, Pact, RAX, lear	287.182	0.314377	0.204958	0.0271215	0.142517	267.041	309.978	214.922	177.222	317.675	417.802	321.317	271.5
ENSMUSG00000078887	predicted gene 6710	Gm6710	1600017I02Rik, 2310011F05Rik, 2900089K14Rik, 3100002L24Rik, WF-4	51.3474	0.313996	0.254319	0.0385075	0.177119	50.5815	46.8666	29.9891	40.4399	56.8471	75.4808	56.8395	53.7345
ENSMUSG00000026377	nucleolar protein interacting with the FHA domain of MKI67	Nifk	C130020J04Rik, Mki67ip	317.332	0.313977	0.226348	0.0329078	0.160386	296.795	346.155	272.901	142.729	381.21	351.889	379.317	367.657
ENSMUSG00000026383	erythrocyte membrane protein band 4.1 like 5	Epb41l5	1700030C16Rik, BE37, E230025E14Rik, Epb4.1l5, Lulu1	292.622	0.313963	0.187268	0.0216209	0.123508	237.287	263.111	219.92	278.321	263.057	282.787	437.316	359.172
ENSMUSG00000018882	mitochondrial ribosomal protein L45	Mrpl45	2600005P05Rik	304.042	0.313628	0.151836	0.0102207	0.0767509	287.868	253.244	276.9	234.313	391.242	375.278	295.797	317.693
ENSMUSG00000091083	predicted gene 4535	Gm4535		23.234	0.313566	0.390854	0.0380112	0.17557	18.5962	9.86666	21.992	17.8411	46.8153	22.3253	22.0398	26.3959
ENSMUSG00000027327	adipose secreted signaling protein	Adissp	1700037H04Rik	284.228	0.313503	0.140843	0.0071072	0.0613097	242.494	263.111	264.904	217.662	314.331	358.268	293.477	319.579
ENSMUSG00000058355	ATP-binding cassette, sub-family E member 1	Abce1	Oabp, RLI, RNS41, RNS4I, Rnaseli	616.397	0.313217	0.318852	0.0425093	0.187586	726.738	632.289	321.883	249.776	525	586.836	1074.15	814.501
ENSMUSG00000027459	family with sequence similarity 110, member A	Fam110a	1700008J10Rik, 5430432M24Rik	302.531	0.313146	0.146748	0.00877578	0.0702294	241.006	241.733	320.884	247.397	357.802	329.564	338.717	343.146
ENSMUSG00000095042	glyceraldehyde-3-phosphate dehydrogenase pseudogene	Gm12537		126.515	0.313138	0.186362	0.021649	0.123529	98.9315	117.578	120.956	93.9632	138.216	121.194	175.158	146.12
ENSMUSG00000023967	mitochondrial ribosomal protein S18A	Mrps18a	1110004O20Rik	322.312	0.31313	0.171643	0.0167246	0.105509	253.652	295.178	293.894	265.238	419.108	434.812	277.238	339.375
ENSMUSG00000071451	proteasome (prosome, macropain) assembly chaperone 4	Psmg4	PAC-4, Pba4, mPAC4	211.122	0.313123	0.208235	0.0282782	0.146142	174.804	136.489	183.933	218.851	267.516	311.491	196.038	199.854
ENSMUSG00000001964	emerin	Emd	Sta	397.445	0.312979	0.187986	0.0222547	0.12552	402.421	376.578	317.885	256.912	522.77	344.447	502.276	456.271
ENSMUSG00000058135	glutathione S-transferase, mu 1	Gstm1	Gstb-1, Gstb1	103.324	0.312883	0.174786	0.0178344	0.109649	84.7985	81.4	91.9667	97.5315	111.465	122.258	113.679	123.495
ENSMUSG00000033020	polymerase (RNA) II (DNA directed) polypeptide F	Polr2f	1810060D16Rik, RPB6	497.773	0.312672	0.177557	0.018825	0.113362	391.263	374.111	434.843	507.877	674.363	661.254	460.516	477.954
ENSMUSG00000099662	protein phosphatase 1, regulatory (inhibitor) subunit 2, pseudogene 2	Ppp1r2-ps2		31.5599	0.312495	0.328145	0.0425805	0.187718	15.6208	27.1333	30.9888	24.9776	47.9299	32.9564	26.6798	46.1928
ENSMUSG00000051359	neurocalcin delta	Ncald	D030020D09Rik, D15Ertd412e	87.7804	0.312359	0.376108	0.0396848	0.180118	90.0054	87.9777	28.9895	53.5234	76.9108	60.5972	164.719	139.521
ENSMUSG00000027803	WW domain containing transcription regulator 1	Wwtr1	2310058J06Rik, 2610021I22Rik, Taz	391.693	0.312324	0.281285	0.0417993	0.185831	398.702	447.289	207.925	208.146	352.229	379.53	669.314	470.412
ENSMUSG00000065990	aurora kinase A interacting protein 1	Aurkaip1	0610033H09Rik, Aip, Akip, MRP-S38	302.926	0.312272	0.20386	0.0274224	0.14359	202.326	266.4	242.912	315.193	395.7	441.19	285.358	274.329
ENSMUSG00000097803	ribosomal protein L31, pseudogene 16	Rpl31-ps16	EG668850, Gm9401	85.9194	0.312201	0.222467	0.0324226	0.158874	66.2023	61.6666	79.971	80.8797	113.694	123.321	77.7193	83.9012
ENSMUSG00000019998	syntaxin 7	Stx7	Syn7	1036.68	0.311816	0.198794	0.0261335	0.139261	1033.95	1086.98	699.747	696.993	1016.56	991.881	1472.03	1295.28
ENSMUSG00000025503	transaldolase 1	Taldo1		1068.52	0.311737	0.115837	0.00210798	0.0270145	906.005	916.777	939.66	988.398	1335.35	1243.84	1117.07	1101.08
ENSMUSG00000028398	distal membrane arm assembly complex 1	Dmac1	1700027K24Rik, 3110001D03Rik, Tmem261	260.991	0.311573	0.175175	0.0183936	0.111579	213.484	202.267	268.903	211.715	333.28	351.889	257.518	248.875
ENSMUSG00000005225	pleckstrin homology domain containing, family A (phosphoinositide binding specific) member 8	Plekha8	6330400G01, Fapp-2, Fapp2	150.276	0.311568	0.182485	0.0208302	0.120596	132.405	123.333	108.961	149.865	141.56	190.297	198.358	157.433
ENSMUSG00000038812	tRNA methyltransferase 11-2	Trmt112	0610038D11Rik, Trm112p	90.4246	0.311531	0.215304	0.0309432	0.154652	75.8723	65.7777	80.9707	82.0692	119.267	129.699	85.8393	83.9012
ENSMUSG00000020462	cilia and flagella associated protein 36	Cfap36	2300003H10, 4931428D14Rik, Ccdc104	504.341	0.311525	0.16534	0.0151095	0.0993615	418.785	410.289	453.836	456.733	685.509	664.443	486.036	459.1
ENSMUSG00000017286	glyoxalase domain containing 4	Glod4	1700082G03Rik, 2700085E05Rik	305.642	0.311384	0.193107	0.0245133	0.133568	281.174	340.4	181.934	235.503	341.083	346.574	393.237	325.235
ENSMUSG00000061904	solute carrier family 25 (mitochondrial carrier, phosphate carrier), member 3	Slc25a3	5730556H19Rik, PTP, Phc	1449.79	0.311107	0.116024	0.00217978	0.0276471	1365.7	1322.13	1194.57	1204.87	1609.55	1799.84	1626.31	1475.34
ENSMUSG00000027479	microtubule-associated protein, RP/EB family, member 1	Mapre1	5530600P05Rik, BIM1p, D2Ertd459e, Eb1	1799.54	0.311075	0.231642	0.0348816	0.166746	1698.94	2041.58	1261.54	995.535	1708.76	1659.51	2652.9	2377.51
ENSMUSG00000028354	formin 2	Fmn2		119.614	0.310981	0.173727	0.0180772	0.110584	102.651	91.2666	111.959	105.857	151.592	125.447	122.959	145.177
ENSMUSG00000019868	vesicle (multivesicular body) trafficking 1	Vta1	1110001D18Rik, 1110059P08Rik, LIP5, SBP1	411.341	0.310957	0.178979	0.0199607	0.117702	454.49	359.311	336.878	256.912	464.809	480.525	517.356	420.449
ENSMUSG00000007415	GATA zinc finger domain containing 1	Gatad1	2310031E19Rik, 2810047M21Rik, 8430439A17Rik, 9130430G15Rik, B330017N08Rik	239.256	0.310415	0.156697	0.0125357	0.0878805	249.188	189.111	194.929	193.874	292.038	292.355	247.078	255.474
[truncated: 16,151 more rows]
