# Supplementary material for: Pbx1 and Pbx3 cooperatively regulate intermediate progenitor genesis and corticogenesis in the mouse neocortex
Source: Front Cell Dev Biol. 2026 Jul 2;14:1809251. doi: 10.3389/fcell.2026.1809251 (PMC13373412; doi:10.3389/fcell.2026.1809251)
Supplement: Supplementary file 4 [file DataSheet2.xlsx]

## Sheet: C&T Pbx1
chr	start	end	position	baseMean	log2FoldChange	lfcSE	stat	pvalue	padj	width	strand	annotation	geneChr	geneStart	geneEnd	geneLength	geneStrand	geneId	transcriptId	transcriptBiotype	distanceToTSS	ENTREZID	SYMBOL	GENENAME
chr19	59471529	59471729	chr19:59471529-59471729	7.26296	5.97631	1.53304	3.89834	9.68555e-05	0.00691029	201	*	Distal Intergenic	21	59462802	59464215	1414	1	ENSMUSG00000043969	ENSMUST00000174573	processed_transcript	8727	13797	Emx2	empty spiracles homeobox 2
chr9	122837876	122838230	chr9:122837876-122838230	6.89524	5.90845	1.36465	4.32965	1.49349e-05	0.0019226	355	*	Distal Intergenic	9	122851914	122862128	10215	2	ENSMUSG00000047036	ENSMUST00000056467	protein_coding	23898	235682	Zfp445	zinc finger protein 445
chr14	57524650	57524850	chr14:57524650-57524850	6.66318	5.86566	1.3797	4.25139	2.12444e-05	0.00250768	201	*	Promoter (<=1kb)	14	57524829	57543165	18337	1	ENSMUSG00000050222	ENSMUST00000089494	protein_coding	0	239114	Il17d	interleukin 17D
chr16	91859971	91860171	chr16:91859971-91860171	6.47433	5.82192	1.62184	3.5897	0.000331065	0.0146669	201	*	Promoter (1-2kb)	3	91862026	91871347	9322	1	ENSMUSG00000022957	ENSMUST00000138117	retained_intron	-1855	16443	Itsn1	intersectin 1 (SH3 domain protein 1A)
chr11	98590583	98590922	chr11:98590583-98590922	10.7038	5.79974	1.2252	4.73369	2.20472e-06	0.000483418	340	*	Distal Intergenic	5	98581256	98587368	6113	2	ENSMUSG00000038150	ENSMUST00000052919	protein_coding	-3215	66612	Ormdl3	ORM1-like 3 (S. cerevisiae)
chr5	135151424	135151624	chr5:135151424-135151624	6.24866	5.77472	1.49042	3.87456	0.000106819	0.00733895	201	*	Promoter (1-2kb)	12	135152718	135157621	4904	1	ENSMUSG00000005374	ENSMUST00000152013	protein_coding	-1094	27368	Tbl2	transducin (beta)-like 2
chr11	96645722	96645922	chr11:96645722-96645922	6.05413	5.72457	1.35135	4.23618	2.27359e-05	0.00260441	201	*	Intron (ENSMUST00000071510/ENSMUSG00000057058, intron 4 of 11)	5	96708235	96713202	4968	1	ENSMUSG00000057058	ENSMUST00000123814	retained_intron	-62313	78473	Skap1	src family associated phosphoprotein 1			-5.94406
chr8	126895382	126895617	chr8:126895382-126895617	5.90454	5.69006	1.3565	4.19468	2.73261e-05	0.00295356	236	*	Distal Intergenic	16	126944847	126944980	134	2	ENSMUSG00000065637	ENSMUST00000083703	snoRNA	49363	115487043	Gm26397	predicted gene, 26397			-5.74096
chr11	86358065	86358302	chr11:86358065-86358302	5.58549	5.60058	1.64427	3.40613	0.000658917	0.0220844	238	*	Promoter (<=1kb)	5	86267033	86357602	90570	2	ENSMUSG00000034297	ENSMUST00000043624	protein_coding	-463	327987	Med13	mediator complex subunit 13			-5.25306
chr1	181355236	181355436	chr1:181355236-181355436	5.5438	5.59633	1.38755	4.03326	5.50081e-05	0.00477837	201	*	Promoter (2-3kb)	19	181353198	181459287	106090	1	ENSMUSG00000026514	ENSMUST00000162685	protein_coding	2038	72978	Cnih3	cornichon family AMPA receptor auxiliary protein 3			-5.02988
chr9	107897216	107897671	chr9:107897216-107897671	5.4481	5.57615	1.53698	3.62798	0.000285645	0.0134033	456	*	Intron (ENSMUST00000035202/ENSMUSG00000032583, intron 1 of 5)	9	107905228	107905326	99	1	ENSMUSG00000089005	ENSMUST00000158380	snRNA	-7557	115487252	Gm23856	predicted gene, 23856			-4.79729
chr7	135163530	135163922	chr7:135163530-135163922	5.29065	5.52771	1.53503	3.60106	0.000316928	0.0142867	393	*	Intron (ENSMUST00000084488/ENSMUSG00000058325, intron 49 of 51)	4	135131514	135131646	133	2	ENSMUSG00000077150	ENSMUST00000103962	snoRNA	-31884	115485619	Gm24581	predicted gene, 24581			-4.72894
chr15	5242781	5242981	chr15:5242781-5242981	4.99347	5.44101	1.49725	3.634	0.000279059	0.0132113	201	*	Promoter (<=1kb)	17	5206661	5242710	36050	2	ENSMUSG00000039942	ENSMUST00000133966	processed_transcript	-71	19219	Ptger4	prostaglandin E receptor 4 (subtype EP4)			-4.57572
chr11	116142690	116142890	chr11:116142690-116142890	4.85267	5.40879	1.65387	3.27038	0.00107403	0.029616	201	*	3' UTR	5	116131817	116138868	7052	2	ENSMUSG00000020775	ENSMUST00000106439	protein_coding	-3822	60441	Mrpl38	mitochondrial ribosomal protein L38			-4.57287
chr11	78808155	78808355	chr11:78808155-78808355	4.68601	5.34874	1.49231	3.58421	0.000338098	0.0148575	201	*	Distal Intergenic	5	78824387	78824473	87	1	ENSMUSG00000088748	ENSMUST00000158123	snRNA	-16032	115487870	Gm23219	predicted gene, 23219			-4.53386
chr14	20173242	20173447	chr14:20173242-20173447	4.64098	5.33631	1.62545	3.28298	0.00102714	0.0289482	206	*	Intron (ENSMUST00000024011/ENSMUSG00000023243, intron 1 of 4)	14	20140058	20181782	41725	2	ENSMUSG00000023243	ENSMUST00000024011	protein_coding	8335	16529	Kcnk5	potassium channel, subfamily K, member 5			-4.46354
chr11	32562050	32562250	chr11:32562050-32562250	7.77659	5.32557	1.29296	4.11889	3.80694e-05	0.00373889	201	*	Intron (ENSMUST00000102821/ENSMUSG00000020272, intron 2 of 18)	5	32588595	32598528	9934	1	ENSMUSG00000020272	ENSMUST00000143397	retained_intron	-26345	20868	Stk10	serine/threonine kinase 10			-4.40742
chr4	128800655	128800921	chr4:128800655-128800921	4.54801	5.30089	1.48624	3.56664	0.000361583	0.0155121	267	*	Intron (ENSMUST00000106072/ENSMUSG00000028799, intron 1 of 8)	8	128773088	128806045	32958	2	ENSMUSG00000028799	ENSMUST00000106072	protein_coding	5124	230761	Zfp362	zinc finger protein 362			-4.39613
chr17	27022851	27023062	chr17:27022851-27023062	4.47682	5.29406	1.48725	3.55963	0.000371375	0.0157397	212	*	Promoter (<=1kb)	11	27020666	27022786	2121	2	ENSMUSG00000057789	ENSMUST00000143158	protein_coding	-65	12018	Bak1	BCL2-antagonist/killer 1			-4.35313
chr5	74954604	74954834	chr5:74954604-74954834	7.43002	5.26233	1.28857	4.08385	4.42961e-05	0.00411313	231	*	Intron (ENSMUST00000101121/ENSMUSG00000072874, intron 1 of 4)	12	74949194	74966368	17175	1	ENSMUSG00000072874	ENSMUST00000101121	lincRNA	5410	619945	Gm6116	predicted gene 6116			-4.31278
chr2	72038453	72038658	chr2:72038453-72038658	4.35982	5.25275	1.56512	3.35614	0.000790397	0.0245884	206	*	Intron (ENSMUST00000090826/ENSMUSG00000049044, intron 3 of 30)	13	72054604	72257472	202869	1	ENSMUSG00000049044	ENSMUST00000028525	protein_coding	-15946	56508	Rapgef4	Rap guanine nucleotide exchange factor (GEF) 4			-4.29943
chr12	111863217	111863417	chr12:111863217-111863417	4.33533	5.24008	1.73772	3.01549	0.0025656	0.048461	201	*	Intron (ENSMUST00000054815/ENSMUSG00000021285, intron 3 of 16)	20	111866013	111908040	42028	2	ENSMUSG00000021285	ENSMUST00000163747	protein_coding	44623	21981	Ppp1r13b	protein phosphatase 1, regulatory subunit 13B			-4.27298
chr5	137509004	137509212	chr5:137509004-137509212	4.29032	5.22392	1.55034	3.36953	0.000752973	0.0238849	209	*	Intron (ENSMUST00000111038/ENSMUSG00000029711, intron 1 of 5)	12	137501439	137502518	1080	2	ENSMUSG00000029715	ENSMUST00000031728	protein_coding	-6486	74097	Pop7	processing of precursor 7, ribonuclease P family, (S. cerevisiae)
chr3	89910091	89910291	chr3:89910091-89910291	7.23055	5.22183	1.38576	3.76822	0.000164415	0.00955986	201	*	Promoter (2-3kb)	1	89869324	89913162	43839	2	ENSMUSG00000027947	ENSMUST00000029559	protein_coding	2871	16194	Il6ra	interleukin 6 receptor, alpha			-4.12871
chr19	53838484	53838684	chr19:53838484-53838684	4.2445	5.21143	1.50001	3.47427	0.000512238	0.0191884	201	*	Intron (ENSMUST00000095969/ENSMUSG00000043639, intron 7 of 8)	21	53843210	53867080	23871	1	ENSMUSG00000043639	ENSMUST00000161856	nonsense_mediated_decay	-4526	73713	Rbm20	RNA binding motif protein 20			-3.91549
chr9	110332195	110332395	chr9:110332195-110332395	4.17365	5.18867	1.63651	3.17056	0.00152144	0.0360904	201	*	Promoter (<=1kb)	9	110333293	110384935	51643	1	ENSMUSG00000032485	ENSMUST00000098350	protein_coding	-898	235623	Scap	SREBF chaperone			-3.87087
chr11	5475470	5475694	chr11:5475470-5475694	7.05942	5.17492	1.47786	3.50164	0.000462412	0.01801	225	*	Distal Intergenic	5	5495192	5495446	255	2	ENSMUSG00000085232	ENSMUST00000145746	processed_pseudogene	19752	382478	Gm11962	polymerase (RNA) II (DNA directed) polypeptide D pseudogene			-3.76301
chr12	25336164	25336364	chr12:25336164-25336364	4.10184	5.16247	1.48227	3.4828	0.000496191	0.0188231	201	*	Distal Intergenic	20	25093801	25096092	2292	2	ENSMUSG00000020644	ENSMUST00000020974	protein_coding	-240072	15902	Id2	inhibitor of DNA binding 2			-3.67344
chr2	153202768	153203153	chr2:153202768-153203153	4.02923	5.13959	1.55491	3.30539	0.000948457	0.0275151	386	*	Promoter (<=1kb)	13	153202134	153210466	8333	1	ENSMUSG00000068040	ENSMUST00000149390	retained_intron	634	99237	Tm9sf4	transmembrane 9 superfamily member 4			-3.65548
chr7	4715366	4715566	chr7:4715366-4715566	6.83239	5.1388	1.45274	3.53733	0.000404196	0.0165685	201	*	3' UTR	4	4708978	4710992	2015	1	ENSMUSG00000035390	ENSMUST00000123637	retained_intron	6388	381979	Brsk1	BR serine/threonine kinase 1			-3.64322
chr14	70929714	70929914	chr14:70929714-70929914	6.79031	5.11908	1.32657	3.85889	0.000113901	0.00766301	201	*	Intron (ENSMUST00000022699/ENSMUSG00000022103, intron 4 of 8)	14	70890130	70979838	89709	1	ENSMUSG00000022103	ENSMUST00000022699	protein_coding	39584	14586	Gfra2	glial cell line derived neurotrophic factor family receptor alpha 2			-3.61721
chr11	102756388	102756662	chr11:102756388-102756662	11.4772	5.11511	1.18491	4.31687	1.58258e-05	0.00201011	275	*	Distal Intergenic	5	102761439	102780262	18824	1	ENSMUSG00000020926	ENSMUST00000103081	protein_coding	-4777	11488	Adam11	a disintegrin and metallopeptidase domain 11			-3.58217
chrX	12080755	12080955	chrX:12080755-12080955	4.00943	5.11506	1.60349	3.18995	0.00142297	0.0347088	201	*	Promoter (<=1kb)	2	12036740	12080553	43814	2	ENSMUSG00000040363	ENSMUST00000124033	protein_coding	-202	71458	Bcor	BCL6 interacting corepressor
chr19	26712575	26712784	chr19:26712575-26712784	3.93941	5.1015	1.86763	2.73153	0.00630406	0.0788451	210	*	Intron (ENSMUST00000025862/ENSMUSG00000024921, intron 25 of 32)	21	26716115	26771753	55639	1	ENSMUSG00000024921	ENSMUST00000176700	retained_intron	-3331	67155	Smarca2	SWI/SNF related, matrix associated, actin dependent regulator of chromatin, subfamily a, member 2			-3.45091
chr16	35000239	35000468	chr16:35000239-35000468	6.66857	5.09459	1.31198	3.88313	0.000103119	0.00718542	230	*	Exon (ENSMUST00000023538/ENSMUSG00000022836, exon 32 of 32)	3	35022421	35109175	86755	1	ENSMUSG00000035376	ENSMUST00000061156	protein_coding	-21953	70757	Hacd2	3-hydroxyacyl-CoA dehydratase 2			-3.44604
chr7	28792834	28793034	chr7:28792834-28793034	3.81886	5.05807	3.39055	1.49182	0.135747	0.403072	201	*	Intron (ENSMUST00000059857/ENSMUSG00000051735, intron 4 of 11)	4	28788969	28798963	9995	1	ENSMUSG00000051735	ENSMUST00000059857	protein_coding	3865	320435	Rinl	Ras and Rab interactor-like			-3.43406
chr19	4925395	4925619	chr19:4925395-4925619	3.8195	5.0577	1.54323	3.27735	0.00104785	0.0292524	225	*	Promoter (2-3kb)	21	4907229	4928287	21059	2	ENSMUSG00000063904	ENSMUST00000025851	protein_coding	2668	75221	Dpp3	dipeptidylpeptidase 3			-3.39872
chr5	113302047	113302247	chr5:113302047-113302247	6.4271	5.04608	1.37254	3.67644	0.000236507	0.0119158	201	*	Intron (ENSMUST00000048112/ENSMUSG00000042216, intron 2 of 24)	12	113266287	113310697	44411	2	ENSMUSG00000042216	ENSMUST00000154248	protein_coding	8450	52850	Sgsm1	small G protein signaling modulator 1			-3.37502
chr19	10721117	10721317	chr19:10721117-10721317	6.4402	5.04251	1.32042	3.81888	0.000134061	0.00847316	201	*	Exon (ENSMUST00000025571/ENSMUSG00000024669, exon 8 of 11)	21	10718143	10738974	20832	2	ENSMUSG00000024669	ENSMUST00000025571	protein_coding	17657	12507	Cd5	CD5 antigen			-3.36669
chr2	167928136	167928353	chr2:167928136-167928353	3.73404	5.02891	1.5242	3.29938	0.000968972	0.0278572	218	*	Distal Intergenic	13	167932057	167974737	42681	1	ENSMUSG00000027540	ENSMUST00000147210	processed_transcript	-3704	19246	Ptpn1	protein tyrosine phosphatase, non-receptor type 1			-3.34891
chr1	133758662	133758862	chr1:133758662-133758862	6.41525	5.02838	1.48981	3.37519	0.000737641	0.0236247	201	*	Intron (ENSMUST00000128692/ENSMUSG00000026463, intron 2 of 2)	19	133702674	133753747	51074	2	ENSMUSG00000026463	ENSMUST00000165602	protein_coding	-4915	381290	Atp2b4	ATPase, Ca++ transporting, plasma membrane 4			-3.33656
chr4	140786601	140786801	chr4:140786601-140786801	3.71435	5.02468	1.601	3.13846	0.00169838	0.0384638	201	*	Exon (ENSMUST00000026377/ENSMUSG00000025328, exon 16 of 16)	8	140745865	140774236	28372	2	ENSMUSG00000025330	ENSMUST00000026381	protein_coding	-12365	18602	Padi4	peptidyl arginine deiminase, type IV			-3.22524
chr3	146352716	146352916	chr3:146352716-146352916	3.67093	4.99531	1.55498	3.21245	0.00131606	0.033133	201	*	Distal Intergenic	1	146387742	146387844	103	2	ENSMUSG00000088218	ENSMUST00000157593	snRNA	34928	115489796	Gm22078	predicted gene, 22078			-3.20936
chr15	80248445	80248645	chr15:80248445-80248645	3.67647	4.99193	1.60143	3.11716	0.00182601	0.0400667	201	*	Exon (ENSMUST00000023048/ENSMUSG00000022412, exon 5 of 6)	17	80255184	80257540	2357	1	ENSMUSG00000042406	ENSMUST00000109605	protein_coding	-6539	11911	Atf4	activating transcription factor 4			-3.20829
chr5	135913802	135914018	chr5:135913802-135914018	6.19384	4.98746	1.31392	3.79585	0.00014714	0.00896805	217	*	Intron (ENSMUST00000055808/ENSMUSG00000051391, intron 1 of 1)	12	135930761	135934550	3790	2	ENSMUSG00000051391	ENSMUST00000126192	processed_transcript	20532	22628	Ywhag	tyrosine 3-monooxygenase/tryptophan 5-monooxygenase activation protein, gamma polypeptide			-3.18525
chr5	123574287	123574487	chr5:123574287-123574487	3.57405	4.9622	1.8434	2.69187	0.00710517	0.0841668	201	*	Promoter (1-2kb)	12	123528764	123573015	44252	2	ENSMUSG00000029434	ENSMUST00000031388	protein_coding	-1272	77573	Vps33a	VPS33A CORVET/HOPS core subunit			-3.18314
chr3	28408914	28409119	chr3:28408914-28409119	3.55823	4.95325	1.53388	3.22922	0.00124127	0.0321393	206	*	Promoter (<=1kb)	1	28409431	28596083	186653	1	ENSMUSG00000027692	ENSMUST00000161423	processed_transcript	-312	665113	Tnik	TRAF2 and NCK interacting kinase			-3.17472
chr7	30284634	30284927	chr7:30284634-30284927	9.90567	4.9427	1.17798	4.19592	2.71763e-05	0.00294515	294	*	Intron (ENSMUST00000014072/ENSMUSG00000013928, intron 2 of 3)	4	30240138	30280419	40282	2	ENSMUSG00000037020	ENSMUST00000108190	protein_coding	-4215	233064	Wdr62	WD repeat domain 62
chr13	59714352	59714598	chr13:59714352-59714598	5.9886	4.94017	1.60337	3.08111	0.00206229	0.0428283	247	*	Promoter (2-3kb)	7	59712284	59719289	7006	1	ENSMUSG00000091311	ENSMUST00000165133	protein_coding	2068	238662	Spata31d1b	spermatogenesis associated 31 subfamily D, member 1B			-3.15745
chrX	12073071	12073271	chrX:12073071-12073271	3.49086	4.93144	1.62706	3.03089	0.00243833	0.0469689	201	*	Intron (ENSMUST00000043441/ENSMUSG00000040363, intron 1 of 13)	2	12036740	12080553	43814	2	ENSMUSG00000040363	ENSMUST00000115513	protein_coding	7282	71458	Bcor	BCL6 interacting corepressor			-3.14451
chr15	78456994	78457194	chr15:78456994-78457194	5.76888	4.88519	1.34238	3.6392	0.000273484	0.0130634	201	*	Intron (ENSMUST00000017086/ENSMUSG00000016942, intron 6 of 17)	17	78439668	78468634	28967	2	ENSMUSG00000016942	ENSMUST00000017086	protein_coding	11440	71753	Tmprss6	transmembrane serine protease 6			-3.13404
chr5	111834463	111834740	chr5:111834463-111834740	5.75662	4.88105	1.46157	3.3396	0.000838989	0.0254981	278	*	Distal Intergenic	12	111734303	111761725	27423	2	ENSMUSG00000085271	ENSMUST00000129065	lincRNA	-72738	269683	E130006D01Rik	RIKEN cDNA E130006D01 gene			-3.12123
chr9	66157217	66157417	chr9:66157217-66157417	5.73081	4.84165	1.58639	3.05199	0.00227327	0.0452333	201	*	Promoter (<=1kb)	9	66158223	66272242	114020	1	ENSMUSG00000032380	ENSMUST00000034944	protein_coding	-806	13143	Dapk2	death-associated protein kinase 2			-3.11482
chr8	94344653	94344879	chr8:94344653-94344879	5.47745	4.84123	1.38607	3.49276	0.000478047	0.0184084	227	*	Exon (ENSMUST00000034218/ENSMUSG00000031766, exon 15 of 25)	16	94329192	94366213	37022	1	ENSMUSG00000031766	ENSMUST00000034218	protein_coding	15461	20497	Slc12a3	solute carrier family 12, member 3			-3.11401
chr8	48562638	48562956	chr8:48562638-48562956	5.59598	4.8384	1.37906	3.50847	0.000450697	0.017717	319	*	Intron (ENSMUST00000033965/ENSMUSG00000031561, intron 2 of 28)	16	48395436	48556039	160604	2	ENSMUSG00000031561	ENSMUST00000110343	protein_coding	-6599	23965	Tenm3	teneurin transmembrane protein 3			-3.07192
chr9	46224283	46224579	chr9:46224283-46224579	5.46526	4.81616	1.40202	3.43515	0.00059222	0.0207869	297	*	Downstream (<=300bp)	9	46228580	46230466	1887	1	ENSMUSG00000032083	ENSMUST00000034588	protein_coding	-4001	11806	Apoa1	apolipoprotein A-I			-3.05779
chr2	32356302	32356502	chr2:32356302-32356502	5.44044	4.79786	1.3449	3.56746	0.000360461	0.0154843	201	*	Promoter (2-3kb)	13	32308471	32353329	44859	2	ENSMUSG00000026825	ENSMUST00000139624	nonsense_mediated_decay	-2973	13429	Dnm1	dynamin 1			-3.03164
chr2	166995632	166995832	chr2:166995632-166995832	5.30088	4.79757	1.44933	3.31021	0.000932263	0.0272076	201	*	Promoter (<=1kb)	13	166948147	166996103	47957	2	ENSMUSG00000039536	ENSMUST00000049412	protein_coding	271	20853	Stau1	staufen double-stranded RNA binding protein 1			-3.03008
chr7	132461963	132462163	chr7:132461963-132462163	5.36697	4.76971	1.44345	3.30437	0.000951908	0.0275761	201	*	Intron (ENSMUST00000124096/ENSMUSG00000030849, intron 2 of 6)	4	132557475	132576398	18924	2	ENSMUSG00000030934	ENSMUST00000084500	protein_coding	114235	18242	Oat	ornithine aminotransferase			-3.017
chr2	178491661	178491900	chr2:178491661-178491900	5.17286	4.73149	1.35899	3.48162	0.000498388	0.0188889	240	*	Distal Intergenic	13	178460630	178466572	5943	1	ENSMUSG00000039155	ENSMUST00000176869	retained_intron	31031	381409	Cdh26	cadherin-like 26			-2.99671
chr12	113091386	113091593	chr12:113091386-113091593	5.13972	4.7135	1.40102	3.36433	0.000767294	0.0241558	208	*	Distal Intergenic	20	113098278	113137206	38929	1	ENSMUSG00000021144	ENSMUST00000009099	protein_coding	-6685	116870	Mta1	metastasis associated 1			-2.97746
chr14	66829590	66829861	chr14:66829590-66829861	8.8011	4.70843	1.27899	3.68136	0.000231995	0.0118087	272	*	Intron (ENSMUST00000022629/ENSMUSG00000022048, intron 5 of 13)	14	66802864	66868688	65825	2	ENSMUSG00000022048	ENSMUST00000022629	protein_coding	38827	12934	Dpysl2	dihydropyrimidinase-like 2
chr12	105576002	105576202	chr12:105576002-105576202	8.59854	4.70802	1.22551	3.84168	0.000122197	0.00800512	201	*	Intron (ENSMUST00000001652/ENSMUSG00000021070, intron 1 of 2)	20	105563172	105593071	29900	1	ENSMUSG00000021070	ENSMUST00000001652	protein_coding	12830	12062	Bdkrb2	bradykinin receptor, beta 2			-2.97088
chr4	140901421	140901715	chr4:140901421-140901715	12.2355	4.70791	1.07138	4.39425	1.11156e-05	0.00155528	295	*	Distal Intergenic	8	140906344	140952586	46243	1	ENSMUSG00000028927	ENSMUST00000030765	protein_coding	-4629	18600	Padi2	peptidyl arginine deiminase, type II			-2.9698
chr9	44051252	44051452	chr9:44051252-44051452	5.08932	4.70659	1.43449	3.28102	0.00103434	0.0290642	201	*	Distal Intergenic	9	44043384	44048579	5196	1	ENSMUSG00000032011	ENSMUST00000114840	protein_coding	7868	21838	Thy1	thymus cell antigen 1, theta			-2.96821
chr4	32414342	32414542	chr4:32414342-32414542	8.86586	4.69996	1.26925	3.70293	0.000213122	0.0111699	201	*	Promoter (2-3kb)	8	32417435	32586108	168674	1	ENSMUSG00000040270	ENSMUST00000171600	protein_coding	-2893	12014	Bach2	BTB and CNC homology, basic leucine zipper transcription factor 2			-2.96634
chr19	38262198	38262428	chr19:38262198-38262428	5.0771	4.69401	1.40297	3.34576	0.00082057	0.0251378	231	*	Promoter (2-3kb)	21	38264782	38308939	44158	1	ENSMUSG00000067242	ENSMUST00000087252	protein_coding	-2354	56839	Lgi1	leucine-rich repeat LGI family, member 1			-2.95395
chr17	8362803	8363003	chr17:8362803-8363003	5.01475	4.67153	1.44658	3.22936	0.00124067	0.0321393	201	*	Intron (ENSMUST00000140890/ENSMUSG00000073468, intron 1 of 5)	11	8372396	8422728	50333	1	ENSMUSG00000058159	ENSMUST00000163578	processed_transcript	-9393	21331	T2	brachyury 2			-2.95209
chr2	172944828	172945028	chr2:172944828-172945028	4.97201	4.66145	1.39941	3.33101	0.000865329	0.0259938	201	*	Distal Intergenic	13	172868012	172940321	72310	2	ENSMUSG00000008999	ENSMUST00000009143	protein_coding	-4507	12162	Bmp7	bone morphogenetic protein 7			-2.95168
chr10	80645011	80645246	chr10:80645011-80645246	8.29478	4.65979	1.20767	3.85851	0.000114082	0.00766301	236	*	Promoter (<=1kb)	15	80642623	80644632	2010	2	ENSMUSG00000003344	ENSMUST00000147162	retained_intron	-379	208198	Btbd2	BTB domain containing 2			-2.94797
chr16	94568625	94568825	chr16:94568625-94568825	5.00369	4.65771	1.47868	3.14992	0.00163317	0.0375683	201	*	Promoter (1-2kb)	3	94570010	94695067	125058	1	ENSMUSG00000022897	ENSMUST00000119878	protein_coding	-1185	13548	Dyrk1a	dual-specificity tyrosine phosphorylation regulated kinase 1a			-2.92615
chr11	78377982	78378182	chr11:78377982-78378182	4.94645	4.65561	1.48791	3.12896	0.00175425	0.0391723	201	*	Intron (ENSMUST00000108294/ENSMUSG00000002057, intron 1 of 8)	5	78357577	78386558	28982	2	ENSMUSG00000002057	ENSMUST00000108294	protein_coding	8376	15218	Foxn1	forkhead box N1			-2.92254
chrX	12541828	12542028	chrX:12541828-12542028	4.99406	4.64442	1.48337	3.131	0.00174214	0.0390532	201	*	Distal Intergenic	2	12587801	12596581	8781	1	ENSMUSG00000031007	ENSMUST00000137277	retained_intron	-45773	70495	Atp6ap2	ATPase, H+ transporting, lysosomal accessory protein 2			-2.90011
chr4	141129540	141129740	chr4:141129540-141129740	8.08962	4.63907	1.21313	3.82404	0.00013128	0.00835023	201	*	Intron (ENSMUST00000039939/ENSMUSG00000040842, intron 1 of 2)	8	141113001	141139727	26727	2	ENSMUSG00000040842	ENSMUST00000148204	protein_coding	9987	213491	Szrd1	SUZ RNA binding domain containing 1			-2.89601
chr6	135083648	135083982	chr6:135083648-135083982	4.87356	4.63844	1.42227	3.2613	0.00110901	0.0301398	335	*	3' UTR	6	135065651	135084709	19059	1	ENSMUSG00000046733	ENSMUST00000050104	protein_coding	17997	232431	Gprc5a	G protein-coupled receptor, family C, group 5, member A			-2.88976
chr11	61268692	61268892	chr11:61268692-61268892	4.85459	4.63157	1.45709	3.17865	0.00147963	0.0354627	201	*	Promoter (1-2kb)	5	61256835	61267464	10630	2	ENSMUSG00000010025	ENSMUST00000147291	processed_transcript	-1228	11671	Aldh3a2	aldehyde dehydrogenase family 3, subfamily A2			-2.889
chr17	29599609	29599809	chr17:29599609-29599809	4.81286	4.62003	1.44573	3.19564	0.0013952	0.0342976	201	*	Intron (ENSMUST00000048677/ENSMUSG00000042203, intron 10 of 12)	11	29578816	29596305	17490	2	ENSMUSG00000089900	ENSMUST00000163069	antisense	-3304	74092	Tbc1d22bos	TBC1 domain family, member 22B, opposite strand			-2.88765
chr19	44697598	44697798	chr19:44697598-44697798	4.80651	4.61585	1.43849	3.20882	0.00133279	0.0333386	201	*	Promoter (2-3kb)	21	44692367	44695275	2909	2	ENSMUSG00000097683	ENSMUST00000181365	lincRNA	-2323	102639186	Gm26644	predicted gene, 26644
chrX	8095137	8095403	chrX:8095137-8095403	4.77944	4.60521	1.4708	3.13109	0.00174158	0.0390532	267	*	Promoter (1-2kb)	2	8097087	8106701	9615	1	ENSMUSG00000086404	ENSMUST00000123120	processed_transcript	-1684	627782	Gm6787	proteasome (prosome, macropain) subunit, beta type 7 pseudogene			-2.8799
chr6	100301683	100301927	chr6:100301683-100301927	4.7771	4.60171	1.52431	3.01888	0.0025371	0.0481825	245	*	Distal Intergenic	6	100228566	100287441	58876	2	ENSMUSG00000072872	ENSMUST00000101118	protein_coding	-14242	56353	Rybp	RING1 and YY1 binding protein			-2.87216
chr8	123222175	123222390	chr8:123222175-123222390	4.8226	4.59077	1.61113	2.84941	0.00438008	0.0651406	216	*	Promoter (2-3kb)	16	123224841	123232250	7410	1	ENSMUSG00000033862	ENSMUST00000036880	protein_coding	-2451	234854	Cdk10	cyclin dependent kinase 10			-2.85263
chr8	83964818	83965018	chr8:83964818-83965018	4.63916	4.56484	1.63905	2.78505	0.00535195	0.0724777	201	*	Promoter (<=1kb)	16	83965047	83968545	3499	1	ENSMUSG00000005470	ENSMUST00000124174	retained_intron	-29	66929	Asf1b	anti-silencing function 1B histone chaperone			-2.8521
chr8	111298559	111298759	chr8:111298559-111298759	4.6134	4.55523	1.61022	2.82896	0.00466996	0.0673316	201	*	Promoter (1-2kb)	16	111270944	111300222	29279	2	ENSMUSG00000033596	ENSMUST00000038739	protein_coding	1463	234736	Rfwd3	ring finger and WD repeat domain 3
chr15	75777188	75777388	chr15:75777188-75777388	6.54098	4.54456	1.56347	2.90671	0.00365249	0.0588913	201	*	Intron (ENSMUST00000100538/ENSMUSG00000075600, intron 8 of 11)	17	75759859	75759989	131	1	ENSMUSG00000077416	ENSMUST00000104228	snoRNA	17329	115485979	Gm23747	predicted gene, 23747			-2.80741
chr4	46702372	46702658	chr4:46702372-46702658	7.81401	4.51345	1.34929	3.34506	0.000822637	0.0251697	287	*	Intron (ENSMUST00000107749/ENSMUSG00000039809, intron 13 of 18)	8	46681131	46684494	3364	2	ENSMUSG00000039809	ENSMUST00000129328	processed_transcript	-17878	242425	Gabbr2	gamma-aminobutyric acid type B receptor subunit 2			-2.80083
chr11	95076916	95077116	chr11:95076916-95077116	4.49984	4.48101	1.43875	3.11452	0.00184243	0.0402828	201	*	Promoter (<=1kb)	5	95044474	95076801	32328	2	ENSMUSG00000001507	ENSMUST00000120375	protein_coding	-115	16400	Itga3	integrin alpha 3			-2.77384
chr3	89670415	89670615	chr3:89670415-89670615	4.42154	4.45357	1.69423	2.62868	0.00857182	0.0935732	201	*	Exon (ENSMUST00000124584/ENSMUSG00000000794, exon 2 of 2)	1	89662518	89672072	9555	1	ENSMUSG00000000794	ENSMUST00000124584	retained_intron	7897	140493	Kcnn3	potassium intermediate/small conductance calcium-activated channel, subfamily N, member 3			-2.77124
chr17	27649668	27649910	chr17:27649668-27649910	7.39993	4.45112	1.28653	3.4598	0.000540572	0.0197724	243	*	Distal Intergenic	11	27655509	27708659	53151	1	ENSMUSG00000040276	ENSMUST00000114873	protein_coding	-5599	23969	Pacsin1	protein kinase C and casein kinase substrate in neurons 1			-2.76992
chr4	134439883	134440083	chr4:134439883-134440083	4.41103	4.44282	1.65779	2.67997	0.00736286	0.0858037	201	*	Distal Intergenic	8	134448766	134450171	1406	2	ENSMUSG00000087343	ENSMUST00000131110	antisense	10088	69409	1700021N21Rik	RIKEN cDNA 1700021N21 gene			-2.76578
chr1	183991437	183991637	chr1:183991437-183991637	4.33566	4.43148	1.65361	2.67988	0.00736488	0.0858037	201	*	Distal Intergenic	19	184013302	184037274	23973	1	ENSMUSG00000039384	ENSMUST00000139839	protein_coding	-21665	63953	Dusp10	dual specificity phosphatase 10			-2.7616
chr10	81076777	81076977	chr10:81076777-81076977	4.20411	4.41828	1.60056	2.76045	0.00577211	0.0754405	201	*	Promoter (1-2kb)	15	81078868	81080079	1212	1	ENSMUSG00000004929	ENSMUST00000166404	retained_intron	-1891	50492	Thop1	thimet oligopeptidase 1			-2.7566
chr6	112355415	112355615	chr6:112355415-112355615	7.15913	4.4049	1.30786	3.36803	0.000757061	0.0239587	201	*	Distal Intergenic	6	112369275	112375720	6446	2	ENSMUSG00000034387	ENSMUST00000123254	retained_intron	20105	243612	Ssu2	ssu-2 homolog			-2.74083
chr14	30076785	30076985	chr14:30076785-30076985	4.13701	4.39459	1.52314	2.88522	0.00391139	0.0611421	201	*	Intron (ENSMUST00000112249/ENSMUSG00000015968, intron 33 of 46)	14	30022633	30038247	15615	1	ENSMUSG00000015970	ENSMUST00000118917	protein_coding	54152	218865	Chdh	choline dehydrogenase			-2.73803
chr16	93355497	93355697	chr16:93355497-93355697	4.16437	4.39259	1.64041	2.67774	0.00741204	0.0860961	201	*	Promoter (1-2kb)	3	93344744	93354071	9328	2	ENSMUSG00000100277	ENSMUST00000185242	lincRNA	-1426	69857	1810053B23Rik	RIKEN cDNA 1810053B23 gene			-2.72853
chr6	108518958	108519392	chr6:108518958-108519392	13.2224	4.36521	0.942597	4.63105	3.63815e-06	0.000694586	435	*	Exon (ENSMUST00000032192/ENSMUSG00000030102, exon 59 of 62)	6	108563445	108565693	2249	2	ENSMUSG00000043024	ENSMUST00000062429	pseudogene	46301	677205	Gm16433	DEAD (Asp-Glu-Ala-Asp) box polypeptide 18 pseudogene			-2.72226
chr5	141239895	141240126	chr5:141239895-141240126	10.5731	4.36409	1.15401	3.78168	0.000155775	0.0093183	232	*	Promoter (1-2kb)	12	141241490	142215586	974097	1	ENSMUSG00000039683	ENSMUST00000085774	protein_coding	-1364	330222	Sdk1	sidekick cell adhesion molecule 1			-2.7089
chr6	115289816	115290016	chr6:115289816-115290016	4.01424	4.35495	1.64239	2.65159	0.00801145	0.0897747	201	*	Distal Intergenic	6	115245616	115251849	6234	2	ENSMUSG00000030317	ENSMUST00000032462	protein_coding	-37967	110595	Timp4	tissue inhibitor of metalloproteinase 4			-2.70559
chr19	5525433	5525633	chr19:5525433-5525633	4.01167	4.3497	1.49318	2.91303	0.00357937	0.0582086	201	*	Distal Intergenic	21	5495278	5510489	15212	2	ENSMUSG00000056185	ENSMUST00000070172	protein_coding	-14944	225861	Snx32	sorting nexin 32			-2.70333
chr4	125413928	125414173	chr4:125413928-125414173	6.78769	4.331	1.3445	3.22127	0.00127623	0.0326842	246	*	Distal Intergenic	8	125490700	125714173	223474	1	ENSMUSG00000001985	ENSMUST00000030676	protein_coding	-76527	14807	Grik3	glutamate receptor, ionotropic, kainate 3			-2.69701
chr14	70007012	70007249	chr14:70007012-70007249	3.90372	4.30779	1.55138	2.77675	0.00549061	0.0735174	238	*	Intron (ENSMUST00000022678/ENSMUSG00000022085, intron 4 of 6)	14	70077445	70080157	2713	1	ENSMUSG00000033730	ENSMUST00000035908	protein_coding	-70196	13655	Egr3	early growth response 3
chr13	112979138	112979338	chr13:112979138-112979338	3.88858	4.30704	1.47946	2.91122	0.0036002	0.0583696	201	*	Distal Intergenic	7	112987802	112990778	2977	1	ENSMUSG00000042417	ENSMUST00000038404	protein_coding	-8464	218630	Ccno	cyclin O
chr1	132168361	132168630	chr1:132168361-132168630	6.1404	4.29688	1.31573	3.26578	0.00109161	0.0298277	270	*	Distal Intergenic	19	132191431	132259227	67797	1	ENSMUSG00000079330	ENSMUST00000188169	protein_coding	-22801	213409	Lemd1	LEM domain containing 1			-2.675
chr5	112568832	112569066	chr5:112568832-112569066	6.6297	4.29669	1.26738	3.3902	0.000698407	0.0228225	235	*	Intron (ENSMUST00000075387/ENSMUSG00000058153, intron 1 of 16)	12	112419151	112577198	158048	2	ENSMUSG00000058153	ENSMUST00000079491	protein_coding	8132	56747	Sez6l	seizure related 6 homolog like			-2.66535
chr11	100855907	100856107	chr11:100855907-100856107	3.90088	4.29413	1.46463	2.93188	0.00336917	0.0561648	201	*	Distal Intergenic	5	100859351	100885169	25819	1	ENSMUSG00000004043	ENSMUST00000004145	protein_coding	-3244	20850	Stat5a	signal transducer and activator of transcription 5A			-2.66116
chr16	34217212	34217412	chr16:34217212-34217412	3.88624	4.29362	1.79348	2.39401	0.0166651	0.13332	201	*	Intron (ENSMUST00000076810/ENSMUSG00000061751, intron 18 of 59)	3	34244114	34252315	8202	2	ENSMUSG00000061751	ENSMUST00000124430	processed_transcript	34903	545156	Kalrn	kalirin, RhoGEF kinase
chr4	119247394	119247594	chr4:119247394-119247594	6.21332	4.29156	1.34735	3.18518	0.00144666	0.0350334	201	*	Promoter (<=1kb)	8	119246862	119248054	1193	1	ENSMUSG00000028641	ENSMUST00000127087	retained_intron	532	56401	P3h1	prolyl 3-hydroxylase 1			-2.65526
chr10	119006581	119006845	chr10:119006581-119006845	3.85091	4.28502	1.6502	2.59667	0.00941321	0.0985284	265	*	Distal Intergenic	15	119092905	119103107	10203	1	ENSMUSG00000100681	ENSMUST00000187551	lincRNA	-86060	73400	1700064J06Rik	RIKEN cDNA 1700064J06 gene			-2.65084
chr5	35199219	35199419	chr5:35199219-35199419	6.59549	4.28224	1.28006	3.34534	0.000821823	0.0251534	201	*	Distal Intergenic	12	35278566	35281761	3196	1	ENSMUSG00000045318	ENSMUST00000049545	protein_coding	-79147	11553	Adra2c	adrenergic receptor, alpha 2c			-2.64779
chr7	73535027	73535227	chr7:73535027-73535227	6.76362	4.2758	1.45201	2.94474	0.00323224	0.0547125	201	*	Promoter (2-3kb)	4	73519523	73537621	18099	2	ENSMUSG00000078671	ENSMUST00000172704	protein_coding	2394	244059	Chd2	chromodomain helicase DNA binding protein 2			-2.64384
chr5	111637123	111637323	chr5:111637123-111637323	3.82648	4.27511	1.51326	2.82509	0.00472671	0.0677839	201	*	Distal Intergenic	12	111581422	111587945	6524	1	ENSMUSG00000052848	ENSMUST00000064930	protein_coding	55701	330164	C130026L21Rik	RIKEN cDNA C130026L21 gene			-2.64322
chr12	99384061	99384261	chr12:99384061-99384261	5.53025	4.27105	1.37802	3.09941	0.00193904	0.0414448	201	*	Intron (ENSMUST00000046859/ENSMUSG00000033713, intron 2 of 5)	20	99195094	99393072	197979	2	ENSMUSG00000033713	ENSMUST00000177451	protein_coding	8811	71375	Foxn3	forkhead box N3			-2.63996
chr5	35680086	35680286	chr5:35680086-35680286	6.85253	4.26243	1.51062	2.82165	0.00477773	0.0681408	201	*	Promoter (<=1kb)	12	35652041	35679782	27742	2	ENSMUSG00000029096	ENSMUST00000087629	protein_coding	-304	78558	Htra3	HtrA serine peptidase 3			-2.63649
chr4	142118123	142118383	chr4:142118123-142118383	10.4488	4.25949	1.17673	3.61977	0.000294868	0.0136402	261	*	Promoter (<=1kb)	8	142112182	142118111	5930	2	ENSMUSG00000040606	ENSMUST00000135922	processed_transcript	-12	71529	Kazn	kazrin, periplakin interacting protein			-2.62886
chr19	8990480	8990747	chr19:8990480-8990747	9.1509	4.24444	1.09191	3.88717	0.00010142	0.0071278	268	*	Promoter (1-2kb)	21	8989284	9019195	29912	1	ENSMUSG00000069833	ENSMUST00000092956	protein_coding	1196	66395	Ahnak	AHNAK nucleoprotein			-2.61716
chr18	42401033	42401239	chr18:42401033-42401239	3.76358	4.24204	1.75863	2.41213	0.0158595	0.130217	207	*	Distal Intergenic	18	42394539	42397249	2711	1	ENSMUSG00000024497	ENSMUST00000025374	protein_coding	6494	18998	Pou4f3	POU domain, class 4, transcription factor 3			-2.61704
chr17	86303743	86304002	chr17:86303743-86304002	3.72759	4.24077	1.70054	2.49378	0.012639	0.115419	260	*	Intron (ENSMUST00000097274/ENSMUSG00000045038, intron 2 of 15)	11	86285164	86287178	2015	2	ENSMUSG00000100738	ENSMUST00000191222	antisense	-16565	72104	2010106C02Rik	RIKEN cDNA 2010106C02 gene			-2.61253
chr5	150155957	150156210	chr5:150155957-150156210	3.73944	4.23886	1.52277	2.78365	0.00537511	0.0726889	254	*	Distal Intergenic	12	150080622	150082184	1563	1	ENSMUSG00000053368	ENSMUST00000131212	processed_transcript	75335	140498	Rxfp2	relaxin/insulin-like family peptide receptor 2			-2.60758
chr6	89038540	89038740	chr6:89038540-89038740	3.74569	4.2363	1.66492	2.54445	0.0109452	0.106861	201	*	Intron (ENSMUST00000168837/ENSMUSG00000055403, intron 1 of 2)	6	89096110	89107834	11725	1	ENSMUSG00000055403	ENSMUST00000153517	protein_coding	-57370	232217	4933427D06Rik	RIKEN cDNA 4933427D06 gene			-2.60285
chr7	98332454	98332675	chr7:98332454-98332675	6.37819	4.23079	1.32918	3.18301	0.00145754	0.0351463	222	*	Distal Intergenic	4	98213658	98321208	107551	2	ENSMUSG00000030760	ENSMUST00000120520	protein_coding	-11246	66190	Acer3	alkaline ceramidase 3			-2.6008
chr5	21737760	21737960	chr5:21737760-21737960	8.41186	4.22879	1.13106	3.73877	0.000184924	0.0103049	201	*	Promoter (<=1kb)	12	21738036	21742765	4730	1	ENSMUSG00000029017	ENSMUST00000149648	protein_coding	-76	73078	Pmpcb	peptidase (mitochondrial processing) beta
chr6	114931797	114931997	chr6:114931797-114931997	6.20936	4.22437	1.32594	3.18595	0.00144281	0.0349809	201	*	Intron (ENSMUST00000139640/ENSMUSG00000030315, intron 2 of 4)	6	114861424	114921821	60398	2	ENSMUSG00000030315	ENSMUST00000032459	protein_coding	-9976	232334	Vgll4	vestigial like family member 4			-2.59175
chr5	137299337	137299537	chr5:137299337-137299537	3.6031	4.22019	1.51324	2.78885	0.00528959	0.0719817	201	*	Promoter (2-3kb)	12	137296624	137296688	65	2	ENSMUSG00000098624	ENSMUST00000184197	miRNA	-2649	102465627	Mir7036	microRNA 7036			-2.58893
chr19	16064112	16064312	chr19:16064112-16064312	3.79427	4.21959	1.73656	2.42986	0.0151047	0.126841	201	*	Distal Intergenic	21	16132831	16387463	254633	1	ENSMUSG00000024639	ENSMUST00000025541	protein_coding	-68519	14682	Gnaq	guanine nucleotide binding protein, alpha q polypeptide			-2.58379
chr8	34814569	34814901	chr8:34814569-34814901	11.7127	4.20823	1.05571	3.98617	6.71479e-05	0.00542029	333	*	Intron (ENSMUST00000033930/ENSMUSG00000031530, intron 1 of 3)	16	34807297	34819894	12598	1	ENSMUSG00000031530	ENSMUST00000033930	protein_coding	7272	319520	Dusp4	dual specificity phosphatase 4			-2.57053
chr19	40345581	40345781	chr19:40345581-40345781	3.6337	4.18927	1.66701	2.51305	0.0119694	0.112302	201	*	Intron (ENSMUST00000099466/ENSMUSG00000025006, intron 11 of 21)	21	40295049	40402267	107219	2	ENSMUSG00000025006	ENSMUST00000099467	protein_coding	56486	20411	Sorbs1	sorbin and SH3 domain containing 1			-2.56159
chr2	33397507	33397707	chr2:33397507-33397707	5.08676	4.18677	1.70792	2.45138	0.0142309	0.122758	201	*	Distal Intergenic	13	33133421	33371486	238066	2	ENSMUSG00000038831	ENSMUST00000113165	protein_coding	-26021	241308	Ralgps1	Ral GEF with PH domain and SH3 binding motif 1			-2.55114
chr19	5722020	5722275	chr19:5722020-5722275	7.34149	4.18662	1.20509	3.47413	0.000512514	0.0191929	256	*	Intron (ENSMUST00000049295/ENSMUSG00000024937, intron 3 of 18)	21	5707376	5726317	18942	2	ENSMUSG00000024937	ENSMUST00000049295	protein_coding	4042	114601	Ehbp1l1	EH domain binding protein 1-like 1			-2.55083
chr9	57415246	57415446	chr9:57415246-57415446	3.60397	4.17933	1.48542	2.81357	0.00489949	0.0690513	201	*	Exon (ENSMUST00000085709/ENSMUSG00000063849, exon 6 of 7)	9	57412668	57440114	27447	2	ENSMUSG00000063849	ENSMUST00000085709	protein_coding	24668	66812	Ppcdc	phosphopantothenoylcysteine decarboxylase			-2.54609
chr7	80268456	80268656	chr7:80268456-80268656	3.70147	4.17905	1.47474	2.83376	0.00460041	0.0668013	201	*	Promoter (<=1kb)	4	80269649	80291579	21931	1	ENSMUSG00000030534	ENSMUST00000032749	protein_coding	-993	233405	Vps33b	vacuolar protein sorting 33B			-2.54342
chr4	141180512	141180784	chr4:141180512-141180784	3.59358	4.17245	1.60592	2.59817	0.00937207	0.0982885	273	*	Exon (ENSMUST00000030757/ENSMUSG00000028920, exon 4 of 10)	8	141147922	141195212	47291	1	ENSMUSG00000028920	ENSMUST00000146768	processed_transcript	32590	213499	Fbxo42	F-box protein 42
chr5	127632257	127632462	chr5:127632257-127632462	3.56561	4.16349	1.54365	2.69717	0.0069931	0.083501	206	*	Promoter (<=1kb)	12	127632262	127691902	59641	1	ENSMUSG00000049971	ENSMUST00000137157	retained_intron	0	319804	Glt1d1	glycosyltransferase 1 domain containing 1			-2.53673
chr16	93778207	93778603	chr16:93778207-93778603	6.2258	4.15854	1.38334	3.00615	0.00264575	0.0493213	397	*	Intron (ENSMUST00000045004/ENSMUSG00000022946, intron 23 of 36)	3	93792150	93794888	2739	2	ENSMUSG00000097768	ENSMUST00000180967	lincRNA	16285	102633000	2310043M15Rik	RIKEN cDNA 2310043M15 gene			-2.53391
chr2	163611883	163612083	chr2:163611883-163612083	6.05967	4.14896	1.31198	3.16236	0.00156495	0.0366969	201	*	Promoter (<=1kb)	13	163611520	163615426	3907	1	ENSMUSG00000017679	ENSMUST00000132904	retained_intron	363	76080	Ttpal	tocopherol (alpha) transfer protein-like			-2.5328
chr15	75795530	75795730	chr15:75795530-75795730	6.05983	4.14702	1.31205	3.16072	0.00157379	0.0368265	201	*	Intron (ENSMUST00000100538/ENSMUSG00000075600, intron 4 of 11)	17	75759859	75759989	131	1	ENSMUSG00000077416	ENSMUST00000104228	snoRNA	35671	115485979	Gm23747	predicted gene, 23747
chr7	45194749	45194949	chr7:45194749-45194949	3.57445	4.13497	1.54449	2.67725	0.00742303	0.0861744	201	*	Intron (ENSMUST00000121017/ENSMUSG00000038292, intron 5 of 19)	4	45183928	45190066	6139	2	ENSMUSG00000038292	ENSMUST00000147253	retained_intron	-4683	384619	Kash5	KASH domain containing 5			-2.51801
chr2	154415805	154416005	chr2:154415805-154416005	5.83925	4.13218	1.39103	2.97059	0.00297225	0.0524884	201	*	Distal Intergenic	13	154376313	154408099	31787	2	ENSMUSG00000027488	ENSMUST00000109728	protein_coding	-7706	20648	Snta1	syntrophin, acidic 1			-2.51775
chr12	84038703	84039079	chr12:84038703-84039079	8.4707	4.12707	1.10284	3.74223	0.000182396	0.0102129	377	*	Promoter (<=1kb)	20	84038707	84042222	3516	1	ENSMUSG00000052392	ENSMUST00000128162	retained_intron	0	171282	Acot4	acyl-CoA thioesterase 4			-2.51775
chr4	150629650	150629949	chr4:150629650-150629949	9.46887	4.12702	1.14998	3.58877	0.000332246	0.0146918	300	*	Exon (ENSMUST00000037827/ENSMUSG00000039838, exon 9 of 9)	8	150617266	150619828	2563	1	ENSMUSG00000039852	ENSMUST00000136646	protein_coding	12384	68703	Rere	arginine glutamic acid dipeptide (RE) repeats			-2.51272
chr11	97807045	97807261	chr11:97807045-97807261	8.57318	4.12392	1.18797	3.47139	0.000517775	0.0192956	217	*	Promoter (<=1kb)	5	97806502	97815782	9281	1	ENSMUSG00000038366	ENSMUST00000153520	protein_coding	543	16796	Lasp1	LIM and SH3 protein 1			-2.50836
chr8	33856397	33856597	chr8:33856397-33856597	3.48905	4.12301	1.72815	2.38579	0.0170424	0.134932	201	*	Promoter (2-3kb)	16	33784066	33853673	69608	2	ENSMUSG00000031586	ENSMUST00000182184	processed_transcript	-2724	19663	Rbpms	RNA binding protein gene with multiple splicing			-2.5058
chr6	72345334	72345534	chr6:72345334-72345534	6.30333	4.12292	1.47199	2.80092	0.00509579	0.0705109	201	*	Promoter (<=1kb)	6	72318678	72345184	26507	2	ENSMUSG00000056305	ENSMUST00000070345	protein_coding	-150	28035	Usp39	ubiquitin specific peptidase 39			-2.49762
chr17	44736475	44736675	chr17:44736475-44736675	5.83476	4.11783	1.389	2.96461	0.00303068	0.0529779	201	*	Promoter (<=1kb)	11	44604001	44736648	132648	2	ENSMUSG00000039153	ENSMUST00000113572	protein_coding	0	12393	Runx2	runt related transcription factor 2			-2.49313
chr13	49416852	49417109	chr13:49416852-49417109	8.97015	4.10889	1.10606	3.71489	0.000203296	0.010902	258	*	Distal Intergenic	7	49421311	49462990	41680	1	ENSMUSG00000021385	ENSMUST00000021817	protein_coding	-4202	75678	Ippk	inositol 1,3,4,5,6-pentakisphosphate 2-kinase
chr5	129359372	129359641	chr5:129359372-129359641	5.89854	4.10165	1.52627	2.68737	0.00720172	0.0847825	270	*	Distal Intergenic	12	129501231	129571383	70153	1	ENSMUSG00000029439	ENSMUST00000053737	protein_coding	-141590	231769	Sfswap	splicing factor SWAP			-2.48168
chr12	54946299	54946499	chr12:54946299-54946499	5.80563	4.09944	1.36757	2.9976	0.00272117	0.0500803	201	*	Promoter (2-3kb)	20	54940359	54944052	3694	2	ENSMUSG00000035021	ENSMUST00000173176	nonsense_mediated_decay	-2247	217578	Baz1a	bromodomain adjacent to zinc finger domain 1A			-2.476
chr5	36877862	36878062	chr5:36877862-36878062	8.7538	4.08676	1.12437	3.63471	0.000278294	0.0131903	201	*	Promoter (<=1kb)	12	36873595	36876879	3285	2	ENSMUSG00000087487	ENSMUST00000152862	antisense	-983	71054	Ppp2r2cos	protein phosphatase 2, regulatory subunit B, gamma, opposite strand			-2.46629
chr10	79785959	79786168	chr10:79785959-79786168	5.82138	4.06892	1.35283	3.00772	0.00263218	0.0491954	210	*	Promoter (1-2kb)	15	79783096	79784583	1488	2	ENSMUSG00000020323	ENSMUST00000171681	protein_coding	-1376	73106	Prss57	serine protease 57			-2.46616
chr11	87821020	87821220	chr11:87821020-87821220	5.73241	4.05391	1.44882	2.79807	0.00514087	0.0708787	201	*	Exon (ENSMUST00000103177/ENSMUSG00000009356, exon 3 of 13)	5	87816569	87817505	937	2	ENSMUSG00000009356	ENSMUST00000157004	retained_intron	-3515	76113	Lpo	lactoperoxidase			-2.44718
chr14	30053873	30054073	chr14:30053873-30054073	8.08871	4.05015	1.1371	3.56181	0.000368306	0.0156591	201	*	Intron (ENSMUST00000112249/ENSMUSG00000015968, intron 39 of 46)	14	30022633	30038247	15615	1	ENSMUSG00000015970	ENSMUST00000118917	protein_coding	31240	218865	Chdh	choline dehydrogenase			-2.44632
chr8	110165308	110165541	chr8:110165308-110165541	5.87197	4.04837	1.52201	2.65989	0.00781667	0.0886618	234	*	Promoter (2-3kb)	16	110142539	110168206	25668	2	ENSMUSG00000003657	ENSMUST00000003754	protein_coding	2665	12308	Calb2	calbindin 2			-2.44482
chr12	80769803	80770003	chr12:80769803-80770003	5.59017	4.0469	1.5882	2.5481	0.0108311	0.106324	201	*	Distal Intergenic	20	80754046	80760541	6496	2	ENSMUSG00000062961	ENSMUST00000073251	protein_coding	-9262	380768	Ccdc177	coiled-coil domain containing 177			-2.43884
chr14	24134721	24134921	chr14:24134721-24134921	5.86312	4.04476	1.36526	2.96263	0.00305023	0.0531283	201	*	3' UTR	14	24133953	24146188	12236	2	ENSMUSG00000021782	ENSMUST00000166007	protein_coding	11267	71228	Dlg5	discs large MAGUK scaffold protein 5			-2.43613
chr13	45420581	45420781	chr13:45420581-45420781	5.56716	4.03659	1.63129	2.47447	0.0133434	0.118858	201	*	Distal Intergenic	7	45389742	45412019	22278	1	ENSMUSG00000038175	ENSMUST00000038275	protein_coding	30839	218203	Mylip	myosin regulatory light chain interacting protein
chr7	101049580	101049826	chr7:101049580-101049826	8.40594	4.02207	1.143	3.51887	0.000433385	0.0173137	247	*	Distal Intergenic	4	100996572	101011991	15420	2	ENSMUSG00000032860	ENSMUST00000037540	protein_coding	-37589	18442	P2ry2	purinergic receptor P2Y, G-protein coupled 2
chr11	62456328	62456611	chr11:62456328-62456611	5.42838	4.00203	1.30516	3.06631	0.0021672	0.0441102	284	*	Promoter (<=1kb)	5	62401383	62457323	55941	2	ENSMUSG00000018501	ENSMUST00000069456	protein_coding	712	20185	Ncor1	nuclear receptor co-repressor 1			-2.42717
chr5	35159149	35159359	chr5:35159149-35159359	5.30267	3.98782	1.39229	2.86421	0.00418051	0.0634867	211	*	Distal Intergenic	12	35091490	35105766	14277	2	ENSMUSG00000029103	ENSMUST00000030986	protein_coding	-53383	16976	Lrpap1	low density lipoprotein receptor-related protein associated protein 1			-2.42503
chr5	120777495	120777722	chr5:120777495-120777722	6.36246	3.98768	1.262	3.1598	0.00157875	0.0368999	228	*	Promoter (<=1kb)	12	120763917	120777640	13724	2	ENSMUSG00000032661	ENSMUST00000166703	retained_intron	0	246727	Oas3	2'-5' oligoadenylate synthetase 3			-2.42102
chr1	119844432	119844653	chr1:119844432-119844653	5.31073	3.97578	1.54272	2.57713	0.0099625	0.101708	222	*	Distal Intergenic	19	119652467	119837613	185147	2	ENSMUSG00000026384	ENSMUST00000064091	protein_coding	-6819	19258	Ptpn4	protein tyrosine phosphatase, non-receptor type 4
chr19	44378004	44378325	chr19:44378004-44378325	7.56998	3.96917	1.19461	3.32256	0.00089195	0.0264839	322	*	Distal Intergenic	21	44394451	44407709	13259	2	ENSMUSG00000037071	ENSMUST00000041331	protein_coding	29384	20249	Scd1	stearoyl-Coenzyme A desaturase 1			-2.41478
chr11	72537403	72537634	chr11:72537403-72537634	8.54788	3.96715	1.14555	3.46309	0.000534001	0.0196317	232	*	Intron (ENSMUST00000021154/ENSMUSG00000020798, intron 4 of 10)	5	72498160	72550301	52142	2	ENSMUSG00000020798	ENSMUST00000021154	protein_coding	12667	77577	Spns3	SPNS lysolipid transporter 3, sphingosine-1-phosphate (putative)			-2.41477
chr13	95665056	95665264	chr13:95665056-95665264	10.6641	3.95288	1.00827	3.92047	8.83768e-05	0.00653066	209	*	Intron (ENSMUST00000068603/ENSMUSG00000021676, intron 23 of 35)	7	95696853	95702739	5887	1	ENSMUSG00000021675	ENSMUST00000022182	protein_coding	-31589	14064	F2rl2	coagulation factor II thrombin receptor like 2			-2.41234
chr17	47513263	47513470	chr17:47513263-47513470	5.28463	3.9519	1.38814	2.8469	0.0044147	0.0653904	208	*	Intron (ENSMUST00000037333/ENSMUSG00000034165, intron 1 of 6)	11	47505241	47598649	93409	1	ENSMUSG00000034165	ENSMUST00000182506	protein_coding	8022	12445	Ccnd3	cyclin D3			-2.41084
chr2	156471538	156471895	chr2:156471538-156471895	5.19537	3.93796	1.50181	2.62214	0.00873784	0.0946005	358	*	Intron (ENSMUST00000103136/ENSMUSG00000027624, intron 1 of 21)	13	156475550	156499674	24125	1	ENSMUSG00000027624	ENSMUST00000141109	processed_transcript	-3655	13821	Epb41l1	erythrocyte membrane protein band 4.1 like 1			-2.40954
chr8	126895051	126895304	chr8:126895051-126895304	5.32471	3.93134	1.34085	2.93197	0.00336821	0.0561648	254	*	Distal Intergenic	16	126944847	126944980	134	2	ENSMUSG00000065637	ENSMUST00000083703	snoRNA	49676	115487043	Gm26397	predicted gene, 26397			-2.40731
chr11	5875117	5875360	chr11:5875117-5875360	7.58582	3.92433	1.15319	3.40301	0.000666474	0.0222255	244	*	Promoter (1-2kb)	5	5874117	5876764	2648	2	ENSMUSG00000020471	ENSMUST00000136714	retained_intron	1404	18972	Pold2	polymerase (DNA directed), delta 2, regulatory subunit			-2.4072
chr9	58359649	58359849	chr9:58359649-58359849	5.07894	3.91841	1.35139	2.89954	0.00373706	0.0595098	201	*	3' UTR	9	58359804	58370369	10566	2	ENSMUSG00000036244	ENSMUST00000040217	protein_coding	10520	74286	Tbc1d21	TBC1 domain family, member 21			-2.40499
chr9	99389955	99390155	chr9:99389955-99390155	4.64043	3.90336	1.38782	2.81259	0.00491449	0.0691561	201	*	Intron (ENSMUST00000035045/ENSMUSG00000032470, intron 4 of 5)	9	99389733	99394695	4963	2	ENSMUSG00000032470	ENSMUST00000147078	retained_intron	4540	17532	Mras	muscle and microspikes RAS			-2.40103
chr12	4133523	4133936	chr12:4133523-4133936	9.46995	3.88244	1.10338	3.51867	0.000433715	0.017316	414	*	Promoter (<=1kb)	20	4133402	4213524	80123	1	ENSMUSG00000020654	ENSMUST00000127756	protein_coding	121	104111	Adcy3	adenylate cyclase 3
chr15	83665462	83665662	chr15:83665462-83665662	5.13317	3.88168	1.35136	2.87243	0.0040733	0.0626031	201	*	Intron (ENSMUST00000016907/ENSMUSG00000016763, intron 4 of 22)	17	83604999	83725021	120023	2	ENSMUSG00000016763	ENSMUST00000144773	retained_intron	59359	64706	Scube1	signal peptide, CUB domain, EGF-like 1			-2.39139
chr5	112423224	112423497	chr5:112423224-112423497	7.28671	3.88072	1.2185	3.18482	0.00144842	0.0350446	274	*	Intron (ENSMUST00000075387/ENSMUSG00000058153, intron 16 of 16)	12	112449426	112451738	2313	1	ENSMUSG00000072722	ENSMUST00000100882	protein_coding	-25929	625464	Ccdc121rt2	coiled-coil domain containing 121, retrogene 2			-2.38504
chr11	113178580	113178799	chr11:113178580-113178799	4.13384	3.87366	1.72695	2.24307	0.0248925	0.164663	220	*	Intron (ENSMUST00000127263/ENSMUSG00000087259, intron 1 of 2)	5	113044517	113173077	128561	2	ENSMUSG00000087259	ENSMUST00000150712	lincRNA	-5503	72386	2610035D17Rik	RIKEN cDNA 2610035D17 gene			-2.37981
chr7	127911652	127911887	chr7:127911652-127911887	4.93331	3.87126	1.45745	2.65619	0.00790294	0.0891257	236	*	Promoter (<=1kb)	4	127912517	127925832	13316	1	ENSMUSG00000030801	ENSMUST00000033070	protein_coding	-630	67773	Kat8	K(lysine) acetyltransferase 8			-2.37561
chr14	55879646	55879974	chr14:55879646-55879974	5.11206	3.87016	1.36859	2.82784	0.00468629	0.0674764	329	*	3' UTR	14	55882061	55884232	2172	2	ENSMUSG00000040380	ENSMUST00000172378	protein_coding	4258	56410	Cbln3	cerebellin 3 precursor protein			-2.37323
chr3	135269746	135269946	chr3:135269746-135269946	5.15475	3.86677	1.44635	2.67347	0.00750707	0.0867216	201	*	Intron (ENSMUST00000062893/ENSMUSG00000045328, intron 44 of 45)	1	135281221	135304426	23206	1	ENSMUSG00000028167	ENSMUST00000120397	protein_coding	-11275	69772	Bdh2	3-hydroxybutyrate dehydrogenase, type 2			-2.36852
chr10	82958679	82958879	chr10:82958679-82958879	7.2944	3.86282	1.1324	3.41117	0.000646851	0.021929	201	*	Distal Intergenic	15	82954344	82955000	657	1	ENSMUSG00000071151	ENSMUST00000095396	protein_coding	4335	216185	Gm4799	predicted gene 4799			-2.36568
chr5	142803694	142803916	chr5:142803694-142803916	7.48655	3.86104	1.20038	3.21653	0.00129751	0.0329399	223	*	Intron (ENSMUST00000036253/ENSMUSG00000039477, intron 2 of 15)	12	142788309	142800437	12129	2	ENSMUSG00000039477	ENSMUST00000155461	processed_transcript	-3257	231861	Tnrc18	trinucleotide repeat containing 18			-2.36343
chr16	91072712	91072927	chr16:91072712-91072927	4.89068	3.85932	1.43182	2.69539	0.00703058	0.0836263	216	*	Intron (ENSMUST00000146047/ENSMUSG00000039851, intron 1 of 1)	3	91053935	91069145	15211	2	ENSMUSG00000039851	ENSMUST00000114076	protein_coding	-3567	74387	4932438H23Rik	RIKEN cDNA 4932438H23 gene			-2.36265
chr5	100674247	100674457	chr5:100674247-100674457	4.90122	3.85066	1.40405	2.74254	0.00609657	0.0774266	211	*	Promoter (<=1kb)	12	100657943	100674249	16307	2	ENSMUSG00000029319	ENSMUST00000126981	nonsense_mediated_decay	0	71883	Coq2	coenzyme Q2 4-hydroxybenzoate polyprenyltransferase			-2.35316
chr1	134076183	134076565	chr1:134076183-134076565	4.91466	3.84726	1.32385	2.90611	0.00365951	0.0589283	383	*	Promoter (2-3kb)	19	134075170	134079120	3951	2	ENSMUSG00000020423	ENSMUST00000020692	protein_coding	2555	12227	Btg2	BTG anti-proliferation factor 2			-2.34617
chr13	56599125	56599325	chr13:56599125-56599325	4.1708	3.84629	1.47234	2.61235	0.00899208	0.0961066	201	*	Distal Intergenic	7	56609603	56639339	29737	1	ENSMUSG00000035493	ENSMUST00000045173	protein_coding	-10278	21810	Tgfbi	transforming growth factor, beta induced			-2.34448
chr19	53854883	53855097	chr19:53854883-53855097	7.10729	3.8462	1.18295	3.25137	0.00114851	0.0307326	215	*	Intron (ENSMUST00000161856/ENSMUSG00000043639, intron 5 of 6)	21	53843210	53867080	23871	1	ENSMUSG00000043639	ENSMUST00000161856	nonsense_mediated_decay	11673	73713	Rbm20	RNA binding motif protein 20			-2.3413
chr4	133964400	133964605	chr4:133964400-133964605	7.25633	3.83998	1.26593	3.03333	0.00241869	0.0467674	206	*	Promoter (2-3kb)	8	133965444	133967243	1800	2	ENSMUSG00000003038	ENSMUST00000123234	protein_coding	2638	15331	Hmgn2	high mobility group nucleosomal binding domain 2			-2.34092
chr4	126071843	126072043	chr4:126071843-126072043	6.55322	3.83827	1.20836	3.17643	0.00149098	0.0356373	201	*	Promoter (1-2kb)	8	126069867	126070259	393	2	ENSMUSG00000079942	ENSMUST00000116058	processed_pseudogene	-1584	100039645	Rpl28-ps3	ribosomal protein L28, pseudogene 3			-2.33415
chr19	45101112	45101428	chr19:45101112-45101428	5.21093	3.83232	1.66529	2.30129	0.0213752	0.152233	317	*	Distal Intergenic	21	45076139	45079289	3151	1	ENSMUSG00000025213	ENSMUST00000026234	protein_coding	24973	107250	Kazald1	Kazal-type serine peptidase inhibitor domain 1			-2.33361
chr17	83310496	83310696	chr17:83310496-83310696	5.09415	3.83208	1.48009	2.58909	0.00962313	0.0997325	201	*	Distal Intergenic	11	83288546	83289028	483	1	ENSMUSG00000094256	ENSMUST00000077420	processed_pseudogene	21950	545226	Rpl21-ps7	ribosomal protein L21, pseudogene 7			-2.33164
chr4	154472503	154472703	chr4:154472503-154472703	7.92253	3.82332	1.19315	3.20438	0.00135351	0.0336645	201	*	Intron (ENSMUST00000030902/ENSMUSG00000039410, intron 3 of 16)	8	154476469	154528765	52297	2	ENSMUSG00000039410	ENSMUST00000135064	processed_transcript	56062	70673	Prdm16	PR domain containing 16			-2.33121
chr3	54986998	54987296	chr3:54986998-54987296	4.90138	3.80806	1.36508	2.78963	0.00527682	0.0719518	299	*	Distal Intergenic	1	55045469	55055055	9587	2	ENSMUSG00000027793	ENSMUST00000029368	protein_coding	67759	12427	Ccna1	cyclin A1			-2.32893
chr6	89029121	89029321	chr6:89029121-89029321	6.78709	3.80745	1.24205	3.06545	0.00217342	0.0442001	201	*	Intron (ENSMUST00000168837/ENSMUSG00000055403, intron 1 of 2)	6	89096110	89107834	11725	1	ENSMUSG00000055403	ENSMUST00000153517	protein_coding	-66789	232217	4933427D06Rik	RIKEN cDNA 4933427D06 gene			-2.32774
chr4	134500772	134500972	chr4:134500772-134500972	4.89217	3.80181	1.37681	2.76131	0.00575693	0.0753467	201	*	Intron (ENSMUST00000081525/ENSMUSG00000037348, intron 1 of 1)	8	134497041	134506995	9955	1	ENSMUSG00000037348	ENSMUST00000155449	processed_transcript	3731	71904	Paqr7	progestin and adipoQ receptor family member VII			-2.32681
chr3	126998904	126999149	chr3:126998904-126999149	3.95089	3.80094	1.64231	2.31439	0.0206461	0.149482	246	*	Promoter (<=1kb)	1	126922300	126998461	76162	2	ENSMUSG00000032826	ENSMUST00000044443	protein_coding	-443	109676	Ank2	ankyrin 2, brain
chr15	103344623	103344823	chr15:103344623-103344823	4.87596	3.79984	1.42458	2.66734	0.00764546	0.0876118	201	*	3' UTR	17	103313895	103340086	26192	2	ENSMUSG00000000552	ENSMUST00000168828	protein_coding	-4537	29813	Zfp385a	zinc finger protein 385A			-2.32305
chr12	70782740	70782964	chr12:70782740-70782964	4.98026	3.79336	1.49748	2.53317	0.0113037	0.108846	225	*	Distal Intergenic	20	70825514	70902232	76719	1	ENSMUSG00000048285	ENSMUST00000057859	protein_coding	-42550	319710	Frmd6	FERM domain containing 6			-2.31658
chr5	129457261	129457530	chr5:129457261-129457530	7.17501	3.7896	1.21856	3.1099	0.00187148	0.0406857	270	*	Distal Intergenic	12	129501231	129571383	70153	1	ENSMUSG00000029439	ENSMUST00000053737	protein_coding	-43701	231769	Sfswap	splicing factor SWAP			-2.30899
chr9	69183063	69183263	chr9:69183063-69183263	4.69871	3.78907	1.43972	2.63181	0.00849317	0.0931044	201	*	Intron (ENSMUST00000034766/ENSMUSG00000032238, intron 1 of 10)	9	69195541	69250834	55294	1	ENSMUSG00000032238	ENSMUST00000132355	processed_transcript	-12278	19883	Rora	RAR-related orphan receptor alpha			-2.306
chr15	84815289	84815569	chr15:84815289-84815569	4.65994	3.78426	1.4282	2.64968	0.00805685	0.0901351	281	*	Intron (ENSMUST00000016768/ENSMUSG00000016624, intron 2 of 12)	17	84794643	84803557	8915	2	ENSMUSG00000016624	ENSMUST00000160389	retained_intron	-11732	271305	Phf21b	PHD finger protein 21B			-2.30583
chr2	3325755	3325955	chr2:3325755-3325955	3.87826	3.77328	1.68147	2.24404	0.02483	0.164418	201	*	Intron (ENSMUST00000081932/ENSMUSG00000026643, intron 13 of 13)	13	3328949	3332643	3695	2	ENSMUSG00000049950	ENSMUST00000062672	protein_coding	6688	227522	Rpp38	ribonuclease P/MRP 38 subunit			-2.30553
chr5	120399230	120399481	chr5:120399230-120399481	6.0049	3.77321	1.20597	3.12877	0.0017554	0.0391765	252	*	Distal Intergenic	12	120419659	120431741	12083	2	ENSMUSG00000098649	ENSMUST00000185026	antisense	32260	102634302	Gm27199	predicted gene 27199			-2.3031
chr17	45689094	45689396	chr17:45689094-45689396	7.76525	3.76933	1.23532	3.0513	0.00227855	0.0452641	303	*	Promoter (2-3kb)	11	45670014	45686905	16892	2	ENSMUSG00000036026	ENSMUST00000156254	protein_coding	-2189	224807	Tmem63b	transmembrane protein 63b			-2.3016
chr7	127671806	127672198	chr7:127671806-127672198	4.57667	3.75763	1.45353	2.58518	0.00973278	0.100407	393	*	Intron (ENSMUST00000106282/ENSMUSG00000030814, intron 4 of 4)	4	127704988	127707304	2317	2	ENSMUSG00000030814	ENSMUST00000153277	processed_transcript	35106	12055	Bcl7c	B cell CLL/lymphoma 7C			-2.29063
chr4	154152483	154152683	chr4:154152483-154152683	6.80666	3.75693	1.14907	3.26954	0.00107724	0.0296723	201	*	Promoter (<=1kb)	8	154151692	154155280	3589	1	ENSMUSG00000029029	ENSMUST00000146734	protein_coding	791	59002	Wrap73	WD repeat containing, antisense to Trp73			-2.29004
chr8	36612185	36612415	chr8:36612185-36612415	3.86315	3.7505	1.49923	2.50162	0.0123626	0.114033	231	*	Promoter (1-2kb)	16	36593231	36613874	20644	2	ENSMUSG00000031523	ENSMUST00000145245	retained_intron	1459	50768	Dlc1	deleted in liver cancer 1			-2.28784
chr5	103945356	103945666	chr5:103945356-103945666	14.4791	3.74999	0.830029	4.5179	6.24548e-06	0.00102157	311	*	Distal Intergenic	12	103963461	103977326	13866	2	ENSMUSG00000034528	ENSMUST00000120320	protein_coding	31660	243168	Hsd17b13	hydroxysteroid (17-beta) dehydrogenase 13			-2.27904
chr6	91573580	91573780	chr6:91573580-91573780	4.64792	3.74148	1.48943	2.51202	0.0120041	0.112436	201	*	Distal Intergenic	6	91516047	91517481	1435	1	ENSMUSG00000034192	ENSMUST00000123569	retained_intron	57533	67678	Lsm3	LSM3 homolog, U6 small nuclear RNA and mRNA degradation associated			-2.27856
chr15	98296395	98296595	chr15:98296395-98296595	6.62383	3.73853	1.23356	3.03068	0.00244007	0.0469804	201	*	Promoter (<=1kb)	17	98285588	98296130	10543	2	ENSMUSG00000022987	ENSMUST00000023722	protein_coding	-265	239652	Zfp641	zinc finger protein 641			-2.27153
chr10	83541205	83541518	chr10:83541205-83541518	9.80639	3.7381	0.971341	3.84839	0.000118897	0.00787828	314	*	Promoter (2-3kb)	15	83543941	83596469	52529	1	ENSMUSG00000034560	ENSMUST00000038388	protein_coding	-2423	319277	Washc4	WASH complex subunit 4			-2.25131
chr2	29599164	29599427	chr2:29599164-29599427	9.38116	3.73264	1.05988	3.52175	0.000428701	0.0172111	264	*	Distal Intergenic	13	29619720	29740353	120634	1	ENSMUSG00000039844	ENSMUST00000095087	protein_coding	-20293	107746	Rapgef1	Rap guanine nucleotide exchange factor (GEF) 1			-2.24654
chr14	124674609	124674809	chr14:124674609-124674809	4.88854	3.73164	1.39526	2.67451	0.00748391	0.0866026	201	*	Promoter (2-3kb)	14	123977907	124677127	699221	2	ENSMUSG00000025551	ENSMUST00000095529	protein_coding	2318	14169	Fgf14	fibroblast growth factor 14			-2.24467
chr11	101637504	101637746	chr11:101637504-101637746	6.81964	3.73067	1.33105	2.8028	0.00506619	0.0702645	243	*	Distal Intergenic	5	101633737	101635960	2224	1	ENSMUSG00000010362	ENSMUST00000155222	retained_intron	3767	66599	Rdm1	RAD52 motif 1			-2.23233
chr12	18610450	18610674	chr12:18610450-18610674	6.69335	3.72283	1.28239	2.90305	0.00369546	0.0591754	225	*	Distal Intergenic	20	18514738	18534191	19454	1	ENSMUSG00000073197	ENSMUST00000063216	protein_coding	95712	236366	5730507C01Rik	RIKEN cDNA 5730507C01 gene			-2.23165
chr10	80645256	80645456	chr10:80645256-80645456	6.96679	3.71989	1.36962	2.716	0.00660753	0.0810121	201	*	Promoter (<=1kb)	15	80642623	80644632	2010	2	ENSMUSG00000003344	ENSMUST00000147162	retained_intron	-624	208198	Btbd2	BTB domain containing 2			-2.22598
chr6	86195581	86195836	chr6:86195581-86195836	7.14586	3.71539	1.3572	2.73753	0.00619018	0.0779703	256	*	Promoter (<=1kb)	6	86195487	86275639	80153	1	ENSMUSG00000029999	ENSMUST00000032066	protein_coding	94	21802	Tgfa	transforming growth factor alpha			-2.21977
chr17	71676368	71676568	chr17:71676368-71676568	5.53425	3.71468	1.36604	2.7193	0.00654195	0.0805223	201	*	Intron (ENSMUST00000097284/ENSMUSG00000045761, intron 1 of 19)	11	71673265	71689164	15900	1	ENSMUSG00000045761	ENSMUST00000122869	processed_transcript	3103	320159	Togaram2	TOG array regulator of axonemal microtubules 2			-2.21862
chr8	105943476	105943695	chr8:105943476-105943695	4.46295	3.71272	1.47373	2.51926	0.01176	0.111287	220	*	Promoter (<=1kb)	16	105939551	105943382	3832	2	ENSMUSG00000035237	ENSMUST00000038896	protein_coding	-94	16816	Lcat	lecithin cholesterol acyltransferase			-2.21507
chr4	134702698	134702954	chr4:134702698-134702954	6.56726	3.71202	1.36399	2.72145	0.00649965	0.0801948	257	*	Promoter (<=1kb)	8	134567889	134703767	135879	2	ENSMUSG00000037306	ENSMUST00000176606	retained_intron	813	230815	Man1c1	mannosidase, alpha, class 1C, member 1			-2.21495
chr7	44327651	44328057	chr7:44327651-44328057	12.6096	3.69968	0.959869	3.85436	0.000116034	0.00774206	407	*	Intron (ENSMUST00000107934/ENSMUSG00000038738, intron 11 of 22)	4	44336016	44343738	7723	1	ENSMUSG00000038738	ENSMUST00000134470	processed_transcript	-7959	243961	Shank1	SH3 and multiple ankyrin repeat domains 1			-2.21282
chr15	76068956	76069269	chr15:76068956-76069269	8.99215	3.69148	1.10826	3.33087	0.000865743	0.0259947	314	*	Promoter (<=1kb)	17	76047158	76069754	22597	2	ENSMUSG00000022568	ENSMUST00000002603	protein_coding	485	105782	Scrib	scribbled planar cell polarity			-2.21276
chr10	62096860	62097164	chr10:62096860-62097164	6.55885	3.68527	1.22045	3.0196	0.00253113	0.048127	305	*	Distal Intergenic	15	62108920	62110496	1577	2	ENSMUSG00000020083	ENSMUST00000141144	protein_coding	13332	69894	Fam241b	family with sequence similarity 241, member B			-2.20958
chr11	115838926	115839126	chr11:115838926-115839126	4.5399	3.68162	1.39792	2.63365	0.00844736	0.0927723	201	*	Intron (ENSMUST00000103032/ENSMUSG00000020782, intron 2 of 25)	5	115834323	115845476	11154	1	ENSMUSG00000020782	ENSMUST00000137900	protein_coding	4603	217325	Llgl2	LLGL2 scribble cell polarity complex component			-2.2083
chr18	38198002	38198217	chr18:38198002-38198217	8.4251	3.67919	1.11924	3.28722	0.00101182	0.028615	216	*	Exon (ENSMUST00000057185/ENSMUSG00000051375, exon 3 of 3)	18	38188890	38203163	14274	2	ENSMUSG00000051375	ENSMUST00000161701	protein_coding	4946	75599	Pcdh1	protocadherin 1			-2.20204
chr1	193384544	193384744	chr1:193384544-193384744	8.88598	3.67181	1.11043	3.30666	0.000944143	0.0274187	201	*	Distal Intergenic	19	193346346	193370298	23953	2	ENSMUSG00000016179	ENSMUST00000016323	protein_coding	-14246	215303	Camk1g	calcium/calmodulin-dependent protein kinase I gamma			-2.19866
chr2	152909690	152909890	chr2:152909690-152909890	4.76573	3.66915	1.47068	2.49486	0.0126006	0.115214	201	*	Promoter (1-2kb)	13	152911352	152923068	11717	1	ENSMUSG00000027470	ENSMUST00000028970	protein_coding	-1462	228785	Mylk2	myosin, light polypeptide kinase 2, skeletal muscle			-2.19219
chr9	65604841	65605041	chr9:65604841-65605041	7.33209	3.66774	1.18614	3.09216	0.00198704	0.0420027	201	*	Distal Intergenic	9	65587226	65588280	1055	1	ENSMUSG00000041064	ENSMUST00000141046	protein_coding	17615	208084	Pif1	PIF1 5'-to-3' DNA helicase			-2.19104
chrX	11806462	11806731	chrX:11806462-11806731	6.30133	3.65826	1.41231	2.59026	0.00959031	0.0995417	270	*	Distal Intergenic	2	11850484	11850590	107	1	ENSMUSG00000065825	ENSMUST00000083891	snRNA	-43753	115489164	Gm26314	predicted gene, 26314			-2.18969
chr15	76061730	76062001	chr15:76061730-76062001	9.07075	3.65802	0.975249	3.75086	0.000176229	0.00998159	272	*	Promoter (<=1kb)	17	76047158	76062719	15562	2	ENSMUSG00000022568	ENSMUST00000136390	protein_coding	718	105782	Scrib	scribbled planar cell polarity			-2.18914
chr1	75521420	75521675	chr1:75521420-75521675	4.31554	3.65309	1.48568	2.45886	0.0139379	0.121453	256	*	Promoter (<=1kb)	19	75521529	75537335	15807	1	ENSMUSG00000026213	ENSMUST00000027414	protein_coding	0	71728	Stk11ip	serine/threonine kinase 11 interacting protein			-2.18821
chr19	6060844	6061088	chr19:6060844-6061088	4.93729	3.64871	1.41706	2.57485	0.0100284	0.101997	245	*	Promoter (<=1kb)	21	6061192	6062472	1281	1	ENSMUSG00000075227	ENSMUST00000162726	protein_coding	-104	29805	Znhit2	zinc finger, HIT domain containing 2			-2.18819
chr12	99353627	99353827	chr12:99353627-99353827	5.6681	3.6469	1.45775	2.50174	0.0123584	0.114024	201	*	Intron (ENSMUST00000046859/ENSMUSG00000033713, intron 2 of 5)	20	99291264	99357019	65756	2	ENSMUSG00000033713	ENSMUST00000176311	processed_transcript	3192	71375	Foxn3	forkhead box N3			-2.1868
chr13	70355932	70356132	chr13:70355932-70356132	4.63608	3.64588	1.42563	2.55738	0.0105465	0.104904	201	*	Distal Intergenic	7	70168832	70168959	128	1	ENSMUSG00000077594	ENSMUST00000104406	snoRNA	187100	115485904	Gm26018	predicted gene, 26018			-2.18421
chr15	36974018	36974218	chr15:36974018-36974218	6.54642	3.64586	1.19329	3.05531	0.0022483	0.044984	201	*	Distal Intergenic	17	36997031	37007402	10372	2	ENSMUSG00000062397	ENSMUST00000078976	protein_coding	33184	68036	Zfp706	zinc finger protein 706			-2.18255
chr4	45413972	45414172	chr4:45413972-45414172	5.64658	3.63956	1.31153	2.77505	0.00551938	0.0737101	201	*	Distal Intergenic	8	45395923	45408766	12844	2	ENSMUSG00000045973	ENSMUST00000116341	protein_coding	-5206	230125	Slc25a51	solute carrier family 25, member 51			-2.17509
chr15	85028498	85028714	chr15:85028498-85028714	6.29437	3.62611	1.17271	3.09207	0.00198763	0.0420038	217	*	Distal Intergenic	17	85037062	85062828	25767	1	ENSMUSG00000022434	ENSMUST00000023069	protein_coding	-8348	73225	Fam118a	family with sequence similarity 118, member A			-2.1741
chr9	44339489	44339712	chr9:44339489-44339712	5.34386	3.62514	1.23966	2.92431	0.00345226	0.0570269	224	*	Promoter (2-3kb)	9	44336350	44342381	6032	2	ENSMUSG00000032126	ENSMUST00000097558	protein_coding	2669	15288	Hmbs	hydroxymethylbilane synthase			-2.17236
chr15	78613727	78613927	chr15:78613727-78613927	4.53583	3.62471	1.64159	2.20805	0.0272406	0.172536	201	*	Intron (ENSMUST00000043069/ENSMUSG00000018008, intron 8 of 12)	17	78597047	78622019	24973	1	ENSMUSG00000018008	ENSMUST00000043069	protein_coding	16680	72318	Cyth4	cytohesin 4			-2.17185
chr4	151217338	151217538	chr4:151217338-151217538	4.82259	3.61411	1.38459	2.61024	0.0090479	0.0964291	201	*	Intron (ENSMUST00000049790/ENSMUSG00000014592, intron 6 of 23)	8	151086039	151139584	53546	2	ENSMUSG00000014592	ENSMUST00000143434	processed_transcript	-77754	100072	Camta1	calmodulin binding transcription activator 1			-2.17056
chr14	75197497	75197697	chr14:75197497-75197697	5.98682	3.61111	1.29858	2.78081	0.00542228	0.0730334	201	*	Promoter (<=1kb)	14	75197900	75199366	1467	1	ENSMUSG00000021998	ENSMUST00000130510	processed_transcript	-203	18826	Lcp1	lymphocyte cytosolic protein 1			-2.16902
chr11	113200286	113200486	chr11:113200286-113200486	4.32406	3.60829	1.40978	2.55946	0.0104835	0.104477	201	*	Promoter (1-2kb)	5	113043895	113201822	157928	2	ENSMUSG00000087259	ENSMUST00000145206	lincRNA	1336	72386	2610035D17Rik	RIKEN cDNA 2610035D17 gene			-2.16676
chr10	24158696	24159027	chr10:24158696-24159027	6.09013	3.60091	1.30721	2.75465	0.00587545	0.0760576	332	*	Intron (ENSMUST00000020174/ENSMUSG00000019998, intron 2 of 9)	15	24149317	24188959	39643	1	ENSMUSG00000019998	ENSMUST00000020174	protein_coding	9379	53331	Stx7	syntaxin 7			-2.16651
chr7	46209520	46209756	chr7:46209520-46209756	4.16371	3.59887	1.55073	2.32075	0.0203001	0.148193	237	*	Intron (ENSMUST00000009667/ENSMUSG00000030838, intron 17 of 26)	4	46195670	46201770	6101	2	ENSMUSG00000030838	ENSMUST00000129266	retained_intron	-7750	72088	Ush1c	USH1 protein network component harmonin			-2.16538
chr3	108532488	108532785	chr3:108532488-108532785	4.11291	3.58696	1.40009	2.56196	0.0104084	0.104228	298	*	Promoter (1-2kb)	1	108534150	108537693	3544	1	ENSMUSG00000027886	ENSMUST00000138375	processed_transcript	-1365	75504	Cfap276	cilia and flagella associated protein 276			-2.15572
chr19	3768339	3768539	chr19:3768339-3768539	3.48061	3.58639	1.5603	2.29852	0.0215321	0.15277	201	*	Promoter (<=1kb)	21	3768547	3796660	28114	1	ENSMUSG00000045098	ENSMUST00000177355	protein_coding	-8	225888	Kmt5b	lysine methyltransferase 5B
chr16	5006891	5007091	chr16:5006891-5007091	4.34076	3.58001	1.41059	2.53795	0.0111505	0.107955	201	*	Promoter (<=1kb)	3	5007288	5008306	1019	1	ENSMUSG00000096215	ENSMUST00000184439	protein_coding	-197	432995	Smim22	small integral membrane protein 22			-2.15083
chr6	100109339	100109539	chr6:100109339-100109539	4.20278	3.56985	1.57864	2.26135	0.0237379	0.160384	201	*	Distal Intergenic	6	100228566	100287441	58876	2	ENSMUSG00000072872	ENSMUST00000101118	protein_coding	177902	56353	Rybp	RING1 and YY1 binding protein			-2.14937
chr17	84693814	84694155	chr17:84693814-84694155	12.7724	3.56659	0.942622	3.78369	0.000154517	0.00927021	342	*	Intron (ENSMUST00000045714/ENSMUSG00000024254, intron 6 of 12)	11	84683131	84698963	15833	1	ENSMUSG00000024254	ENSMUST00000171915	protein_coding	10683	67470	Abcg8	ATP binding cassette subfamily G member 8			-2.14832
chr9	62127460	62127660	chr9:62127460-62127660	4.49159	3.56445	1.51822	2.34778	0.0188857	0.142502	201	*	Distal Intergenic	9	62070468	62122655	52188	2	ENSMUSG00000032252	ENSMUST00000185873	protein_coding	-4805	93683	Glce	glucuronyl C5-epimerase			-2.14478
chr11	54003218	54003459	chr11:54003218-54003459	6.06896	3.56055	1.23928	2.87308	0.00406488	0.0625168	242	*	Intron (ENSMUST00000020586/ENSMUSG00000020334, intron 3 of 9)	5	53992059	54007964	15906	2	ENSMUSG00000020334	ENSMUST00000146351	processed_transcript	4505	30805	Slc22a4	solute carrier family 22 (organic cation transporter), member 4			-2.14345
chr15	79931891	79932120	chr15:79931891-79932120	7.16181	3.55816	1.12994	3.14898	0.00163843	0.037628	230	*	Promoter (<=1kb)	17	79918921	79932516	13596	2	ENSMUSG00000053411	ENSMUST00000177044	protein_coding	396	52609	Cbx7	chromobox 7			-2.13702
chr11	72112134	72112334	chr11:72112134-72112334	5.89497	3.54978	1.38829	2.55695	0.0105595	0.104977	201	*	Exon (ENSMUST00000075258/ENSMUSG00000040543, exon 3 of 20)	5	72047528	72135721	88194	2	ENSMUSG00000040543	ENSMUST00000108508	protein_coding	23387	327958	Pitpnm3	PITPNM family member 3			-2.12954
chr15	102296431	102296631	chr15:102296431-102296631	4.01874	3.54701	1.54568	2.29479	0.0217449	0.153582	201	*	Promoter (<=1kb)	17	102296293	102324356	28064	1	ENSMUSG00000058290	ENSMUST00000064924	protein_coding	138	105988	Espl1	extra spindle pole bodies 1, separase			-2.12835
chr5	36374081	36374356	chr5:36374081-36374356	7.77809	3.54276	1.18436	2.99129	0.00277805	0.0506174	276	*	Intron (ENSMUST00000037370/ENSMUSG00000029093, intron 1 of 26)	12	36151233	36365918	214686	2	ENSMUSG00000029093	ENSMUST00000141508	processed_transcript	-8163	81840	Sorcs2	sortilin-related VPS10 domain containing receptor 2			-2.12821
chr11	75887435	75887638	chr11:75887435-75887638	6.42422	3.54231	1.19174	2.97238	0.00295502	0.0523401	204	*	Intron (ENSMUST00000066504/ENSMUSG00000020847, intron 3 of 7)	5	75832137	75911062	78926	2	ENSMUSG00000020847	ENSMUST00000066504	protein_coding	23424	380714	Rph3al	rabphilin 3A-like (without C2 domains)			-2.12464
chr3	105454043	105454326	chr3:105454043-105454326	7.62515	3.53863	1.44625	2.44677	0.0144143	0.123661	284	*	Promoter (<=1kb)	1	105453086	105669460	216375	1	ENSMUSG00000040896	ENSMUST00000118360	protein_coding	957	56543	Kcnd3	potassium voltage-gated channel, Shal-related family, member 3			-2.12378
chr7	141136623	141136946	chr7:141136623-141136946	4.21778	3.53809	1.38059	2.56274	0.010385	0.104121	324	*	Intron (ENSMUST00000026568/ENSMUSG00000025495, intron 2 of 11)	4	141132553	141143671	11119	1	ENSMUSG00000025495	ENSMUST00000173572	processed_transcript	4070	27388	Ptdss2	phosphatidylserine synthase 2			-2.12297
chr9	46048084	46048299	chr9:46048084-46048299	4.14182	3.53765	1.42508	2.48243	0.0130491	0.117561	216	*	Intron (ENSMUST00000120247/ENSMUSG00000034135, intron 1 of 22)	9	46013000	46221234	208235	1	ENSMUSG00000034135	ENSMUST00000120247	protein_coding	35084	70661	Sik3	SIK family kinase 3			-2.12229
chr15	77011765	77011965	chr15:77011765-77011965	4.23351	3.53463	1.41424	2.49932	0.012443	0.114496	201	*	Distal Intergenic	17	77015489	77022727	7239	2	ENSMUSG00000018893	ENSMUST00000019037	protein_coding	10762	17189	Mb	myoglobin
chr4	46690162	46690362	chr4:46690162-46690362	6.15802	3.53381	1.23891	2.85235	0.00433969	0.0648974	201	*	Intron (ENSMUST00000107749/ENSMUSG00000039809, intron 13 of 18)	8	46681131	46684494	3364	2	ENSMUSG00000039809	ENSMUST00000129328	processed_transcript	-5668	242425	Gabbr2	gamma-aminobutyric acid type B receptor subunit 2			-2.11044
chr3	137294866	137295066	chr3:137294866-137295066	7.53614	3.53319	1.30081	2.71614	0.00660477	0.0810094	201	*	Distal Intergenic	1	137341067	137432185	91119	1	ENSMUSG00000054690	ENSMUST00000122064	protein_coding	-46001	59308	Emcn	endomucin			-2.10923
chr2	27104264	27104987	chr2:27104264-27104987	27.7198	3.53147	0.755788	4.67256	2.97464e-06	0.000602641	724	*	Promoter (<=1kb)	13	27104663	27108981	4319	1	ENSMUSG00000036040	ENSMUST00000139633	retained_intron	0	77794	Adamtsl2	ADAMTS-like 2			-2.10793
chr19	42388880	42389148	chr19:42388880-42389148	7.40732	3.52956	1.18971	2.96675	0.00300964	0.0528258	269	*	Intron (ENSMUST00000048630/ENSMUSG00000042401, intron 2 of 14)	21	42283037	42431783	148747	2	ENSMUSG00000042401	ENSMUST00000048630	protein_coding	42635	72832	Crtac1	cartilage acidic protein 1			-2.10727
chr9	25592074	25592299	chr9:25592074-25592299	5.78508	3.52881	1.22364	2.88388	0.00392813	0.0612766	226	*	Intron (ENSMUST00000040677/ENSMUSG00000036611, intron 6 of 7)	9	25569678	25569805	128	2	ENSMUSG00000077697	ENSMUST00000104509	snoRNA	-22269	115485711	Gm25346	predicted gene, 25346			-2.10495
chr12	103373484	103373730	chr12:103373484-103373730	6.76696	3.52764	1.12639	3.1318	0.00173738	0.039016	247	*	Distal Intergenic	20	103388682	103406339	17658	1	ENSMUSG00000021203	ENSMUST00000101094	protein_coding	-14952	68149	Otub2	OTU domain, ubiquitin aldehyde binding 2			-2.10252
chr11	20458130	20458330	chr11:20458130-20458330	6.35326	3.52316	1.27818	2.75638	0.00584444	0.0758874	201	*	Distal Intergenic	5	20446412	20446810	399	1	ENSMUSG00000083878	ENSMUST00000119032	processed_pseudogene	11718	100502908	Gm12034	ribosomal protein S17 pseudogene			-2.10027
chr7	66841146	66841715	chr7:66841146-66841715	19.2554	3.51706	0.727498	4.83446	1.33506e-06	0.00032925	570	*	Promoter (<=1kb)	4	66842255	67062157	219903	1	ENSMUSG00000058145	ENSMUST00000147880	processed_transcript	-540	233332	Adamts17	ADAM metallopeptidase with thrombospondin type 1 motif 17			-2.09797
chr4	99178177	99178411	chr4:99178177-99178411	4.16924	3.51402	1.52302	2.30727	0.02104	0.150996	235	*	Distal Intergenic	8	99193934	99259787	65854	1	ENSMUSG00000028550	ENSMUST00000030279	protein_coding	-15523	242557	Atg4c	autophagy related 4C, cysteine peptidase			-2.09545
chr7	16267458	16267658	chr7:16267458-16267658	3.60976	3.51099	1.56131	2.24874	0.0245287	0.163219	201	*	Distal Intergenic	4	16272014	16273692	1679	2	ENSMUSG00000091811	ENSMUST00000169612	protein_coding	6034	66300	Inafm1	InaF motif containing 1			-2.09447
chr6	86529627	86529827	chr6:86529627-86529827	4.13318	3.50747	1.5192	2.30877	0.0209566	0.150715	201	*	Promoter (2-3kb)	6	86527401	86564442	37042	1	ENSMUSG00000097048	ENSMUST00000181928	lincRNA	2226	72012	1600020E01Rik	RIKEN cDNA 1600020E01 gene			-2.0926
chr5	123271247	123271555	chr5:123271247-123271555	3.97904	3.50694	1.4465	2.42442	0.0153327	0.127801	309	*	Promoter (<=1kb)	12	123271595	123297779	26185	1	ENSMUSG00000029442	ENSMUST00000143629	retained_intron	-40	269701	Cfap251	cilia and flagella associated protein 251			-2.09166
chr2	165104298	165104498	chr2:165104298-165104498	7.79295	3.49673	1.07898	3.24079	0.00119199	0.0313397	201	*	Distal Intergenic	13	165078693	165090750	12058	2	ENSMUSG00000078935	ENSMUST00000109304	protein_coding	-13548	72211	1700025C18Rik	RIKEN cDNA 1700025C18 gene			-2.08933
chr4	140031888	140032100	chr4:140031888-140032100	4.04341	3.48677	1.43474	2.43025	0.0150884	0.126756	213	*	Intron (ENSMUST00000039331/ENSMUSG00000040972, intron 6 of 9)	8	139960220	139968026	7807	2	ENSMUSG00000078234	ENSMUST00000105031	protein_coding	-63862	242721	Klhdc7a	kelch domain containing 7A			-2.08907
chr8	71273680	71273970	chr8:71273680-71273970	7.63011	3.48614	1.10906	3.14333	0.0016704	0.0380484	291	*	Promoter (<=1kb)	16	71251125	71272934	21810	2	ENSMUSG00000035439	ENSMUST00000035960	protein_coding	-746	76478	Haus8	4HAUS augmin-like complex, subunit 8			-2.08486
chr4	117372399	117372599	chr4:117372399-117372599	7.38723	3.48564	1.13857	3.06143	0.00220282	0.0445614	201	*	Promoter (2-3kb)	8	117271927	117375457	103531	2	ENSMUSG00000028677	ENSMUST00000094853	protein_coding	2858	66743	Rnf220	ring finger protein 220			-2.08242
chr4	118335048	118335352	chr4:118335048-118335352	13.6422	3.48508	1.03266	3.37485	0.000738554	0.0236293	305	*	Distal Intergenic	8	118359990	118362744	2755	1	ENSMUSG00000006395	ENSMUST00000194248	polymorphic_pseudogene	-24638	68180	Hyi	hydroxypyruvate isomerase (putative)			-2.08121
chr5	136764727	136765116	chr5:136764727-136765116	9.43017	3.47626	1.26916	2.73903	0.00616204	0.0778313	390	*	Intron (ENSMUST00000057497/ENSMUSG00000004415, intron 4 of 12)	12	136757663	136773046	15384	2	ENSMUSG00000004415	ENSMUST00000126311	processed_transcript	7930	140709	Col26a1	collagen, type XXVI, alpha 1			-2.07878
chr10	122806955	122807532	chr10:122806955-122807532	6.43461	3.47096	1.23078	2.82014	0.00480022	0.0682886	578	*	Intron (ENSMUST00000067918/ENSMUSG00000034613, intron 3 of 9)	15	122811244	122815871	4628	1	ENSMUSG00000034613	ENSMUST00000159885	retained_intron	-3712	319468	Ppm1h	protein phosphatase 1H (PP2C domain containing)			-2.07791
chr6	31666053	31666253	chr6:31666053-31666253	5.47811	3.46879	1.38616	2.50245	0.0123338	0.113947	201	*	Promoter (<=1kb)	6	31662220	31666131	3912	2	ENSMUSG00000084973	ENSMUST00000130777	lincRNA	0	434003	Gm13848	predicted gene 13848			-2.07695
chr10	62128262	62128462	chr10:62128262-62128462	9.25965	3.46875	1.03316	3.35742	0.000786739	0.0245174	201	*	Intron (ENSMUST00000027719/ENSMUSG00000020083, intron 2 of 2)	15	62133090	62134763	1674	1	ENSMUSG00000044312	ENSMUST00000050103	protein_coding	-4628	11925	Neurog3	neurogenin 3			-2.07358
chr5	119591098	119591316	chr5:119591098-119591316	3.81351	3.46566	1.45123	2.38808	0.0169367	0.134494	219	*	Distal Intergenic	12	119625942	119634464	8523	1	ENSMUSG00000085708	ENSMUST00000156235	lincRNA	-34626	330183	Gm16063	predicted gene 16063			-2.07232
chr14	34015167	34015385	chr14:34015167-34015385	7.3598	3.4548	1.19014	2.90286	0.00369771	0.0591754	219	*	Distal Intergenic	14	34041078	34046981	5904	1	ENSMUSG00000072624	ENSMUST00000100719	protein_coding	-25693	432838	Gm5460	predicted gene 5460			-2.06526
chr11	77830458	77830658	chr11:77830458-77830658	4.16381	3.45197	1.50109	2.29964	0.0214688	0.152607	201	*	Intron (ENSMUST00000000645/ENSMUSG00000000631, intron 18 of 39)	5	77824554	77827641	3088	1	ENSMUSG00000000631	ENSMUST00000154892	processed_transcript	5904	360013	Myo18a	myosin XVIIIA			-2.06514
chr7	12773531	12773731	chr7:12773531-12773731	4.85652	3.4481	1.25051	2.75737	0.00582688	0.0758043	201	*	Promoter (1-2kb)	4	12768092	12775658	7567	2	ENSMUSG00000070822	ENSMUST00000046245	protein_coding	1927	232875	Zscan18	zinc finger and SCAN domain containing 18			-2.06464
chr17	23667217	23667417	chr17:23667217-23667417	5.1931	3.44396	1.23948	2.77855	0.00546013	0.0733175	201	*	Promoter (2-3kb)	11	23668614	23669643	1030	2	ENSMUSG00000041319	ENSMUST00000125443	retained_intron	2226	386612	Thoc6	THO complex 6			-2.06436
chr2	180755664	180755864	chr2:180755664-180755864	3.77905	3.4412	1.71254	2.00941	0.0444932	0.224174	201	*	Distal Intergenic	13	180738274	180741416	3143	1	ENSMUSG00000023393	ENSMUST00000140955	retained_intron	17390	228993	Slc17a9	solute carrier family 17, member 9			-2.05383
chr13	51883180	51883380	chr13:51883180-51883380	5.80123	3.43905	1.35477	2.53848	0.0111335	0.107841	201	*	Distal Intergenic	7	51846744	51848224	1481	1	ENSMUSG00000021453	ENSMUST00000132480	retained_intron	36436	23882	Gadd45g	growth arrest and DNA-damage-inducible 45 gamma			-2.0485
chr10	81091601	81091919	chr10:81091601-81091919	8.32149	3.43659	1.06419	3.2293	0.00124095	0.0321393	319	*	Promoter (<=1kb)	15	81090623	81091906	1284	2	ENSMUSG00000035041	ENSMUST00000143969	retained_intron	0	208677	Creb3l3	cAMP responsive element binding protein 3-like 3			-2.04423
chr7	43794277	43794477	chr7:43794277-43794477	7.0919	3.43128	1.16715	2.93987	0.00328352	0.0552474	201	*	Promoter (2-3kb)	4	43791891	43796756	4866	1	ENSMUSG00000047884	ENSMUST00000005891	protein_coding	2386	101533	Klk9	kallikrein related-peptidase 9			-2.04229
chr2	153612360	153612562	chr2:153612360-153612562	3.95712	3.42953	1.50435	2.27974	0.0226228	0.156491	203	*	Distal Intergenic	13	153618834	153632731	13898	2	ENSMUSG00000056941	ENSMUST00000147822	retained_intron	20169	99311	Commd7	COMM domain containing 7			-2.03944
chr11	103675236	103675436	chr11:103675236-103675436	8.29624	3.42938	0.997272	3.43876	0.00058439	0.0206361	201	*	Distal Intergenic	5	103678726	103697694	18969	2	ENSMUSG00000020946	ENSMUST00000107013	protein_coding	22258	56494	Gosr2	golgi SNAP receptor complex member 2			-2.03913
chr4	118469992	118470192	chr4:118469992-118470192	3.95651	3.42529	1.57095	2.18038	0.029229	0.17911	201	*	Distal Intergenic	8	118442415	118457513	15099	2	ENSMUSG00000006389	ENSMUST00000102671	protein_coding	-12479	17480	Mpl	myeloproliferative leukemia virus oncogene			-2.02973
chr6	92285816	92286057	chr6:92285816-92286057	6.78059	3.42213	1.15549	2.96163	0.00306012	0.0532475	242	*	Distal Intergenic	6	92242061	92244650	2590	2	ENSMUSG00000005892	ENSMUST00000006046	protein_coding	-41166	22044	Trh	thyrotropin releasing hormone			-2.02917
chr11	97747183	97747535	chr11:97747183-97747535	6.31403	3.41989	1.13572	3.0112	0.00260216	0.0488499	353	*	Promoter (2-3kb)	5	97744897	97745035	139	1	ENSMUSG00000098919	ENSMUST00000184148	miRNA	2286	102466256	Mir8102	microRNA 8102			-2.02853
chr13	78969162	78969362	chr13:78969162-78969362	3.50146	3.419	1.60993	2.12369	0.0336963	0.193177	201	*	Distal Intergenic	7	79161719	79161862	144	1	ENSMUSG00000088435	ENSMUST00000157810	snoRNA	-192357	115488219	Gm25383	predicted gene, 25383			-2.02086
chr6	55565187	55565387	chr6:55565187-55565387	3.7199	3.41769	1.53466	2.227	0.0259476	0.16825	201	*	Distal Intergenic	6	55460236	55497428	37193	1	ENSMUSG00000029778	ENSMUST00000165786	protein_coding	104951	11517	Adcyap1r1	adenylate cyclase activating polypeptide 1 receptor 1			-2.01369
chr7	110818326	110818596	chr7:110818326-110818596	5.95618	3.41713	1.26329	2.70496	0.00683132	0.0824462	271	*	Promoter (2-3kb)	4	110816456	110821283	4828	2	ENSMUSG00000030788	ENSMUST00000175648	protein_coding	2687	67150	Rnf141	ring finger protein 141			-2.01022
chr7	101822879	101823079	chr7:101822879-101823079	5.02537	3.4064	1.25686	2.71024	0.00672353	0.0818581	201	*	3' UTR	4	101818313	101822726	4414	1	ENSMUSG00000007946	ENSMUST00000008090	protein_coding	4566	11859	Phox2a	paired-like homeobox 2a			-2.00842
chr10	60324593	60324793	chr10:60324593-60324793	3.84829	3.40636	1.44798	2.35249	0.0186482	0.14151	201	*	Intron (ENSMUST00000073242/ENSMUSG00000012819, intron 44 of 66)	15	60303274	60321585	18312	2	ENSMUSG00000012819	ENSMUST00000151194	processed_transcript	-3008	22295	Cdh23	cadherin related 23 (otocadherin)			-2.00083
chr8	110687694	110687920	chr8:110687694-110687920	3.77928	3.40406	1.47536	2.30728	0.0210393	0.150996	227	*	Intron (ENSMUST00000034190/ENSMUSG00000010936, intron 14 of 18)	16	110721476	110741400	19925	1	ENSMUSG00000033763	ENSMUST00000052457	protein_coding	-33556	244654	Mtss2	MTSS I-BAR domain containing 2			-2.00061
chr11	96919287	96919487	chr11:96919287-96919487	4.11731	3.40157	1.57006	2.16652	0.0302716	0.182627	201	*	Promoter (2-3kb)	5	96907426	96916496	9071	2	ENSMUSG00000018669	ENSMUST00000134732	nonsense_mediated_decay	-2791	80280	Cdk5rap3	CDK5 regulatory subunit associated protein 3
chr17	47679837	47680052	chr17:47679837-47680052	8.93629	3.40105	1.1643	2.92111	0.00348792	0.0573811	216	*	3' UTR	11	47673301	47680728	7428	1	ENSMUSG00000090115	ENSMUST00000131550	nonsense_mediated_decay	6536	224836	Usp49	ubiquitin specific peptidase 49			-1.99362
chr4	106660139	106660339	chr4:106660139-106660339	3.86005	3.40098	1.75254	1.9406	0.0523066	0.244224	201	*	Distal Intergenic	8	106662433	106667547	5115	2	ENSMUSG00000025413	ENSMUST00000132650	processed_transcript	7208	72354	Ttc4	tetratricopeptide repeat domain 4			-1.99117
chr1	91742999	91743389	chr1:91742999-91743389	14.1661	3.39973	0.800897	4.24491	2.18682e-05	0.00255434	391	*	Distal Intergenic	19	91801461	91848028	46568	1	ENSMUSG00000007805	ENSMUST00000007949	protein_coding	-58072	13345	Twist2	twist basic helix-loop-helix transcription factor 2			-1.98901
chr11	45925691	45925891	chr11:45925691-45925891	5.88991	3.39507	1.20636	2.81431	0.00488818	0.0689617	201	*	Distal Intergenic	5	45928269	45944935	16667	2	ENSMUSG00000044847	ENSMUST00000129820	protein_coding	19044	72290	Lsm11	U7 snRNP-specific Sm-like protein LSM11			-1.98557
chr11	113723964	113724255	chr11:113723964-113724255	11.3463	3.39382	1.03879	3.26708	0.00108664	0.0297495	292	*	Distal Intergenic	5	113698172	113710017	11846	2	ENSMUSG00000018727	ENSMUST00000018871	protein_coding	-13947	52670	Cpsf4l	cleavage and polyadenylation specific factor 4-like			-1.98379
chr17	75115713	75115928	chr17:75115713-75115928	4.6229	3.39215	1.37832	2.46108	0.013852	0.121083	216	*	Intron (ENSMUST00000001927/ENSMUSG00000001870, intron 3 of 33)	11	75165207	75165785	579	1	ENSMUSG00000084025	ENSMUST00000120159	processed_pseudogene	-49279	621988	Gm6276	ribosomal protein L19 pseudogene			-1.98366
chr4	131241306	131241521	chr4:131241306-131241521	7.48202	3.39143	1.17337	2.89034	0.00384825	0.0606178	216	*	Promoter (2-3kb)	8	131239277	131239410	134	1	ENSMUSG00000088041	ENSMUST00000157416	snoRNA	2029	115486271	Gm25261	predicted gene, 25261			-1.98112
chr7	132497608	132497810	chr7:132497608-132497810	4.17234	3.38611	1.78901	1.89273	0.0583944	0.259043	203	*	Intron (ENSMUST00000124096/ENSMUSG00000030849, intron 2 of 6)	4	132557475	132576398	18924	2	ENSMUSG00000030934	ENSMUST00000084500	protein_coding	78588	18242	Oat	ornithine aminotransferase			-1.98024
chr12	61523952	61524152	chr12:61523952-61524152	5.66593	3.38336	1.3035	2.59559	0.00944289	0.0986706	201	*	Promoter (<=1kb)	20	61523948	61857928	333981	1	ENSMUSG00000035653	ENSMUST00000119481	protein_coding	4	238205	Lrfn5	leucine rich repeat and fibronectin type III domain containing 5			-1.97984
chr10	67536367	67536766	chr10:67536367-67536766	9.17223	3.38176	1.03938	3.25364	0.00113937	0.0306079	400	*	Promoter (<=1kb)	15	67535583	67540381	4799	1	ENSMUSG00000037868	ENSMUST00000145936	protein_coding	784	13654	Egr2	early growth response 2			-1.97808
chr10	79808560	79808841	chr10:79808560-79808841	7.09963	3.38004	1.11071	3.04313	0.00234128	0.0459371	282	*	Intron (ENSMUST00000046945/ENSMUSG00000035863, intron 4 of 8)	15	79821021	79830452	9432	1	ENSMUSG00000035852	ENSMUST00000169041	protein_coding	-12180	78906	Misp	mitotic spindle positioning			-1.9778
chr19	44723939	44724183	chr19:44723939-44724183	11.3133	3.37934	0.96184	3.51341	0.000442398	0.0175086	245	*	Distal Intergenic	21	44692367	44695275	2909	2	ENSMUSG00000097683	ENSMUST00000181365	lincRNA	-28664	102639186	Gm26644	predicted gene, 26644			-1.97654
chr4	24927885	24928085	chr4:24927885-24928085	8.12433	3.37791	1.10862	3.04696	0.0023117	0.0455754	201	*	Distal Intergenic	8	24898176	24903485	5310	1	ENSMUSG00000028261	ENSMUST00000151249	protein_coding	29709	68493	Ndufaf4	NADH:ubiquinone oxidoreductase complex assembly factor 4			-1.97412
chr10	77272605	77272805	chr10:77272605-77272805	8.89903	3.36842	1.00582	3.34891	0.000811304	0.0250065	201	*	Distal Intergenic	15	77259300	77269586	10287	1	ENSMUSG00000020260	ENSMUST00000020493	protein_coding	13305	80294	Pofut2	protein O-fucosyltransferase 2			-1.97265
chr5	113222821	113223021	chr5:113222821-113223021	6.32588	3.36564	1.27513	2.63944	0.00830421	0.0918461	201	*	Distal Intergenic	12	113226909	113239263	12355	1	ENSMUSG00000066964	ENSMUST00000086615	protein_coding	-3888	333048	Lhfpl7	LHFPL tetraspan subfamily member 7			-1.97194
chr18	80715111	80715311	chr18:80715111-80715311	3.85752	3.3618	1.59671	2.10546	0.0352514	0.197752	201	*	Promoter (2-3kb)	18	80606205	80713071	106867	2	ENSMUSG00000033016	ENSMUST00000078049	protein_coding	-2040	18018	Nfatc1	nuclear factor of activated T cells, cytoplasmic, calcineurin dependent 1			-1.96776
chr9	114426401	114426601	chr9:114426401-114426601	3.63367	3.35685	1.48391	2.26217	0.0236869	0.160243	201	*	Intron (ENSMUST00000063042/ENSMUSG00000045594, intron 5 of 15)	9	114401095	114411200	10106	1	ENSMUSG00000079260	ENSMUST00000111820	protein_coding	25306	100504715	Tmppe	transmembrane protein with metallophosphoesterase domain			-1.96695
chr9	61704870	61705219	chr9:61704870-61705219	7.49653	3.35512	1.24261	2.70005	0.00693287	0.0831831	350	*	Distal Intergenic	9	61913284	61914538	1255	2	ENSMUSG00000007892	ENSMUST00000008036	protein_coding	209319	56040	Rplp1	ribosomal protein lateral stalk subunit P1			-1.96574
chr5	117293220	117293565	chr5:117293220-117293565	7.34825	3.35504	1.18815	2.82375	0.00474648	0.0678687	346	*	Distal Intergenic	12	117282651	117287625	4975	2	ENSMUSG00000032959	ENSMUST00000036951	protein_coding	-5595	23980	Pebp1	phosphatidylethanolamine binding protein 1			-1.96466
chr14	120279202	120279402	chr14:120279202-120279402	5.20439	3.35347	1.24053	2.70325	0.00686641	0.0826612	201	*	Intron (ENSMUST00000088419/ENSMUSG00000022139, intron 1 of 8)	14	120275669	120431697	156029	1	ENSMUSG00000022139	ENSMUST00000167459	protein_coding	3533	105559	Mbnl2	muscleblind like splicing factor 2			-1.96313
chr17	26001376	26001683	chr17:26001376-26001683	3.74443	3.35207	1.50495	2.22736	0.0259229	0.168158	308	*	Intron (ENSMUST00000118828/ENSMUSG00000037098, intron 5 of 11)	11	25985815	25988469	2655	1	ENSMUSG00000097523	ENSMUST00000180932	lincRNA	15561	69431	1700022N22Rik	RIKEN cDNA 1700022N22 gene			-1.96177
chr19	6914183	6914383	chr19:6914183-6914383	8.38407	3.35078	1.02339	3.27421	0.00105958	0.0294281	201	*	Promoter (<=1kb)	21	6914196	6914286	91	2	ENSMUSG00000098413	ENSMUST00000183724	miRNA	0	102466213	Mir6990	microRNA 6990			-1.95949
chr11	103026477	103026731	chr11:103026477-103026731	9.16142	3.34519	1.11393	3.00306	0.00267278	0.0496063	255	*	Promoter (1-2kb)	5	103028190	103043198	15009	1	ENSMUSG00000020936	ENSMUST00000135332	processed_transcript	-1459	18107	Nmt1	N-myristoyltransferase 1			-1.95637
chr8	3654383	3654583	chr8:3654383-3654583	6.48516	3.3447	1.19293	2.80377	0.00505093	0.0701738	201	*	Promoter (1-2kb)	16	3655770	3660110	4341	1	ENSMUSG00000012705	ENSMUST00000012849	protein_coding	-1187	57264	Retn	resistin			-1.95601
chr15	101340195	101340414	chr15:101340195-101340414	3.83162	3.34263	1.73146	1.93053	0.0535412	0.247231	220	*	Distal Intergenic	17	101369352	101369434	83	1	ENSMUSG00000088459	ENSMUST00000157834	miRNA	-28938	100316694	Mir1941	microRNA 1941			-1.95592
chr14	34357325	34357525	chr14:34357325-34357525	6.23713	3.34259	1.2076	2.76796	0.0056408	0.0744814	201	*	Promoter (1-2kb)	14	34351881	34355433	3553	2	ENSMUSG00000043681	ENSMUST00000052126	protein_coding	-1892	69134	Fam25a	family with sequence similarity 25, member A			-1.95366
chr17	84452511	84452711	chr17:84452511-84452711	3.65247	3.33726	1.65346	2.01835	0.0435552	0.221681	201	*	Intron (ENSMUST00000047524/ENSMUSG00000024251, intron 7 of 37)	11	84190056	84466196	276141	2	ENSMUSG00000024251	ENSMUST00000047524	protein_coding	13485	240174	Thada	thyroid adenoma associated			-1.95152
chr15	99077856	99078363	chr15:99077856-99078363	9.49483	3.33714	1.0833	3.08054	0.00206624	0.0428735	508	*	Promoter (2-3kb)	17	99080805	99080865	61	1	ENSMUSG00000098698	ENSMUST00000183449	miRNA	-2442	102465579	Mir6960	microRNA 6960			-1.94658
chr19	42092276	42092476	chr19:42092276-42092476	3.6939	3.33185	1.49648	2.22646	0.0259837	0.168374	201	*	Promoter (1-2kb)	21	42090435	42122218	31784	1	ENSMUSG00000025178	ENSMUST00000066778	protein_coding	1841	84095	Pi4k2a	phosphatidylinositol 4-kinase type 2 alpha			-1.94636
chr15	79826538	79826738	chr15:79826538-79826738	8.81785	3.33119	0.958693	3.47472	0.000511387	0.0191683	201	*	3' UTR	17	79828636	79833798	5163	2	ENSMUSG00000089715	ENSMUST00000141345	processed_transcript	7060	494448	Cbx6	chromobox 6			-1.94566
chr9	22259358	22259830	chr9:22259358-22259830	8.01892	3.32786	1.40704	2.36515	0.0180226	0.138981	473	*	Promoter (<=1kb)	9	22247430	22259895	12466	2	ENSMUSG00000062794	ENSMUST00000086281	protein_coding	65	235048	Zfp599	zinc finger protein 599			-1.9438
chr3	55350348	55350838	chr3:55350348-55350838	7.5681	3.32767	1.04532	3.18342	0.00145548	0.0351247	491	*	Intron (ENSMUST00000054237/ENSMUSG00000027797, intron 3 of 16)	1	55305317	55305423	107	1	ENSMUSG00000064586	ENSMUST00000082652	snRNA	45031	115489768	Gm25132	predicted gene, 25132			-1.94233
chr3	88081423	88081737	chr3:88081423-88081737	7.07333	3.32724	1.08747	3.05961	0.00221624	0.0447001	315	*	Promoter (<=1kb)	1	88081971	88121048	39078	1	ENSMUSG00000028068	ENSMUST00000071812	protein_coding	-234	404710	Iqgap3	IQ motif containing GTPase activating protein 3			-1.9396
chrX	136115816	136116016	chrX:136115816-136116016	5.44315	3.32653	1.36002	2.44594	0.0144476	0.123825	201	*	Distal Intergenic	2	136104603	136115420	10818	1	ENSMUSG00000087553	ENSMUST00000147100	processed_transcript	11213	70491	5730412P04Rik	RIKEN cDNA 5730412P04 gene			-1.93771
chr11	95988256	95988456	chr11:95988256-95988456	3.67177	3.32461	1.48009	2.24622	0.0246899	0.163844	201	*	Intron (ENSMUST00000013559/ENSMUSG00000013415, intron 2 of 14)	5	95973979	95982611	8633	2	ENSMUSG00000013415	ENSMUST00000146586	processed_transcript	-5645	140486	Igf2bp1	insulin-like growth factor 2 mRNA binding protein 1			-1.93771
chr4	45016361	45016561	chr4:45016361-45016561	3.98742	3.32126	1.74172	1.90689	0.0565353	0.254798	201	*	Promoter (2-3kb)	8	45018583	45033692	15110	1	ENSMUSG00000028318	ENSMUST00000133157	protein_coding	-2022	64424	Polr1e	polymerase (RNA) I polypeptide E			-1.93709
chr9	42908577	42908777	chr9:42908577-42908777	4.4756	3.31837	1.30142	2.5498	0.0107785	0.106116	201	*	Intron (ENSMUST00000114865/ENSMUSG00000032017, intron 1 of 20)	9	42518135	42944493	426359	2	ENSMUSG00000032017	ENSMUST00000114865	protein_coding	35716	110637	Grik4	glutamate receptor, ionotropic, kainate 4			-1.93564
chr8	18846994	18847194	chr8:18846994-18847194	7.07193	3.31695	1.45979	2.27221	0.0230735	0.157959	201	*	Promoter (<=1kb)	16	18846279	18883421	37143	1	ENSMUSG00000031467	ENSMUST00000033847	protein_coding	715	52123	Agpat5	1-acylglycerol-3-phosphate O-acyltransferase 5			-1.93427
chr12	108301421	108301715	chr12:108301421-108301715	12.1614	3.30973	1.01742	3.25305	0.00114173	0.0306416	295	*	Distal Intergenic	20	108306270	108328300	22031	1	ENSMUSG00000021260	ENSMUST00000021685	protein_coding	-4555	214305	Hhipl1	hedgehog interacting protein-like 1			-1.92988
chr7	27486453	27486661	chr7:27486453-27486661	4.62333	3.30955	1.29558	2.5545	0.0106341	0.10536	209	*	Promoter (<=1kb)	4	27486910	27490316	3407	1	ENSMUSG00000008384	ENSMUST00000008528	protein_coding	-249	55942	Sertad1	SERTA domain containing 1			-1.92602
chr1	42698131	42698345	chr1:42698131-42698345	3.95187	3.30875	1.75203	1.88852	0.0589558	0.260289	215	*	Promoter (2-3kb)	19	42695768	42703176	7409	1	ENSMUSG00000045515	ENSMUST00000054883	protein_coding	2363	18993	Pou3f3	POU domain, class 3, transcription factor 3
chr5	113323649	113324018	chr5:113323649-113324018	3.63048	3.3084	1.46695	2.25529	0.0241151	0.161861	370	*	Distal Intergenic	12	113243220	113310786	67567	2	ENSMUSG00000042216	ENSMUST00000048112	protein_coding	-12863	52850	Sgsm1	small G protein signaling modulator 1			-1.92178
chr2	35557300	35557530	chr2:35557300-35557530	6.67388	3.30702	1.10451	2.9941	0.00275252	0.0502942	231	*	Promoter (<=1kb)	13	35558266	35730994	172729	1	ENSMUSG00000026883	ENSMUST00000112986	protein_coding	-736	69601	Dab2ip	disabled 2 interacting protein			-1.92027
chr5	64483069	64483269	chr5:64483069-64483269	7.11397	3.30668	1.12494	2.93942	0.00328826	0.055279	201	*	Distal Intergenic	12	64456328	64467946	11619	2	ENSMUSG00000100911	ENSMUST00000190640	lincRNA	-15123	69999	1700027F09Rik	RIKEN cDNA 1700027F09 gene			-1.91608
chr17	29650262	29650462	chr17:29650262-29650462	4.96165	3.3048	1.59959	2.06602	0.0388262	0.208367	201	*	Intron (ENSMUST00000130871/ENSMUSG00000098374, intron 7 of 27)	11	29660595	29705979	45385	1	ENSMUSG00000024019	ENSMUST00000024816	protein_coding	-10133	74157	Cmtr1	cap methyltransferase 1			-1.91413
chr6	47782173	47782548	chr6:47782173-47782548	5.04474	3.30328	1.33521	2.47397	0.0133621	0.118938	376	*	Promoter (<=1kb)	6	47781624	47781725	102	1	ENSMUSG00000064945	ENSMUST00000083011	misc_RNA	549	19874	Rny3	RNA, Y3 small cytoplasmic (associated with Ro protein)			-1.91277
chr2	158281171	158281415	chr2:158281171-158281415	6.22894	3.30176	1.21539	2.71663	0.00659507	0.0809566	245	*	Intron (ENSMUST00000065039/ENSMUSG00000052922, intron 12 of 14)	13	158258094	158284531	26438	1	ENSMUSG00000052922	ENSMUST00000065039	protein_coding	23077	329547	Bpi	bactericidal permeablility increasing protein			-1.90513
chr13	53338757	53338957	chr13:53338757-53338957	5.52717	3.29781	1.20499	2.7368	0.00620399	0.0780956	201	*	Intron (ENSMUST00000021920/ENSMUSG00000021468, intron 12 of 14)	7	53332716	53377365	44650	2	ENSMUSG00000021468	ENSMUST00000021920	protein_coding	38408	268656	Sptlc1	serine palmitoyltransferase, long chain base subunit 1			-1.90353
chr19	10893449	10893797	chr19:10893449-10893797	5.97142	3.29445	1.44609	2.27818	0.022716	0.156754	349	*	Promoter (1-2kb)	21	10895231	10905532	10302	1	ENSMUSG00000024735	ENSMUST00000025642	protein_coding	-1434	28000	Prpf19	pre-mRNA processing factor 19			-1.90312
chr11	76638833	76639033	chr11:76638833-76639033	5.29266	3.2901	1.31687	2.49842	0.0124748	0.114635	201	*	Distal Intergenic	5	76479057	76622314	143258	2	ENSMUSG00000017631	ENSMUST00000155035	protein_coding	-16519	109934	Abr	active BCR-related gene
chr2	30912180	30912380	chr2:30912180-30912380	3.66737	3.28984	1.46883	2.23976	0.0251062	0.165387	201	*	Intron (ENSMUST00000132244/ENSMUSG00000050737, intron 1 of 2)	13	30889471	30903297	13827	2	ENSMUSG00000050737	ENSMUST00000102852	protein_coding	-8883	64292	Ptges	prostaglandin E synthase			-1.88385
chr14	69812931	69813326	chr14:69812931-69813326	10.0435	3.28819	0.925338	3.5535	0.000380141	0.0159685	396	*	Distal Intergenic	14	69784990	69805530	20541	2	ENSMUSG00000022075	ENSMUST00000022665	protein_coding	-7401	246710	Rhobtb2	Rho-related BTB domain containing 2			-1.88355
chr2	35544140	35544585	chr2:35544140-35544585	8.45694	3.28672	1.04118	3.15673	0.00159547	0.0371143	446	*	Distal Intergenic	13	35558266	35730994	172729	1	ENSMUSG00000026883	ENSMUST00000112986	protein_coding	-13681	69601	Dab2ip	disabled 2 interacting protein			-1.88306
chr17	26001962	26002162	chr17:26001962-26002162	6.08945	3.2842	1.30673	2.51331	0.0119605	0.112293	201	*	Intron (ENSMUST00000118828/ENSMUSG00000037098, intron 5 of 11)	11	25985815	25988469	2655	1	ENSMUSG00000097523	ENSMUST00000180932	lincRNA	16147	69431	1700022N22Rik	RIKEN cDNA 1700022N22 gene			-1.88274
chr6	91311170	91311370	chr6:91311170-91311370	6.67146	3.27915	1.15607	2.83645	0.00456175	0.0664839	201	*	Distal Intergenic	6	91265879	91272431	6553	1	ENSMUSG00000064080	ENSMUST00000137029	retained_intron	45291	14115	Fbln2	fibulin 2			-1.88044
chr10	80057326	80057582	chr10:80057326-80057582	10.2384	3.27787	1.00605	3.25814	0.00112146	0.0303502	257	*	Promoter (1-2kb)	15	80055998	80056363	366	1	ENSMUSG00000075706	ENSMUST00000136081	retained_intron	1328	625249	Gpx4	glutathione peroxidase 4
chr14	19969012	19969218	chr14:19969012-19969218	3.68261	3.27151	1.73873	1.88155	0.0598971	0.262243	207	*	Intron (ENSMUST00000055100/ENSMUSG00000043004, intron 2 of 5)	14	19875793	19976693	100901	2	ENSMUSG00000043004	ENSMUST00000161247	protein_coding	7475	14702	Gng2	guanine nucleotide binding protein (G protein), gamma 2			-1.8723
chr11	58177814	58178071	chr11:58177814-58178071	8.74901	3.27084	1.00938	3.24044	0.00119344	0.0313397	258	*	Intron (ENSMUST00000020820/ENSMUSG00000020514, intron 6 of 6)	5	58171689	58177284	5596	1	ENSMUSG00000020514	ENSMUST00000140997	processed_transcript	6125	216767	Mrpl22	mitochondrial ribosomal protein L22			-1.87128
chr11	69120237	69120829	chr11:69120237-69120829	23.9412	3.26915	0.795324	4.11047	3.94853e-05	0.00380077	593	*	Promoter (<=1kb)	5	69120404	69124055	3652	1	ENSMUSG00000023781	ENSMUST00000024543	protein_coding	0	84653	Hes7	hes family bHLH transcription factor 7			-1.87061
chr18	42198120	42198320	chr18:42198120-42198320	3.75997	3.268	1.52894	2.13744	0.0325624	0.189666	201	*	Promoter (1-2kb)	18	42178675	42196709	18035	2	ENSMUSG00000059455	ENSMUST00000081374	protein_coding	-1411	69401	Plac8l1	PLAC8-like 1			-1.87031
chr1	181273111	181273465	chr1:181273111-181273465	13.9442	3.26756	0.859534	3.80155	0.000143793	0.00887152	355	*	Distal Intergenic	19	181282046	181283892	1847	1	ENSMUSG00000103260	ENSMUST00000192106	processed_pseudogene	-8581	666519	Gm8146	HAUS augmin-like complex, subunit 5 pseudogene			-1.87009
chr3	108588580	108588780	chr3:108588580-108588780	3.48349	3.26523	1.66254	1.964	0.0495306	0.237553	201	*	Promoter (2-3kb)	1	108591279	108645719	54441	1	ENSMUSG00000040389	ENSMUST00000051145	protein_coding	-2499	99512	Wdr47	WD repeat domain 47			-1.86994
chr5	134145218	134145418	chr5:134145218-134145418	6.91541	3.26518	1.26495	2.58127	0.00984385	0.100959	201	*	Distal Intergenic	12	134134958	134137546	2589	1	ENSMUSG00000015944	ENSMUST00000140240	retained_intron	10260	80909	Castor2	cytosolic arginine sensor for mTORC1 subunit 2			-1.86856
chr5	134584563	134584763	chr5:134584563-134584763	4.72794	3.26344	1.54924	2.10648	0.0351627	0.197472	201	*	Promoter (1-2kb)	12	134582690	134598328	15639	1	ENSMUSG00000023104	ENSMUST00000023867	protein_coding	1873	19718	Rfc2	replication factor C (activator 1) 2			-1.86667
chr2	162902421	162902707	chr2:162902421-162902707	8.68342	3.25506	0.985826	3.30185	0.000960478	0.0276869	287	*	Promoter (2-3kb)	13	162898894	162899523	630	2	ENSMUSG00000083567	ENSMUST00000118946	processed_pseudogene	-2898	497655	Gm11451	protein tyrosine phosphatase-like (proline instead of catalytic arginine), member a pseudogene			-1.86333
chr5	125331048	125331691	chr5:125331048-125331691	20.8804	3.25492	0.904636	3.59805	0.000320618	0.0144054	644	*	Intron (ENSMUST00000086075/ENSMUSG00000037936, intron 1 of 12)	12	125304249	125326267	22019	2	ENSMUSG00000037936	ENSMUST00000156532	processed_transcript	-4781	20778	Scarb1	scavenger receptor class B, member 1			-1.86188
chr5	113210558	113211023	chr5:113210558-113211023	12.752	3.25261	1.08507	2.99759	0.0027212	0.0500803	466	*	Distal Intergenic	12	113226909	113239263	12355	1	ENSMUSG00000066964	ENSMUST00000086615	protein_coding	-15886	333048	Lhfpl7	LHFPL tetraspan subfamily member 7
chr6	143519772	143519991	chr6:143519772-143519991	5.02276	3.24977	1.40132	2.31907	0.020391	0.148477	220	*	Distal Intergenic	6	143533965	143535508	1544	2	ENSMUSG00000084971	ENSMUST00000132321	lincRNA	15517	75904	4930579D09Rik	RIKEN cDNA 4930579D09 gene			-1.85353
chr15	95313539	95313805	chr15:95313539-95313805	6.56718	3.24633	1.13814	2.85232	0.00434012	0.0648974	267	*	Intron (ENSMUST00000075275/ENSMUSG00000022454, intron 14 of 20)	17	95097542	95162394	64853	2	ENSMUSG00000100603	ENSMUST00000189291	sense_intronic	-151145	100043315	LOC100043315	uncharacterized LOC100043315			-1.85251
chr4	53439862	53440062	chr4:53439862-53440062	9.72808	3.24487	0.973141	3.33443	0.000854752	0.0257917	201	*	Promoter (<=1kb)	8	53440413	53550200	109788	1	ENSMUSG00000028412	ENSMUST00000107646	protein_coding	-351	100434	Slc44a1	solute carrier family 44, member 1			-1.85049
chr11	16300800	16301118	chr11:16300800-16301118	4.12402	3.23998	1.37842	2.3505	0.0187482	0.141901	319	*	Intron (ENSMUST00000109647/ENSMUSG00000048834, intron 4 of 6)	5	16257803	16427310	169508	1	ENSMUSG00000048834	ENSMUST00000109647	protein_coding	42997	211739	Vstm2a	V-set and transmembrane domain containing 2A			-1.8441
chr18	65496890	65497236	chr18:65496890-65497236	9.85522	3.23776	0.960045	3.37251	0.000744872	0.02374	347	*	Distal Intergenic	18	65430963	65478823	47861	1	ENSMUSG00000032688	ENSMUST00000049248	protein_coding	65927	240354	Malt1	MALT1 paracaspase			-1.84189
chr2	164819049	164819249	chr2:164819049-164819249	4.99601	3.2355	1.37573	2.35183	0.0186811	0.141656	201	*	Intron (ENSMUST00000052107/ENSMUSG00000045822, intron 1 of 1)	13	164822686	164826871	4186	1	ENSMUSG00000017764	ENSMUST00000017908	protein_coding	-3437	71971	Zswim1	zinc finger SWIM-type containing 1			-1.83891
chr15	80596597	80596811	chr15:80596597-80596811	8.60371	3.23365	1.16533	2.77487	0.00552244	0.0737101	215	*	Distal Intergenic	17	80623505	80650559	27055	1	ENSMUSG00000042351	ENSMUST00000043149	protein_coding	-26694	17444	Grap2	GRB2-related adaptor protein 2			-1.83435
chr11	100751625	100751996	chr11:100751625-100751996	13.411	3.23202	0.986493	3.27627	0.00105187	0.0292816	372	*	Intron (ENSMUST00000107361/ENSMUSG00000035355, intron 7 of 16)	5	100740376	100759740	19365	2	ENSMUSG00000035355	ENSMUST00000107361	protein_coding	7744	380728	Kcnh4	potassium voltage-gated channel, subfamily H (eag-related), member 4			-1.82298
chr11	106442542	106442742	chr11:106442542-106442742	4.12989	3.23115	1.48449	2.1766	0.0295103	0.180105	201	*	Intron (ENSMUST00000001059/ENSMUSG00000020715, intron 2 of 21)	5	106394650	106487796	93147	2	ENSMUSG00000020715	ENSMUST00000001059	protein_coding	45054	78943	Ern1	endoplasmic reticulum to nucleus signalling 1			-1.82145
chr11	116891310	116891512	chr11:116891310-116891512	5.11053	3.23028	1.40783	2.29451	0.021761	0.153622	203	*	Distal Intergenic	5	116868368	116873837	5470	1	ENSMUSG00000020818	ENSMUST00000134106	processed_transcript	22942	69900	Mfsd11	major facilitator superfamily domain containing 11			-1.8209
chr12	87443520	87443834	chr12:87443520-87443834	10.1567	3.22533	1.00754	3.2012	0.00136858	0.033929	315	*	Promoter (<=1kb)	20	87428077	87443826	15750	2	ENSMUSG00000079036	ENSMUST00000160113	nonsense_mediated_decay	0	211064	Alkbh1	alkB homolog 1, histone H2A dioxygenase			-1.81902
chr7	46009342	46009642	chr7:46009342-46009642	7.29054	3.22316	1.02698	3.13848	0.00169826	0.0384638	301	*	Intron (ENSMUST00000002850/ENSMUSG00000030834, intron 10 of 30)	4	45996677	46001069	4393	2	ENSMUSG00000030834	ENSMUST00000134200	retained_intron	-8273	27421	Abcc6	ATP-binding cassette, sub-family C member 6			-1.8189
chr15	101239278	101239478	chr15:101239278-101239478	5.5917	3.21841	1.25445	2.56559	0.0103001	0.103603	201	*	Distal Intergenic	17	101224207	101232755	8549	1	ENSMUSG00000000531	ENSMUST00000000543	protein_coding	15071	56149	Tamalin	trafficking regulator and scaffold protein tamalin
chr17	66436640	66436840	chr17:66436640-66436840	10.1668	3.20661	0.950994	3.37185	0.000746643	0.0237651	201	*	Promoter (2-3kb)	11	66337678	66439032	101355	2	ENSMUSG00000052105	ENSMUST00000177034	protein_coding	2192	68617	Mtcl1	microtubule crosslinking factor 1			-1.81855
chr15	7128783	7129054	chr15:7128783-7129054	4.64883	3.20608	1.36134	2.35509	0.0185184	0.141024	272	*	Promoter (<=1kb)	17	7129559	7191743	62185	1	ENSMUSG00000054263	ENSMUST00000067190	protein_coding	-505	16880	Lifr	LIF receptor alpha			-1.818
chr9	107592175	107592701	chr9:107592175-107592701	19.1025	3.20574	0.822578	3.89719	9.73141e-05	0.00693068	527	*	Promoter (<=1kb)	9	107592627	107593385	759	1	ENSMUSG00000010048	ENSMUST00000192888	processed_transcript	0	15983	Ifrd2	interferon-related developmental regulator 2			-1.81475
chr5	66245523	66245723	chr5:66245523-66245723	4.09316	3.20292	1.3681	2.34114	0.0192251	0.144096	201	*	Distal Intergenic	12	66259912	66297062	37151	1	ENSMUSG00000029206	ENSMUST00000065530	protein_coding	-14189	70918	Nsun7	NOL1/NOP2/Sun domain family, member 7			-1.81061
chr19	10057247	10057447	chr19:10057247-10057447	4.73234	3.19913	1.30624	2.44912	0.0143207	0.123148	201	*	Intron (ENSMUST00000115995/ENSMUSG00000024664, intron 11 of 11)	21	10041548	10059671	18124	1	ENSMUSG00000024664	ENSMUST00000115995	protein_coding	15699	60527	Fads3	fatty acid desaturase 3			-1.80804
chr11	105313136	105313336	chr11:105313136-105313336	6.23665	3.19637	1.13959	2.80483	0.00503426	0.0700789	201	*	Intron (ENSMUST00000021038/ENSMUSG00000020695, intron 1 of 19)	5	105329052	105332299	3248	1	ENSMUSG00000020695	ENSMUST00000142905	processed_transcript	-15716	17534	Mrc2	mannose receptor, C type 2			-1.80746
chr3	88752803	88753329	chr3:88752803-88753329	4.83085	3.19595	1.31571	2.42907	0.0151376	0.126969	527	*	Promoter (<=1kb)	1	88744700	88752051	7352	2	ENSMUSG00000068923	ENSMUST00000107503	protein_coding	-752	229521	Syt11	synaptotagmin XI			-1.80197
chr7	17051924	17052183	chr7:17051924-17052183	8.64345	3.19448	1.00412	3.18136	0.00146585	0.0352428	260	*	Promoter (1-2kb)	4	17048848	17050663	1816	2	ENSMUSG00000004328	ENSMUST00000139224	processed_transcript	-1261	53417	Hif3a	hypoxia inducible factor 3, alpha subunit			-1.79718
chr16	3973913	3974113	chr16:3973913-3974113	3.50165	3.19219	1.78263	1.79072	0.0733384	0.291438	201	*	Promoter (2-3kb)	3	3945007	3976545	31539	2	ENSMUSG00000049871	ENSMUST00000180200	protein_coding	2432	268857	Nlrc3	NLR family, CARD domain containing 3			-1.79208
chr2	117121759	117122006	chr2:117121759-117122006	7.82572	3.19175	1.11235	2.86939	0.00411265	0.0629529	248	*	Promoter (<=1kb)	13	117121638	117172854	51217	1	ENSMUSG00000027351	ENSMUST00000110901	protein_coding	121	114715	Spred1	sprouty protein with EVH-1 domain 1, related sequence			-1.79065
chr11	69130577	69130830	chr11:69130577-69130830	7.60353	3.18885	1.19328	2.67234	0.00753238	0.0868754	254	*	Exon (ENSMUST00000155324/ENSMUSG00000020892, exon 5 of 10)	5	69134142	69135106	965	1	ENSMUSG00000020892	ENSMUST00000176087	retained_intron	-3312	23801	Aloxe3	arachidonate lipoxygenase 3			-1.78411
chr9	101076359	101076655	chr9:101076359-101076655	5.49154	3.18634	1.297	2.4567	0.0140219	0.121785	297	*	Promoter (1-2kb)	9	101074762	101104800	30039	1	ENSMUSG00000066415	ENSMUST00000085177	protein_coding	1597	77853	Msl2	MSL complex subunit 2			-1.78237
chr15	101136644	101136844	chr15:101136644-101136844	4.98043	3.18478	1.38786	2.29474	0.0217479	0.153585	201	*	Promoter (<=1kb)	17	101137600	101142624	5025	1	ENSMUSG00000000530	ENSMUST00000128525	processed_transcript	-756	11482	Acvrl1	activin A receptor, type II-like 1			-1.78209
chr4	43013380	43013676	chr4:43013380-43013676	6.11334	3.18361	1.17468	2.71019	0.00672442	0.0818581	297	*	Promoter (2-3kb)	8	43010043	43010506	464	2	ENSMUSG00000028453	ENSMUST00000132273	processed_transcript	-2874	60534	Fancg	Fanconi anemia, complementation group G			-1.78098
chr5	130161010	130161210	chr5:130161010-130161210	6.10033	3.18361	1.31298	2.42473	0.0153199	0.127728	201	*	Distal Intergenic	12	130171798	130214342	42545	1	ENSMUSG00000025340	ENSMUST00000119797	protein_coding	-10588	56715	Rabgef1	RAB guanine nucleotide exchange factor (GEF) 1			-1.78076
chr17	56874024	56874263	chr17:56874024-56874263	8.60844	3.18313	1.31671	2.41748	0.0156284	0.129202	240	*	Promoter (<=1kb)	11	56843103	56874447	31345	2	ENSMUSG00000024207	ENSMUST00000043062	protein_coding	184	328845	Acsbg2	acyl-CoA synthetase bubblegum family member 2			-1.77908
chr2	166125641	166125915	chr2:166125641-166125915	5.05218	3.18158	1.33569	2.38197	0.0172201	0.135699	275	*	Intron (ENSMUST00000088086/ENSMUSG00000006800, intron 2 of 20)	13	166132593	166154423	21831	2	ENSMUSG00000006800	ENSMUST00000133395	processed_transcript	28508	72043	Sulf2	sulfatase 2			-1.77826
chr15	88436559	88436759	chr15:88436559-88436759	4.66292	3.18092	1.32912	2.39325	0.0167001	0.133444	201	*	Distal Intergenic	17	88600302	88601669	1368	1	ENSMUSG00000054117	ENSMUST00000066949	protein_coding	-163543	70073	Zdhhc25	zinc finger, DHHC domain containing 25			-1.77746
chr15	38078926	38079200	chr15:38078926-38079200	9.29512	3.17852	0.968359	3.28237	0.00102938	0.0289913	275	*	Promoter (<=1kb)	17	37967328	38078853	111526	2	ENSMUSG00000037487	ENSMUST00000110336	protein_coding	-73	70790	Ubr5	ubiquitin protein ligase E3 component n-recognin 5			-1.77636
chr15	86226252	86226712	chr15:86226252-86226712	7.89399	3.17773	1.11504	2.84988	0.00437355	0.0651194	461	*	Intron (ENSMUST00000063414/ENSMUSG00000051864, intron 1 of 12)	17	86214459	86498503	284045	1	ENSMUSG00000051864	ENSMUST00000063414	protein_coding	11793	223754	Tbc1d22a	TBC1 domain family, member 22a			-1.77249
chr5	36169575	36169821	chr5:36169575-36169821	8.03958	3.17522	1.07138	2.96368	0.00303983	0.0530688	247	*	Intron (ENSMUST00000037370/ENSMUSG00000029093, intron 2 of 26)	12	36204021	36206568	2548	1	ENSMUSG00000043430	ENSMUST00000052224	protein_coding	-34200	76943	Psapl1	prosaposin-like 1			-1.77013
chr2	130661574	130661774	chr2:130661574-130661774	5.57617	3.17517	1.27225	2.49571	0.0125704	0.115033	201	*	Promoter (<=1kb)	13	130654291	130661741	7451	2	ENSMUSG00000068290	ENSMUST00000134044	nonsense_mediated_decay	0	77006	Ddrgk1	DDRGK domain containing 1			-1.76868
chr9	45115972	45116261	chr9:45115972-45116261	7.75426	3.17464	1.01224	3.13623	0.00171132	0.0386274	290	*	Promoter (1-2kb)	9	45117876	45130070	12195	1	ENSMUSG00000070304	ENSMUST00000170998	protein_coding	-1615	72821	Scn2b	sodium channel, voltage-gated, type II, beta			-1.7686
chr5	35015898	35016098	chr5:35015898-35016098	7.28204	3.17434	1.13649	2.79312	0.00522025	0.0714589	201	*	Intron (ENSMUST00000030984/ENSMUSG00000029101, intron 4 of 16)	12	35020113	35022662	2550	1	ENSMUSG00000029101	ENSMUST00000141562	retained_intron	-4015	71729	Rgs12	regulator of G-protein signaling 12			-1.76823
chr2	166635475	166635875	chr2:166635475-166635875	9.28884	3.17285	0.992814	3.19582	0.00139436	0.0342877	401	*	Intron (ENSMUST00000036719/ENSMUSG00000039621, intron 4 of 39)	13	166566960	166638968	72009	2	ENSMUSG00000039621	ENSMUST00000099080	protein_coding	3093	277360	Prex1	phosphatidylinositol-3,4,5-trisphosphate-dependent Rac exchange factor 1			-1.76567
chr5	115479475	115479675	chr5:115479475-115479675	6.12087	3.16994	1.18865	2.66684	0.0076568	0.0876845	201	*	Promoter (<=1kb)	12	115478013	115479938	1926	2	ENSMUSG00000029524	ENSMUST00000154729	retained_intron	263	75387	Sirt4	sirtuin 4			-1.76473
chr7	3389093	3389407	chr7:3389093-3389407	6.04287	3.16945	1.29323	2.4508	0.014254	0.122888	315	*	Promoter (1-2kb)	4	3390683	3415648	24966	1	ENSMUSG00000053395	ENSMUST00000182222	protein_coding	-1276	81905	Cacng8	calcium channel, voltage-dependent, gamma subunit 8			-1.75896
chr11	115268015	115268651	chr11:115268015-115268651	13.8409	3.16943	0.786275	4.03095	5.55526e-05	0.00480864	637	*	Promoter (<=1kb)	5	115268348	115269014	667	2	ENSMUSG00000018861	ENSMUST00000147500	processed_transcript	363	14149	Fdxr	ferredoxin reductase			-1.75877
chr7	144161767	144161967	chr7:144161767-144161967	4.92983	3.16716	1.38355	2.28916	0.0220702	0.154587	201	*	Intron (ENSMUST00000105902/ENSMUSG00000037541, intron 10 of 22)	4	144175529	144424494	248966	1	ENSMUSG00000037541	ENSMUST00000105900	protein_coding	-13562	210274	Shank2	SH3 and multiple ankyrin repeat domains 2			-1.75745
chr5	139083719	139083919	chr5:139083719-139083919	4.52656	3.16681	1.37097	2.30991	0.0208934	0.150454	201	*	Intron (ENSMUST00000026973/ENSMUSG00000025855, intron 4 of 10)	12	139062596	139112644	50049	2	ENSMUSG00000025855	ENSMUST00000141985	protein_coding	28725	19085	Prkar1b	protein kinase, cAMP dependent regulatory, type I beta			-1.75525
chr12	111118775	111118975	chr12:111118775-111118975	6.44066	3.16645	1.27605	2.48144	0.0130854	0.117697	201	*	Distal Intergenic	20	111166370	111267153	100784	1	ENSMUSG00000021277	ENSMUST00000117269	protein_coding	-47395	22031	Traf3	TNF receptor-associated factor 3			-1.7528
chr9	36885813	36886120	chr9:36885813-36886120	8.91916	3.16521	1.00038	3.164	0.00155617	0.0365399	308	*	Distal Intergenic	9	36870503	36878920	8418	1	ENSMUSG00000032118	ENSMUST00000161978	protein_coding	15310	235180	Fez1	fasciculation and elongation protein zeta 1			-1.75254
chr8	13032143	13032428	chr8:13032143-13032428	7.19038	3.16425	1.14319	2.76792	0.0056416	0.0744814	286	*	Exon (ENSMUST00000033820/ENSMUSG00000031443, exon 5 of 8)	16	13037308	13056676	19369	1	ENSMUSG00000031444	ENSMUST00000063820	protein_coding	-4880	14058	F10	coagulation factor X			-1.75105
chr8	117328219	117328419	chr8:117328219-117328419	6.09126	3.16133	1.22462	2.58148	0.00983779	0.100955	201	*	Intron (ENSMUST00000166750/ENSMUSG00000034390, intron 1 of 20)	16	117349170	117461503	112334	1	ENSMUSG00000034390	ENSMUST00000095172	protein_coding	-20751	74440	Cmip	c-Maf inducing protein
chr11	51530506	51530706	chr11:51530506-51530706	4.50714	3.15868	1.43946	2.19434	0.0282106	0.175693	201	*	Intron (ENSMUST00000102765/ENSMUSG00000063564, intron 5 of 28)	5	51574432	51580299	5868	1	ENSMUSG00000063564	ENSMUST00000151098	protein_coding	-43726	237759	Col23a1	collagen, type XXIII, alpha 1			-1.74853
chr11	17188934	17189134	chr11:17188934-17189134	8.46659	3.15474	0.988134	3.19262	0.00140988	0.0345002	201	*	Intron (ENSMUST00000102880/ENSMUSG00000033953, intron 2 of 5)	5	17192844	17195109	2266	1	ENSMUSG00000033953	ENSMUST00000154425	processed_transcript	-3710	19058	Ppp3r1	protein phosphatase 3, regulatory subunit B, alpha isoform (calcineurin B, type I)			-1.74798
chr7	101048864	101049576	chr7:101048864-101049576	16.6378	3.15312	0.725012	4.34906	1.36719e-05	0.00181163	713	*	Distal Intergenic	4	100996572	101011991	15420	2	ENSMUSG00000032860	ENSMUST00000037540	protein_coding	-36873	18442	P2ry2	purinergic receptor P2Y, G-protein coupled 2			-1.74702
chr14	121765552	121765752	chr14:121765552-121765752	4.72769	3.15242	1.27762	2.46742	0.0136089	0.120042	201	*	Intron (ENSMUST00000100299/ENSMUSG00000025558, intron 1 of 52)	14	121542039	121797734	255696	2	ENSMUSG00000025558	ENSMUST00000100299	protein_coding	31982	105445	Dock9	dedicator of cytokinesis 9			-1.74662
chr7	46034696	46034934	chr7:46034696-46034934	10.5624	3.14912	1.16137	2.71156	0.00669678	0.0816084	239	*	Promoter (<=1kb)	4	46033698	46084212	50515	1	ENSMUSG00000030835	ENSMUST00000033121	protein_coding	998	211548	Nomo1	nodal modulator 1			-1.74235
chr7	135643431	135643631	chr7:135643431-135643631	8.06113	3.14904	0.984819	3.19758	0.00138586	0.0341915	201	*	Intron (ENSMUST00000073961/ENSMUSG00000041836, intron 2 of 20)	4	135635931	135652283	16353	2	ENSMUSG00000097471	ENSMUST00000180693	lincRNA	8652	67765	5830432E09Rik	RIKEN cDNA 5830432E09 gene			-1.74162
chr1	91758989	91759223	chr1:91758989-91759223	5.99427	3.14888	1.31965	2.38615	0.0170259	0.134871	235	*	Distal Intergenic	19	91801461	91848028	46568	1	ENSMUSG00000007805	ENSMUST00000007949	protein_coding	-42238	13345	Twist2	twist basic helix-loop-helix transcription factor 2			-1.73952
chr12	108371535	108371814	chr12:108371535-108371814	11.2079	3.14824	0.816166	3.85735	0.000114622	0.00768823	280	*	Promoter (<=1kb)	20	108370957	108508538	137582	1	ENSMUSG00000058070	ENSMUST00000138456	retained_intron	578	68519	Eml1	echinoderm microtubule associated protein like 1			-1.73917
chr11	95071587	95071864	chr11:95071587-95071864	5.50627	3.14385	1.31063	2.39873	0.0164521	0.132405	278	*	Promoter (2-3kb)	5	95044474	95069198	24725	2	ENSMUSG00000001507	ENSMUST00000107739	protein_coding	-2389	16400	Itga3	integrin alpha 3			-1.73874
chrX	100493949	100494269	chrX:100493949-100494269	6.14148	3.13825	1.41475	2.21824	0.0265385	0.170143	321	*	Promoter (<=1kb)	2	100494291	100516125	21835	1	ENSMUSG00000031221	ENSMUST00000033570	protein_coding	-22	18518	Igbp1	immunoglobulin (CD79A) binding protein 1			-1.73516
chr14	66376723	66376923	chr14:66376723-66376923	4.40505	3.13726	1.50108	2.09	0.0366178	0.201644	201	*	Distal Intergenic	14	66344381	66358102	13722	1	ENSMUSG00000022044	ENSMUST00000147477	retained_intron	32342	56471	Stmn4	stathmin-like 4			-1.73314
chr11	80291105	80291305	chr11:80291105-80291305	4.92359	3.13686	1.61854	1.93808	0.0526133	0.244986	201	*	Distal Intergenic	5	80300912	80355955	55044	1	ENSMUSG00000017692	ENSMUST00000017836	protein_coding	-9607	246104	Rhbdl3	rhomboid like 3			-1.73305
chr7	19539006	19539206	chr7:19539006-19539206	6.62789	3.13637	1.07155	2.92694	0.00342319	0.0567416	201	*	Intron (ENSMUST00000058444/ENSMUSG00000051403, intron 1 of 12)	4	19518731	19525050	6320	1	ENSMUSG00000060621	ENSMUST00000078908	protein_coding	20275	69547	Nkpd1	NTPase, KAP family P-loop domain containing 1			-1.724
chr5	123270463	123270907	chr5:123270463-123270907	12.2314	3.13432	1.02876	3.04671	0.00231361	0.0455985	445	*	Promoter (<=1kb)	12	123271595	123297779	26185	1	ENSMUSG00000029442	ENSMUST00000143629	retained_intron	-688	269701	Cfap251	cilia and flagella associated protein 251			-1.72106
chr11	117780104	117780319	chr11:117780104-117780319	4.85728	3.12923	1.37158	2.28149	0.0225197	0.156191	216	*	Promoter (<=1kb)	5	117775357	117780621	5265	2	ENSMUSG00000025572	ENSMUST00000103025	protein_coding	302	217353	Tmc6	transmembrane channel-like gene family 6			-1.71952
chr11	51697106	51697306	chr11:51697106-51697306	5.51468	3.1291	1.26816	2.46743	0.0136087	0.120042	201	*	Intron (ENSMUST00000038210/ENSMUSG00000036391, intron 21 of 22)	5	51685386	51688874	3489	2	ENSMUSG00000007777	ENSMUST00000109098	protein_coding	-8232	66050	Trappc2b	trafficking protein particle complex 2B			-1.7192
chr2	93836079	93836405	chr2:93836079-93836405	5.96239	3.12543	1.18729	2.6324	0.00847849	0.09296	327	*	Promoter (2-3kb)	13	93835988	93839359	3372	2	ENSMUSG00000040272	ENSMUST00000146045	retained_intron	2954	329470	Accs	1-aminocyclopropane-1-carboxylate synthase (inactive)			-1.71355
chr9	65432473	65432673	chr9:65432473-65432673	4.62979	3.12408	1.28497	2.43124	0.0150472	0.126522	201	*	Distal Intergenic	9	65435782	65453054	17273	1	ENSMUSG00000059183	ENSMUST00000074792	protein_coding	-3109	69606	Mtfmt	mitochondrial methionyl-tRNA formyltransferase			-1.71305
chr17	24851934	24852134	chr17:24851934-24852134	5.46121	3.1233	1.3232	2.36042	0.0182544	0.139937	201	*	Promoter (1-2kb)	11	24850748	24857624	6877	1	ENSMUSG00000024158	ENSMUST00000149716	protein_coding	1186	14651	Hagh	hydroxyacyl glutathione hydrolase			-1.71171
chr6	87169376	87169719	chr6:87169376-87169719	5.25142	3.12136	1.24531	2.5065	0.0121934	0.113328	344	*	Intron (ENSMUST00000042025/ENSMUSG00000033420, intron 17 of 17)	6	87104826	87112251	7426	1	ENSMUSG00000090891	ENSMUST00000170124	protein_coding	64550	52372	D6Ertd527e	DNA segment, Chr 6, ERATO Doi 527, expressed			-1.71097
chr17	28488814	28489110	chr17:28488814-28489110	6.23521	3.12112	1.24602	2.50487	0.0122496	0.113612	297	*	Promoter (2-3kb)	11	28399095	28486149	87055	2	ENSMUSG00000024222	ENSMUST00000079413	protein_coding	-2665	14229	Fkbp5	FK506 binding protein 5			-1.70357
chr18	62882986	62883219	chr18:62882986-62883219	3.54891	3.11851	1.76843	1.76343	0.077828	0.30064	234	*	Distal Intergenic	18	62922327	62953195	30869	1	ENSMUSG00000071847	ENSMUST00000096554	protein_coding	-39108	494504	Apcdd1	adenomatosis polyposis coli down-regulated 1			-1.69729
chr5	136742718	136742918	chr5:136742718-136742918	3.86282	3.11534	1.43455	2.17165	0.0298823	0.181363	201	*	Promoter (1-2kb)	12	136742755	136744549	1795	2	ENSMUSG00000004415	ENSMUST00000141744	retained_intron	1631	140709	Col26a1	collagen, type XXVI, alpha 1			-1.69652
chr7	36133731	36134140	chr7:36133731-36134140	6.26888	3.11488	1.10706	2.81365	0.00489832	0.0690513	410	*	Distal Intergenic	4	36118274	36118828	555	1	ENSMUSG00000066543	ENSMUST00000119541	processed_pseudogene	15457	100043872	Rpl17-ps9	ribosomal protein L17, pseudogene 9			-1.69507
chr5	116411805	116412050	chr5:116411805-116412050	6.93379	3.11293	1.27927	2.43337	0.0149589	0.126141	246	*	Intron (ENSMUST00000036991/ENSMUSG00000041548, intron 2 of 2)	12	116408940	116415892	6953	2	ENSMUSG00000041548	ENSMUST00000133335	processed_transcript	3842	80888	Hspb8	heat shock protein 8			-1.69109
chr6	134608202	134608402	chr6:134608202-134608402	5.88462	3.10984	1.25083	2.48622	0.0129109	0.116857	201	*	Distal Intergenic	6	134609210	134632488	23279	2	ENSMUSG00000032718	ENSMUST00000047443	protein_coding	24086	67729	Mansc1	MANSC domain containing 1			-1.68988
chr17	11989017	11989217	chr17:11989017-11989217	5.30797	3.10873	1.23688	2.51337	0.0119585	0.11229	201	*	Intron (ENSMUST00000191124/ENSMUSG00000023826, intron 9 of 11)	11	12029916	12063358	33443	1	ENSMUSG00000023826	ENSMUST00000190894	processed_transcript	-40699	50873	Prkn	parkin RBR E3 ubiquitin protein ligase			-1.6856
chr2	168926690	168926890	chr2:168926690-168926890	5.32671	3.10755	1.2383	2.50953	0.0120891	0.112783	201	*	Exon (ENSMUST00000087971/ENSMUSG00000027551, exon 6 of 6)	13	168906842	168912633	5792	2	ENSMUSG00000027551	ENSMUST00000124599	protein_coding	-14057	22722	Zfp64	zinc finger protein 64			-1.68139
chr9	122672154	122672397	chr9:122672154-122672397	6.68204	3.10706	1.08693	2.85858	0.00425543	0.064195	244	*	Intron (ENSMUST00000181682/ENSMUSG00000097736, intron 2 of 3)	9	122682876	122682974	99	1	ENSMUSG00000065414	ENSMUST00000083480	miRNA	-10479	387156	Mir138-1	microRNA 138-1			-1.6807
chr12	106080879	106081418	chr12:106080879-106081418	7.79853	3.10568	1.06503	2.91606	0.00354485	0.0579009	540	*	Distal Intergenic	20	106010263	106077410	67148	1	ENSMUSG00000021115	ENSMUST00000072040	protein_coding	70616	22367	Vrk1	vaccinia related kinase 1			-1.68024
chr8	15071834	15072163	chr8:15071834-15072163	6.62623	3.10484	1.11298	2.78966	0.0052763	0.0719518	330	*	Exon (ENSMUST00000131251/ENSMUSG00000031461, exon 6 of 6)	16	15060190	15073840	13651	1	ENSMUSG00000031461	ENSMUST00000131251	retained_intron	11644	17930	Myom2	myomesin 2			-1.67553
chr12	5683720	5684050	chr12:5683720-5684050	8.76487	3.10265	0.979707	3.16692	0.00154064	0.036369	331	*	Distal Intergenic	20	5589617	5590624	1008	2	ENSMUSG00000097977	ENSMUST00000182336	processed_pseudogene	-93096	435292	Gm5652	glyceraldehyde-3-phosphate dehydrogenase pseudogene			-1.67491
chr19	36904747	36905149	chr19:36904747-36905149	7.32063	3.10044	1.11481	2.78114	0.00541689	0.0729987	403	*	Distal Intergenic	21	36917550	36919615	2066	2	ENSMUSG00000047632	ENSMUST00000057337	protein_coding	14466	72514	Fgfbp3	fibroblast growth factor binding protein 3			-1.67361
chr1	74946895	74947120	chr1:74946895-74947120	7.5281	3.09874	1.03323	2.99908	0.00270798	0.0499883	226	*	Intron (ENSMUST00000164097/ENSMUSG00000006538, intron 2 of 2)	19	74947724	74951442	3719	2	ENSMUSG00000006538	ENSMUST00000189364	retained_intron	4322	16147	Ihh	Indian hedgehog			-1.6728
chr11	51886995	51887233	chr11:51886995-51887233	6.13649	3.09821	1.19685	2.58865	0.00963535	0.0997982	239	*	Distal Intergenic	5	51813455	51857653	44199	2	ENSMUSG00000020387	ENSMUST00000109090	protein_coding	-29342	76901	Jade2	jade family PHD finger 2			-1.67176
chr6	99298942	99299142	chr6:99298942-99299142	3.75757	3.09664	1.65807	1.86762	0.061815	0.266613	201	*	Intron (ENSMUST00000113322/ENSMUSG00000030067, intron 2 of 18)	6	99161940	99266532	104593	2	ENSMUSG00000030067	ENSMUST00000131967	retained_intron	-32410	108655	Foxp1	forkhead box P1			-1.66944
chr17	32378554	32379073	chr17:32378554-32379073	27.4351	3.09655	0.625785	4.94827	7.48758e-07	0.000211636	520	*	3' UTR	11	32355024	32387759	32736	2	ENSMUSG00000024050	ENSMUST00000064694	protein_coding	8686	22404	Wiz	widely-interspaced zinc finger motifs			-1.66802
chr9	48091610	48091859	chr9:48091610-48091859	4.71859	3.09628	1.38945	2.22842	0.0258526	0.167897	250	*	Distal Intergenic	9	48319144	48340834	21691	2	ENSMUSG00000032028	ENSMUST00000135457	nonsense_mediated_decay	248975	78252	Nxpe2	neurexophilin and PC-esterase domain family, member 2			-1.66626
chr9	119347073	119347273	chr9:119347073-119347273	7.09617	3.09497	1.24667	2.48258	0.0130434	0.117544	201	*	Promoter (<=1kb)	9	119346098	119348755	2658	1	ENSMUSG00000036138	ENSMUST00000176007	retained_intron	975	113868	Acaa1a	acetyl-Coenzyme A acyltransferase 1A			-1.66194
chr5	73647136	73647677	chr5:73647136-73647677	14.9479	3.09336	1.06723	2.89848	0.00374977	0.0596002	542	*	Promoter (<=1kb)	12	73632749	73647713	14965	2	ENSMUSG00000029156	ENSMUST00000081170	protein_coding	36	24051	Sgcb	sarcoglycan, beta (dystrophin-associated glycoprotein)
chr10	40776802	40777045	chr10:40776802-40777045	6.65452	3.09121	1.09254	2.82938	0.00466388	0.0672606	244	*	Intron (ENSMUST00000058747/ENSMUSG00000045555, intron 4 of 4)	15	40683282	40811083	127802	1	ENSMUSG00000045555	ENSMUST00000058747	protein_coding	93520	327747	Mettl24	methyltransferase like 24			-1.65395
chr11	74848588	74848970	chr11:74848588-74848970	9.52924	3.09041	1.0253	3.01417	0.00257687	0.0485915	383	*	Distal Intergenic	5	74837468	74843775	6308	1	ENSMUSG00000000282	ENSMUST00000132150	protein_coding	11120	17428	Mnt	max binding protein			-1.65214
chr5	145185501	145185701	chr5:145185501-145185701	4.34352	3.08789	1.39857	2.20789	0.0272523	0.172536	201	*	Intron (ENSMUST00000037056/ENSMUSG00000038690, intron 3 of 4)	12	145184386	145191511	7126	2	ENSMUSG00000038690	ENSMUST00000161845	protein_coding	5810	57423	Atp5mf	ATP synthase membrane subunit f
chr2	160741782	160741982	chr2:160741782-160741982	5.7065	3.0802	1.25784	2.44881	0.0143328	0.123212	201	*	Promoter (<=1kb)	13	160740987	160762506	21520	1	ENSMUSG00000016933	ENSMUST00000017077	processed_transcript	795	18803	Plcg1	phospholipase C, gamma 1			-1.64686
chr4	138908229	138908479	chr4:138908229-138908479	5.17615	3.0801	1.17808	2.61451	0.00893565	0.0957539	251	*	Intron (ENSMUST00000097830/ENSMUSG00000041161, intron 2 of 7)	8	138895379	138913945	18567	2	ENSMUSG00000041161	ENSMUST00000097830	protein_coding	5466	73162	Otud3	OTU domain containing 3			-1.64565
chrX	48090727	48091000	chrX:48090727-48091000	4.63936	3.0793	1.34373	2.2916	0.0219286	0.154053	274	*	Distal Intergenic	2	48108725	48136981	28257	1	ENSMUSG00000037005	ENSMUST00000077775	protein_coding	-17725	170745	Xpnpep2	X-prolyl aminopeptidase (aminopeptidase P) 2, membrane-bound			-1.64457
chr2	4546412	4546741	chr2:4546412-4546741	7.83542	3.0746	1.02401	3.0025	0.00267775	0.049676	330	*	Intron (ENSMUST00000075767/ENSMUSG00000026657, intron 11 of 23)	13	4559754	4597989	38236	1	ENSMUSG00000026657	ENSMUST00000153160	retained_intron	-13013	209630	Frmd4a	FERM domain containing 4A			-1.64169
chr8	4251451	4251651	chr8:4251451-4251651	6.19951	3.07364	1.08795	2.82515	0.00472581	0.0677788	201	*	Promoter (1-2kb)	16	4250329	4251423	1095	1	ENSMUSG00000089736	ENSMUST00000142865	processed_transcript	1122	100044509	Tgfbr3l	transforming growth factor, beta receptor III-like			-1.64158
chr19	42305035	42305253	chr19:42305035-42305253	8.91692	3.0726	1.07766	2.85117	0.00435583	0.0650054	219	*	Intron (ENSMUST00000048630/ENSMUSG00000042401, intron 6 of 14)	21	42280082	42280170	89	2	ENSMUSG00000093234	ENSMUST00000175493	miRNA	-24865	100526549	Mir3085	microRNA 3085			-1.64153
chr8	107044404	107044676	chr8:107044404-107044676	10.7969	3.07117	1.05602	2.90825	0.00363453	0.0586787	273	*	Promoter (2-3kb)	16	107042255	107043106	852	1	ENSMUSG00000031913	ENSMUST00000132096	retained_intron	2149	116733	Vps4a	vacuolar protein sorting 4A			-1.63832
chr2	169883181	169883381	chr2:169883181-169883381	6.18665	3.07088	1.2172	2.5229	0.0116392	0.110718	201	*	Promoter (1-2kb)	13	169884893	170071816	186924	1	ENSMUSG00000047907	ENSMUST00000185239	protein_coding	-1512	228911	Tshz2	teashirt zinc finger family member 2			-1.63734
chr12	110701102	110701329	chr12:110701102-110701329	5.74179	3.0688	1.20307	2.5508	0.0107477	0.105929	228	*	Promoter (1-2kb)	20	110694629	110702728	8100	2	ENSMUSG00000021270	ENSMUST00000155242	protein_coding	1399	15519	Hsp90aa1	heat shock protein 90, alpha (cytosolic), class A member 1
chr17	8866955	8867179	chr17:8866955-8867179	8.63511	3.06498	1.10721	2.7682	0.00563677	0.0744814	225	*	Intron (ENSMUST00000089085/ENSMUSG00000023868, intron 1 of 21)	11	8880426	8982367	101942	1	ENSMUSG00000023868	ENSMUST00000024647	protein_coding	-13247	23984	Pde10a	phosphodiesterase 10A			-1.63606
chr17	45900918	45901118	chr17:45900918-45901118	6.58804	3.0634	1.02538	2.98756	0.00281214	0.0509357	201	*	Distal Intergenic	11	46018712	46021372	2661	2	ENSMUSG00000023951	ENSMUST00000143985	retained_intron	120254	22339	Vegfa	vascular endothelial growth factor A			-1.6358
chr11	101251770	101252179	chr11:101251770-101252179	7.19941	3.06021	1.01939	3.00199	0.0026822	0.0497172	410	*	Promoter (1-2kb)	5	101253707	101258049	4343	1	ENSMUSG00000078656	ENSMUST00000007533	protein_coding	-1528	28084	Vps25	vacuolar protein sorting 25			-1.63461
chr5	113517827	113518027	chr5:113517827-113518027	4.89948	3.05967	1.42633	2.14514	0.0319415	0.187637	201	*	Intron (ENSMUST00000094452/ENSMUSG00000063430, intron 1 of 8)	12	113490752	113554584	63833	1	ENSMUSG00000063430	ENSMUST00000181650	retained_intron	27075	320916	Wscd2	WSC domain containing 2			-1.63416
chr10	40571980	40572180	chr10:40571980-40572180	3.75174	3.05953	1.43721	2.1288	0.033271	0.191842	201	*	Promoter (1-2kb)	15	40570613	40604128	33516	1	ENSMUSG00000019834	ENSMUST00000019978	protein_coding	1367	70840	Slc22a16	solute carrier family 22 (organic cation transporter), member 16			-1.63053
chr5	139761157	139761357	chr5:139761157-139761357	7.34283	3.0591	1.05336	2.90415	0.00368252	0.059049	201	*	Exon (ENSMUST00000072607/ENSMUSG00000029547, exon 26 of 47)	12	139767879	139767943	65	2	ENSMUSG00000098574	ENSMUST00000184414	miRNA	6586	102465628	Mir7037	microRNA 7037			-1.62792
chr5	101662125	101662382	chr5:101662125-101662382	8.81418	3.05737	1.08986	2.80528	0.00502722	0.0700206	258	*	Promoter (2-3kb)	12	101659177	101664996	5820	2	ENSMUSG00000035187	ENSMUST00000044125	protein_coding	2614	18096	Nkx6-1	NK6 homeobox 1			-1.62772
chr2	32302047	32302356	chr2:32302047-32302356	7.80077	3.05694	1.00109	3.05361	0.00226107	0.0451381	310	*	Promoter (<=1kb)	13	32301212	32302949	1738	1	ENSMUSG00000002546	ENSMUST00000146544	retained_intron	835	99412	Golga2	golgin A2			-1.62239
chr5	115342391	115342838	chr5:115342391-115342838	10.2956	3.05659	0.864252	3.53669	0.000405169	0.016598	448	*	Promoter (1-2kb)	12	115341225	115343569	2345	1	ENSMUSG00000029535	ENSMUST00000031508	protein_coding	1166	69076	Triap1	TP53 regulated inhibitor of apoptosis 1			-1.61912
chr9	57940407	57940622	chr9:57940407-57940622	5.23053	3.05335	1.31549	2.32107	0.020283	0.148139	216	*	Promoter (<=1kb)	9	57940113	57962864	22752	1	ENSMUSG00000038264	ENSMUST00000043059	protein_coding	294	20361	Sema7a	sema domain, immunoglobulin domain (Ig), and GPI membrane anchor, (semaphorin) 7A			-1.61237
chr2	160725167	160725367	chr2:160725167-160725367	6.80943	3.05214	1.29113	2.36393	0.0180822	0.139264	201	*	Distal Intergenic	13	160731300	160762502	31203	1	ENSMUSG00000016933	ENSMUST00000151590	nonsense_mediated_decay	-5933	18803	Plcg1	phospholipase C, gamma 1			-1.6102
chr19	4855318	4855695	chr19:4855318-4855695	7.74685	3.04989	1.10642	2.75655	0.00584154	0.0758874	378	*	Promoter (<=1kb)	21	4855129	4860912	5784	1	ENSMUSG00000083282	ENSMUST00000119694	protein_coding	189	56464	Ctsf	cathepsin F			-1.60967
chr9	106194116	106194316	chr9:106194116-106194316	4.70206	3.04986	1.29635	2.35265	0.0186401	0.141493	201	*	Promoter (2-3kb)	9	106194947	106196888	1942	2	ENSMUSG00000020253	ENSMUST00000136431	protein_coding	2572	67905	Ppm1m	protein phosphatase 1M			-1.60691
chr2	93414336	93414603	chr2:93414336-93414603	10.0048	3.0492	1.04275	2.9242	0.00345346	0.057039	268	*	Intron (ENSMUST00000137073/ENSMUSG00000085852, intron 3 of 5)	13	93419154	93420287	1134	2	ENSMUSG00000027215	ENSMUST00000126772	processed_transcript	5684	12521	Cd82	CD82 antigen			-1.60582
chr4	133202157	133202532	chr4:133202157-133202532	7.38059	3.04842	1.16755	2.61097	0.00902867	0.0962962	376	*	Distal Intergenic	8	133195655	133195716	62	1	ENSMUSG00000099202	ENSMUST00000184894	miRNA	6502	102466215	Mir7017	microRNA 7017			-1.59886
chr6	120959399	120959599	chr6:120959399-120959599	4.59826	3.04558	1.2682	2.40149	0.0163284	0.131966	201	*	Promoter (<=1kb)	6	120934781	120958635	23855	2	ENSMUSG00000051586	ENSMUST00000151602	protein_coding	-764	194401	Mical3	microtubule associated monooxygenase, calponin and LIM domain containing 3			-1.59735
chr4	45880009	45880256	chr4:45880009-45880256	4.39697	3.04545	1.32275	2.30236	0.0213151	0.152006	248	*	Exon (ENSMUST00000030011/ENSMUSG00000028327, exon 14 of 18)	8	45874211	45886618	12408	1	ENSMUSG00000028327	ENSMUST00000165478	retained_intron	5798	74152	Stra6l	STRA6-like			-1.59602
chr10	85412578	85412816	chr10:85412578-85412816	10.2427	3.0395	0.894401	3.39836	0.000677907	0.0223784	239	*	Intron (ENSMUST00000020231/ENSMUSG00000020042, intron 1 of 9)	15	85386827	85640594	253768	1	ENSMUSG00000020042	ENSMUST00000020231	protein_coding	25751	74007	Abtb3	ankyrin repeat and BTB domain containing 3
chr4	117350883	117351083	chr4:117350883-117351083	8.437	3.03921	1.07768	2.82013	0.00480035	0.0682886	201	*	Intron (ENSMUST00000030439/ENSMUSG00000028677, intron 2 of 14)	8	117271927	117375457	103531	2	ENSMUSG00000028677	ENSMUST00000094853	protein_coding	24374	66743	Rnf220	ring finger protein 220			-1.59401
chr3	88537558	88537758	chr3:88537558-88537758	7.10018	3.03913	1.12074	2.71171	0.00669372	0.0815955	201	*	Promoter (1-2kb)	1	88536301	88536382	82	2	ENSMUSG00000084728	ENSMUST00000122779	miRNA	-1176	100316808	Mir1905	microRNA 1905			-1.59348
chr9	67624406	67624722	chr9:67624406-67624722	8.80842	3.03546	0.949834	3.19578	0.00139452	0.0342877	317	*	Distal Intergenic	9	67217087	67559703	342617	2	ENSMUSG00000052698	ENSMUST00000040025	protein_coding	-64703	70549	Tln2	talin 2			-1.59069
chr4	116507383	116507853	chr4:116507383-116507853	7.50232	3.03489	1.08362	2.8007	0.00509922	0.0705186	471	*	Promoter (<=1kb)	8	116507549	116538235	30687	1	ENSMUSG00000028696	ENSMUST00000106479	protein_coding	0	16351	Ipp	IAP promoted placental gene			-1.58983
chr9	32548239	32548439	chr9:32548239-32548439	4.54761	3.03361	1.49952	2.02305	0.0430675	0.220351	201	*	Distal Intergenic	9	32428059	32542861	114803	2	ENSMUSG00000016087	ENSMUST00000183767	protein_coding	-5378	14247	Fli1	Friend leukemia integration 1			-1.58748
chr9	120135521	120135807	chr9:120135521-120135807	6.15431	3.03003	1.1435	2.64979	0.00805427	0.0901144	287	*	Distal Intergenic	9	120130415	120130563	149	1	ENSMUSG00000064925	ENSMUST00000082991	snoRNA	5106	104433	Snora62	small nucleolar RNA, H/ACA box 62			-1.5867
chr17	27102807	27103007	chr17:27102807-27103007	5.7973	3.02935	1.25203	2.41955	0.0155395	0.128798	201	*	Promoter (1-2kb)	11	27099658	27101440	1783	2	ENSMUSG00000086898	ENSMUST00000143605	antisense	-1367	105246244	Itpr3os	inositol 1,4,5-triphosphate receptor 3, opposite strand			-1.57966
chr12	108693457	108693657	chr12:108693457-108693657	7.60892	3.02728	1.06894	2.83203	0.00462534	0.0669535	201	*	Intron (ENSMUST00000021691/ENSMUSG00000021263, intron 1 of 2)	20	108686792	108702306	15515	2	ENSMUSG00000021263	ENSMUST00000167978	protein_coding	8649	70059	Degs2	delta 4-desaturase, sphingolipid 2			-1.57964
chr5	135680117	135680317	chr5:135680117-135680317	4.14774	3.0272	1.60566	1.88532	0.059386	0.261241	201	*	Intron (ENSMUST00000150058/ENSMUSG00000005514, intron 1 of 1)	12	135674585	135731117	56533	1	ENSMUSG00000005514	ENSMUST00000153515	protein_coding	5532	18984	Por	cytochrome p450 oxidoreductase			-1.57634
chr2	18053011	18053419	chr2:18053011-18053419	7.54438	3.0266	1.1419	2.65049	0.00803757	0.0899851	409	*	Promoter (1-2kb)	13	18055237	18212387	157151	1	ENSMUSG00000026743	ENSMUST00000028076	protein_coding	-1818	17354	Mllt10	myeloid/lymphoid or mixed-lineage leukemia; translocated to, 10			-1.57341
chr12	3870497	3870697	chr12:3870497-3870697	5.59342	3.0237	1.17536	2.57258	0.0100945	0.102355	201	*	Intron (ENSMUST00000020991/ENSMUSG00000020661, intron 4 of 22)	20	3866191	3876062	9872	1	ENSMUSG00000020661	ENSMUST00000173197	protein_coding	4306	13435	Dnmt3a	DNA methyltransferase 3A			-1.57265
chr11	71734066	71734266	chr11:71734066-71734266	5.90408	3.02012	1.38402	2.18215	0.0290987	0.178543	201	*	Distal Intergenic	5	71740011	71740447	437	2	ENSMUSG00000085251	ENSMUST00000152957	lincRNA	6181	102637142	Gm12326	predicted gene 12326			-1.56714
chr6	126835004	126835204	chr6:126835004-126835204	9.17632	3.0176	0.958168	3.14934	0.00163637	0.0376077	201	*	Intron (ENSMUST00000088194/ENSMUSG00000000399, intron 6 of 10)	6	126821863	126849144	27282	2	ENSMUSG00000000399	ENSMUST00000088194	protein_coding	13940	66108	Ndufa9	NADH:ubiquinone oxidoreductase subunit A9			-1.56478
chr5	36479042	36479242	chr5:36479042-36479242	5.56919	3.01747	1.30598	2.31051	0.02086	0.15032	201	*	Intron (ENSMUST00000031097/ENSMUSG00000029196, intron 1 of 1)	12	36475742	36484112	8371	2	ENSMUSG00000029196	ENSMUST00000119916	protein_coding	4870	231151	Tada2b	transcriptional adaptor 2B			-1.56436
chr2	31666212	31666412	chr2:31666212-31666412	4.771	3.0173	1.31244	2.29901	0.0215043	0.152711	201	*	Distal Intergenic	13	31670715	31681349	10635	1	ENSMUSG00000039356	ENSMUST00000038474	protein_coding	-4303	227715	Exosc2	exosome component 2			-1.56281
chr12	108671638	108671926	chr12:108671638-108671926	6.81225	3.01634	1.18481	2.54583	0.0109018	0.106693	289	*	Intron (ENSMUST00000021689/ENSMUSG00000021262, intron 3 of 13)	20	108658620	108658718	99	1	ENSMUSG00000065436	ENSMUST00000083502	miRNA	13018	723909	Mir342	microRNA 342			-1.56241
chr6	31399609	31399939	chr6:31399609-31399939	12.3964	3.01532	0.793536	3.79985	0.000144783	0.00891304	331	*	Promoter (<=1kb)	6	31398859	31433131	34273	1	ENSMUSG00000025609	ENSMUST00000154954	processed_transcript	750	27418	Mkln1	muskelin 1, intracellular mediator containing kelch motifs			-1.56198
chr18	80068253	80068556	chr18:80068253-80068556	13.8915	3.01463	0.820751	3.67302	0.000239702	0.012041	304	*	Intron (ENSMUST00000070219/ENSMUSG00000056214, intron 1 of 2)	18	80046895	80119640	72746	1	ENSMUSG00000056214	ENSMUST00000070219	protein_coding	21358	93737	Pard6g	par-6 family cell polarity regulator gamma			-1.56002
chr1	89466605	89466957	chr1:89466605-89466957	9.90136	3.01449	0.980734	3.07371	0.00211415	0.0434023	353	*	Intron (ENSMUST00000027521/ENSMUSG00000055013, intron 1 of 17)	19	89455256	89459706	4451	1	ENSMUSG00000055013	ENSMUST00000185417	retained_intron	11349	347722	Agap1	ArfGAP with GTPase domain, ankyrin repeat and PH domain 1
chr9	56845192	56845392	chr9:56845192-56845392	6.60871	3.0127	1.27807	2.35722	0.0184122	0.140519	201	*	Distal Intergenic	9	56848659	56851963	3305	2	ENSMUSG00000045620	ENSMUST00000055036	protein_coding	6571	382075	Cimap1c	ciliary microtubule associated protein 1C			-1.5566
chr2	167302610	167302810	chr2:167302610-167302810	4.77611	3.01182	1.31317	2.29356	0.0218158	0.153815	201	*	Promoter (2-3kb)	13	167301200	167305698	4499	2	ENSMUSG00000017929	ENSMUST00000149698	protein_coding	2888	56336	B4galt5	UDP-Gal:betaGlcNAc beta 1,4-galactosyltransferase, polypeptide 5			-1.55261
chr6	100439830	100440030	chr6:100439830-100440030	7.32172	3.01173	1.18343	2.54491	0.0109307	0.106806	201	*	Distal Intergenic	6	100494681	100494814	134	2	ENSMUSG00000087929	ENSMUST00000157304	snoRNA	54784	115486365	Gm23234	predicted gene, 23234			-1.55202
chr9	62562237	62562506	chr9:62562237-62562506	8.61653	3.01073	1.09358	2.7531	0.00590344	0.0762786	270	*	Distal Intergenic	9	62419492	62537044	117553	2	ENSMUSG00000041729	ENSMUST00000048043	protein_coding	-25193	235431	Coro2b	coronin, actin binding protein, 2B			-1.54935
chr10	67293526	67293726	chr10:67293526-67293726	4.21245	3.00925	1.40086	2.14814	0.0317024	0.186868	201	*	Distal Intergenic	15	67266689	67285305	18617	2	ENSMUSG00000075000	ENSMUST00000077839	protein_coding	-8221	641340	Nrbf2	nuclear receptor binding factor 2
chr8	11909079	11909350	chr8:11909079-11909350	7.00324	3.00785	1.09683	2.74231	0.00610094	0.0774567	272	*	Distal Intergenic	16	11842061	11855757	13697	1	ENSMUSG00000031512	ENSMUST00000132536	processed_transcript	67018	75528	Tex29	testis expressed 29			-1.54922
chr2	163601733	163602143	chr2:163601733-163602143	6.49354	3.00397	1.3005	2.30986	0.0208959	0.150455	411	*	Promoter (<=1kb)	13	163602314	163619012	16699	1	ENSMUSG00000017679	ENSMUST00000171696	protein_coding	-171	76080	Ttpal	tocopherol (alpha) transfer protein-like			-1.54346
chr10	128701219	128701565	chr10:128701219-128701565	8.23509	3.00241	0.994787	3.01815	0.00254326	0.0482471	347	*	Exon (ENSMUST00000026415/ENSMUSG00000025358, exon 5 of 7)	15	128697939	128705051	7113	2	ENSMUSG00000025358	ENSMUST00000026416	protein_coding	3486	12566	Cdk2	cyclin dependent kinase 2			-1.54097
chr17	84834715	84834982	chr17:84834715-84834982	6.99036	3.00241	1.12691	2.66429	0.00771509	0.0880639	268	*	Distal Intergenic	11	84766428	84790789	24362	2	ENSMUSG00000024120	ENSMUST00000161928	retained_intron	-43926	72416	Lrpprc	leucine-rich PPR-motif containing			-1.53785
chr12	86875339	86875539	chr12:86875339-86875539	7.59264	3.00106	1.24277	2.41482	0.0157428	0.129711	201	*	Distal Intergenic	20	86880703	86884814	4112	2	ENSMUSG00000034168	ENSMUST00000038422	protein_coding	9275	238330	Irf2bpl	interferon regulatory factor 2 binding protein-like			-1.53777
chr11	114686952	114687204	chr11:114686952-114687204	6.37583	2.99889	1.13899	2.63293	0.00846512	0.0928716	253	*	Intron (ENSMUST00000045779/ENSMUSG00000034714, intron 2 of 13)	5	114675516	114690603	15088	1	ENSMUSG00000034714	ENSMUST00000141111	processed_transcript	11436	117160	Ttyh2	tweety family member 2			-1.53656
chr8	87882685	87882900	chr8:87882685-87882900	8.02044	2.99645	1.12881	2.65452	0.00794212	0.0893983	216	*	Intron (ENSMUST00000052250/ENSMUSG00000045333, intron 1 of 6)	16	87661812	87895735	233924	2	ENSMUSG00000045333	ENSMUST00000052250	protein_coding	12835	94187	Zfp423	zinc finger protein 423			-1.53015
chr19	54365570	54365857	chr19:54365570-54365857	9.81746	2.99536	1.01907	2.93931	0.0032894	0.0552905	288	*	Distal Intergenic	21	54045182	54048982	3801	1	ENSMUSG00000033717	ENSMUST00000036700	protein_coding	320388	11551	Adra2a	adrenergic receptor, alpha 2a			-1.52939
chr1	182110763	182111027	chr1:182110763-182111027	6.83484	2.99424	1.08324	2.76415	0.00570715	0.0749512	265	*	Distal Intergenic	19	182124737	182131919	7183	1	ENSMUSG00000026511	ENSMUST00000111018	protein_coding	-13710	27058	Srp9	signal recognition particle 9			-1.52883
chr5	114807598	114807812	chr5:114807598-114807812	9.43986	2.9932	1.11149	2.69296	0.00708216	0.0840237	215	*	Distal Intergenic	12	114812793	114813945	1153	2	ENSMUSG00000072694	ENSMUST00000061251	protein_coding	6133	66236	1500011B03Rik	RIKEN cDNA 1500011B03 gene			-1.52465
chr2	172391303	172391781	chr2:172391303-172391781	22.937	2.99319	0.595754	5.02421	5.05512e-07	0.0001549	479	*	Promoter (2-3kb)	13	172393794	172429554	35761	1	ENSMUSG00000074570	ENSMUST00000099061	protein_coding	-2013	320664	Cass4	Cas scaffolding protein family member 4			-1.52262
chr13	60675477	60675718	chr13:60675477-60675718	12.5017	2.98961	0.989268	3.02204	0.00251074	0.0478599	242	*	Intron (ENSMUST00000044083/ENSMUSG00000021559, intron 2 of 26)	7	60602211	60763185	160975	1	ENSMUSG00000021559	ENSMUST00000044083	protein_coding	73266	69635	Dapk1	death associated protein kinase 1			-1.52151
chr9	124427372	124427572	chr9:124427372-124427572	5.17011	2.98859	1.1929	2.5053	0.0122346	0.11351	201	*	Distal Intergenic	9	124422622	124424154	1533	2	ENSMUSG00000093803	ENSMUST00000180270	protein_coding	-3218	19054	Ppp2r3d	protein phosphatase 2 (formerly 2A), regulatory subunit B'', delta			-1.52107
chr11	8513125	8513325	chr11:8513125-8513325	5.50398	2.98756	1.19633	2.49728	0.012515	0.114746	201	*	Intron (ENSMUST00000020695/ENSMUSG00000020422, intron 16 of 30)	5	8537539	8545351	7813	2	ENSMUSG00000020422	ENSMUST00000131941	processed_transcript	32026	319939	Tns3	tensin 3			-1.52091
chr3	90383242	90383442	chr3:90383242-90383442	3.78838	2.98745	1.40685	2.1235	0.0337118	0.193232	201	*	Distal Intergenic	1	90387435	90388981	1547	2	ENSMUSG00000027932	ENSMUST00000153978	retained_intron	5539	26568	Slc27a3	solute carrier family 27 (fatty acid transporter), member 3
chr12	25248326	25248536	chr12:25248326-25248536	4.40435	2.9869	1.44851	2.06205	0.0392033	0.209546	211	*	Distal Intergenic	20	25093801	25096092	2292	2	ENSMUSG00000020644	ENSMUST00000020974	protein_coding	-152234	15902	Id2	inhibitor of DNA binding 2			-1.51582
chr1	39512063	39512263	chr1:39512063-39512263	9.27336	2.9844	0.989565	3.01587	0.00256244	0.048446	201	*	Distal Intergenic	19	39519533	39519747	215	1	ENSMUSG00000065629	ENSMUST00000083695	snoRNA	-7270	115487696	Gm24826	predicted gene, 24826			-1.51095
chr7	135665064	135665264	chr7:135665064-135665264	4.14383	2.98394	1.29104	2.31128	0.0208177	0.1502	201	*	Exon (ENSMUST00000073961/ENSMUSG00000041836, exon 10 of 21)	4	135648457	135652314	3858	2	ENSMUSG00000097471	ENSMUST00000181940	lincRNA	-12750	67765	5830432E09Rik	RIKEN cDNA 5830432E09 gene			-1.50742
chr6	128429231	128429532	chr6:128429231-128429532	16.5602	2.98392	0.761763	3.91713	8.96099e-05	0.00658477	302	*	Distal Intergenic	6	128409444	128424931	15488	2	ENSMUSG00000001518	ENSMUST00000001559	protein_coding	-4300	101142	Itfg2	integrin alpha FG-GAP repeat containing 2			-1.50558
chr11	117413538	117413748	chr11:117413538-117413748	9.41719	2.98327	1.02867	2.90011	0.00373032	0.0594644	211	*	Promoter (<=1kb)	5	117414389	117415368	980	1	ENSMUSG00000086588	ENSMUST00000124901	lincRNA	-641	105827746	Gm11729	predicted gene 11729			-1.50227
chr8	87472683	87472948	chr8:87472683-87472948	6.7931	2.98306	1.2411	2.40356	0.0162363	0.131607	266	*	Promoter (<=1kb)	16	87472812	87523900	51089	1	ENSMUSG00000097248	ENSMUST00000180700	lincRNA	0	100040294	Gm2694	predicted gene 2694			-1.49786
chr11	95568394	95568606	chr11:95568394-95568606	7.84202	2.98265	1.24735	2.3912	0.0167935	0.133799	213	*	Distal Intergenic	5	95568818	95587735	18918	2	ENSMUSG00000000120	ENSMUST00000000122	protein_coding	19129	18053	Ngfr	nerve growth factor receptor (TNFR superfamily, member 16)			-1.49153
chr2	180110188	180110550	chr2:180110188-180110550	11.4431	2.98094	0.871423	3.42077	0.000624431	0.0214511	363	*	Distal Intergenic	13	180099465	180104488	5024	2	ENSMUSG00000039059	ENSMUST00000056480	protein_coding	-5700	99296	Hrh3	histamine receptor H3			-1.49055
chr5	25085045	25085306	chr5:25085045-25085306	10.6718	2.9787	0.862844	3.45219	0.00055606	0.0201062	262	*	Intron (ENSMUST00000030784/ENSMUSG00000028944, intron 1 of 15)	12	24862744	25100642	237899	2	ENSMUSG00000028944	ENSMUST00000030784	protein_coding	15336	108099	Prkag2	protein kinase, AMP-activated, gamma 2 non-catalytic subunit			-1.49033
chr9	22044376	22044576	chr9:22044376-22044576	7.37731	2.97771	1.18564	2.51148	0.0120228	0.112504	201	*	Intron (ENSMUST00000003501/ENSMUSG00000003410, intron 1 of 6)	9	22015005	22052023	37019	2	ENSMUSG00000003410	ENSMUST00000003501	protein_coding	7447	15571	Elavl3	ELAV like RNA binding protein 3			-1.49023
chr17	48985880	48986288	chr17:48985880-48986288	12.3152	2.9757	0.809349	3.67666	0.00023631	0.0119146	409	*	Intron (ENSMUST00000046254/ENSMUSG00000040490, intron 1 of 2)	11	48932379	49097588	165210	1	ENSMUSG00000040490	ENSMUST00000046254	protein_coding	53501	70530	Lrfn2	leucine rich repeat and fibronectin type III domain containing 2			-1.48979
chr11	86466940	86467140	chr11:86466940-86467140	9.88613	2.97513	1.00738	2.95334	0.00314351	0.0540996	201	*	Distal Intergenic	5	86484657	86499025	14369	1	ENSMUSG00000020521	ENSMUST00000020827	protein_coding	-17517	76892	Rnft1	ring finger protein, transmembrane 1			-1.48338
chr15	76331034	76331234	chr15:76331034-76331234	7.77027	2.97017	1.13524	2.61634	0.00888772	0.0954908	201	*	Promoter (<=1kb)	17	76331231	76334907	3677	1	ENSMUSG00000022561	ENSMUST00000023221	protein_coding	0	14731	Gpaa1	GPI anchor attachment protein 1
chr7	80686996	80687358	chr7:80686996-80687358	13.7055	2.96886	0.774125	3.83512	0.000125503	0.00814424	363	*	Promoter (1-2kb)	4	80586627	80688877	102251	2	ENSMUSG00000030527	ENSMUST00000122255	protein_coding	1519	70461	Crtc3	CREB regulated transcription coactivator 3			-1.48008
chr9	64461027	64461227	chr9:64461027-64461227	5.39642	2.96868	1.18529	2.5046	0.0122589	0.113632	201	*	Intron (ENSMUST00000068967/ENSMUSG00000036466, intron 1 of 24)	9	64501336	64509072	7737	1	ENSMUSG00000036466	ENSMUST00000148963	processed_transcript	-40109	214058	Megf11	multiple EGF-like-domains 11			-1.47486
chr11	104131587	104131787	chr11:104131587-104131787	5.31224	2.96724	1.29609	2.28938	0.0220571	0.154551	201	*	Promoter (1-2kb)	5	104132855	104175523	42669	1	ENSMUSG00000018634	ENSMUST00000093925	protein_coding	-1068	12921	Crhr1	corticotropin releasing hormone receptor 1			-1.47144
chr9	58421057	58421257	chr9:58421057-58421257	5.41732	2.96594	1.3494	2.19797	0.0279512	0.17487	201	*	Distal Intergenic	9	58455173	58469623	14451	1	ENSMUSG00000097651	ENSMUST00000181967	lincRNA	-33916	74879	4930461G14Rik	RIKEN cDNA 4930461G14 gene			-1.47006
chr17	80004582	80004782	chr17:80004582-80004782	3.98903	2.96509	1.43264	2.06966	0.0384841	0.207338	201	*	Distal Intergenic	11	80033514	80033609	96	1	ENSMUSG00000088183	ENSMUST00000157558	snRNA	-28732	115488890	Gm22215	predicted gene, 22215			-1.4627
chr16	32543599	32543799	chr16:32543599-32543799	7.05859	2.96269	1.22059	2.42725	0.0152136	0.127319	201	*	Intron (ENSMUST00000160832/ENSMUSG00000052363, intron 2 of 3)	3	32499611	32561966	62356	1	ENSMUSG00000052363	ENSMUST00000160832	processed_transcript	43988	245308	Zdhhc19	zinc finger, DHHC domain containing 19			-1.46193
chr2	181390536	181390736	chr2:181390536-181390736	10.2803	2.96075	1.10269	2.68504	0.00725221	0.0851139	201	*	3' UTR	13	181384411	181387199	2789	1	ENSMUSG00000085028	ENSMUST00000176590	unitary_pseudogene	6125	329584	Slc2a4rg-ps	Slc2a4 regulator, pseudogene			-1.4615
chr10	8767271	8767471	chr10:8767271-8767471	5.05679	2.95509	1.42427	2.0748	0.0380046	0.205928	201	*	Intron (ENSMUST00000015449/ENSMUSG00000015305, intron 8 of 19)	15	8824011	8824147	137	2	ENSMUSG00000065692	ENSMUST00000083758	snoRNA	56676	115487519	Gm25410	predicted gene, 25410			-1.45921
chr6	30170688	30170920	chr6:30170688-30170920	5.35382	2.95378	1.25547	2.35272	0.0186366	0.141485	233	*	Promoter (<=1kb)	6	30169668	30169737	70	2	ENSMUSG00000065619	ENSMUST00000083685	miRNA	-951	387178	Mir183	microRNA 183			-1.45534
chr9	107872127	107872385	chr9:107872127-107872385	5.48324	2.95357	1.30491	2.26342	0.0236099	0.159933	259	*	Promoter (<=1kb)	9	107853322	107872421	19100	2	ENSMUSG00000032582	ENSMUST00000183035	protein_coding	36	19654	Rbm6	RNA binding motif protein 6			-1.45228
chr19	10304976	10305273	chr19:10304976-10305273	8.15863	2.9486	0.92896	3.17408	0.0015031	0.035826	298	*	Promoter (<=1kb)	21	10245265	10304877	59613	2	ENSMUSG00000035735	ENSMUST00000039327	protein_coding	-99	269060	Dagla	diacylglycerol lipase, alpha			-1.44651
chr13	99753777	99754071	chr13:99753777-99754071	4.40067	2.94748	1.50501	1.95844	0.0501782	0.239097	295	*	Distal Intergenic	7	99692399	99692529	131	2	ENSMUSG00000077673	ENSMUST00000104485	snoRNA	-61248	115485899	Gm24471	predicted gene, 24471			-1.4447
chr1	191325039	191325239	chr1:191325039-191325239	5.81086	2.94615	1.37168	2.14784	0.0317265	0.186956	201	*	Promoter (<=1kb)	19	191325912	191350914	25003	1	ENSMUSG00000026627	ENSMUST00000027940	protein_coding	-673	66950	Pacc1	proton activated chloride channel 1			-1.44286
chr9	46816199	46816441	chr9:46816199-46816441	8.29971	2.9457	1.02693	2.86844	0.00412496	0.0630179	243	*	Distal Intergenic	9	46913493	46927366	13874	1	ENSMUSG00000099696	ENSMUST00000191603	lincRNA	-97052	73040	2900052N01Rik	RIKEN cDNA 2900052N01 gene			-1.44186
chr8	88314773	88314973	chr8:88314773-88314973	5.42872	2.94477	1.15054	2.55946	0.0104836	0.104477	201	*	Intron (ENSMUST00000098521/ENSMUSG00000031659, intron 10 of 27)	16	88331039	88332919	1881	2	ENSMUSG00000031660	ENSMUST00000131748	processed_transcript	17946	26992	Brd7	bromodomain containing 7			-1.44175
chrX	48368707	48368939	chrX:48368707-48368939	5.33755	2.94448	1.43401	2.05332	0.0400419	0.211912	233	*	Promoter (<=1kb)	2	48369268	48384145	14878	1	ENSMUSG00000036959	ENSMUST00000142160	protein_coding	-329	320376	Bcorl1	BCL6 co-repressor-like 1			-1.43608
chr18	34549189	34549395	chr18:34549189-34549395	10.519	2.94436	1.04411	2.81998	0.00480261	0.0683011	207	*	Distal Intergenic	18	34542313	34548273	5961	1	ENSMUSG00000012282	ENSMUST00000012426	protein_coding	6876	20890	Wnt8a	wingless-type MMTV integration site family, member 8A			-1.43598
chr11	97706857	97707057	chr11:97706857-97707057	5.31344	2.94211	1.19633	2.45928	0.0139216	0.121346	201	*	Exon (ENSMUST00000103147/ENSMUSG00000069744, exon 3 of 6)	5	97703434	97708064	4631	1	ENSMUSG00000069744	ENSMUST00000138265	retained_intron	3423	26446	Psmb3	proteasome (prosome, macropain) subunit, beta type 3			-1.42833
chr2	163420452	163420906	chr2:163420452-163420906	20.4223	2.94102	0.701832	4.19049	2.78351e-05	0.00297447	455	*	Promoter (<=1kb)	13	163419795	163420361	567	1	ENSMUSG00000099632	ENSMUST00000190930	antisense	657	108168734	2900093K20Rik	RIKEN cDNA 2900093K20 gene			-1.42831
chr12	16898412	16898612	chr12:16898412-16898612	12.481	2.93976	1.08237	2.71605	0.00660665	0.0810094	201	*	Intron (ENSMUST00000020904/ENSMUSG00000020580, intron 1 of 32)	20	16894978	16988274	93297	1	ENSMUSG00000020580	ENSMUST00000020904	protein_coding	3434	19878	Rock2	Rho-associated coiled-coil containing protein kinase 2			-1.42528
chr5	124989526	124989866	chr5:124989526-124989866	12.7795	2.93924	0.989461	2.97055	0.00297267	0.0524884	341	*	Distal Intergenic	12	125003447	125012547	9101	1	ENSMUSG00000037962	ENSMUST00000036109	protein_coding	-13581	73121	Rflna	refilin A			-1.42457
chr15	82946630	82946830	chr15:82946630-82946830	5.65542	2.93912	1.22762	2.39417	0.0166582	0.133298	201	*	Distal Intergenic	17	82959218	82959296	79	2	ENSMUSG00000092751	ENSMUST00000175010	miRNA	12466	100526477	Mir3080	microRNA 3080			-1.42385
chr10	41031719	41032043	chr10:41031719-41032043	5.46071	2.93741	1.31845	2.22793	0.0258849	0.168027	325	*	Distal Intergenic	15	41069989	41072285	2297	2	ENSMUSG00000046922	ENSMUST00000061796	protein_coding	40242	140741	Gpr6	G protein-coupled receptor 6			-1.41887
chr10	121430287	121430487	chr10:121430287-121430487	5.07878	2.93716	1.17155	2.50707	0.0121737	0.113236	201	*	Intron (ENSMUST00000026902/ENSMUSG00000025795, intron 1 of 4)	15	121410350	121476250	65901	2	ENSMUSG00000025795	ENSMUST00000026902	protein_coding	45763	192678	Rassf3	Ras association (RalGDS/AF-6) domain family member 3			-1.41664
chr2	163825470	163825821	chr2:163825470-163825821	6.75537	2.9323	1.02309	2.86611	0.00415549	0.0632695	352	*	Exon (ENSMUST00000138730/ENSMUSG00000027656, exon 4 of 5)	13	163820889	163833146	12258	1	ENSMUSG00000027656	ENSMUST00000029188	protein_coding	4581	22403	Ccn5	cellular communication network factor 5			-1.41423
chr7	125950942	125951142	chr7:125950942-125951142	4.15623	2.92822	1.55076	1.88825	0.0589926	0.260369	201	*	Intron (ENSMUST00000073935/ENSMUSG00000046182, intron 3 of 6)	4	125865271	125868064	2794	1	ENSMUSG00000032743	ENSMUST00000155059	retained_intron	85671	233865	Katnip	katanin interacting protein			-1.41061
chr8	70800964	70801174	chr8:70800964-70801174	11.2686	2.92769	1.17951	2.48212	0.0130603	0.117569	211	*	Promoter (2-3kb)	16	70798135	70798192	58	1	ENSMUSG00000099031	ENSMUST00000184074	miRNA	2829	102466823	Mir7240	microRNA 7240			-1.40183
chr10	62128680	62128899	chr10:62128680-62128899	5.24262	2.92706	1.2702	2.3044	0.0212002	0.151568	220	*	Intron (ENSMUST00000027719/ENSMUSG00000020083, intron 2 of 2)	15	62133090	62134763	1674	1	ENSMUSG00000044312	ENSMUST00000050103	protein_coding	-4191	11925	Neurog3	neurogenin 3			-1.4015
chr3	95265369	95265569	chr3:95265369-95265569	7.46336	2.92539	1.12552	2.59915	0.00934542	0.0980759	201	*	Exon (ENSMUST00000015855/ENSMUSG00000015711, exon 3 of 8)	1	95265158	95268944	3787	2	ENSMUSG00000015711	ENSMUST00000148959	retained_intron	3375	229589	Prune1	prune exopolyphosphatase			-1.40089
chr2	157728608	157728808	chr2:157728608-157728808	5.84015	2.92382	1.21466	2.4071	0.0160796	0.131109	201	*	Promoter (2-3kb)	13	157726000	157726098	99	1	ENSMUSG00000084417	ENSMUST00000122468	snRNA	2608	115489575	Gm23463	predicted gene, 23463			-1.39905
chr4	128444921	128445121	chr4:128444921-128445121	6.29266	2.92241	1.17278	2.49187	0.0127072	0.115745	201	*	Intron (ENSMUST00000184063/ENSMUSG00000028804, intron 25 of 67)	8	128477154	128501177	24024	1	ENSMUSG00000028804	ENSMUST00000148247	processed_transcript	-32033	329942	Csmd2	CUB and Sushi multiple domains 2			-1.39737
chr9	106395727	106395927	chr9:106395727-106395927	6.61359	2.92219	1.17572	2.48546	0.0129386	0.116986	201	*	Distal Intergenic	9	106374619	106375721	1103	1	ENSMUSG00000053716	ENSMUST00000193878	processed_transcript	21108	235584	Dusp7	dual specificity phosphatase 7			-1.39391
chr5	117529696	117530493	chr5:117529696-117530493	19.2789	2.92189	0.711193	4.10843	3.98353e-05	0.00381154	798	*	Intron (ENSMUST00000073347/ENSMUSG00000061578, intron 3 of 3)	12	117414000	117775003	361004	1	ENSMUSG00000061578	ENSMUST00000180430	protein_coding	115696	333050	Ksr2	kinase suppressor of ras 2			-1.39252
chr10	60229078	60229516	chr10:60229078-60229516	6.75721	2.92138	1.05724	2.76321	0.00572355	0.0750893	439	*	Distal Intergenic	15	60181532	60219260	37729	2	ENSMUSG00000057337	ENSMUST00000135158	protein_coding	-9818	53374	Chst3	carbohydrate sulfotransferase 3			-1.38172
chr14	25647960	25648160	chr14:25647960-25648160	4.45991	2.918	1.2849	2.27099	0.0231474	0.158209	201	*	Exon (ENSMUST00000159766/ENSMUSG00000007817, exon 11 of 11)	14	25656830	25658405	1576	1	ENSMUSG00000007817	ENSMUST00000162546	retained_intron	-8670	328365	Zmiz1	zinc finger, MIZ-type containing 1			-1.38085
chr17	31377156	31377422	chr17:31377156-31377422	8.18828	2.91761	1.10068	2.65075	0.00803136	0.0899428	267	*	Distal Intergenic	11	31386234	31476310	90077	1	ENSMUSG00000041119	ENSMUST00000047168	protein_coding	-8812	18585	Pde9a	phosphodiesterase 9A			-1.38081
chr5	36927307	36927507	chr5:36927307-36927507	7.06476	2.91721	1.1954	2.44036	0.0146726	0.124801	201	*	Intron (ENSMUST00000031003/ENSMUSG00000029120, intron 3 of 8)	12	36939430	36940187	758	1	ENSMUSG00000029120	ENSMUST00000138124	processed_transcript	-11923	269643	Ppp2r2c	protein phosphatase 2, regulatory subunit B, gamma			-1.37892
chr9	58368535	58368735	chr9:58368535-58368735	3.57978	2.91533	1.40213	2.07921	0.0375982	0.204689	201	*	Promoter (1-2kb)	9	58359804	58370369	10566	2	ENSMUSG00000036244	ENSMUST00000040217	protein_coding	1634	74286	Tbc1d21	TBC1 domain family, member 21			-1.36696
chr11	121272912	121273182	chr11:121272912-121273182	5.03656	2.91493	1.56287	1.86512	0.062165	0.267459	271	*	Intron (ENSMUST00000106113/ENSMUSG00000039275, intron 1 of 8)	5	121259990	121309896	49907	1	ENSMUSG00000039275	ENSMUST00000106113	protein_coding	12922	68837	Foxk2	forkhead box K2			-1.36513
chr13	46818308	46818555	chr13:46818308-46818555	8.33873	2.91082	2.34503	1.24127	0.214505	0.507993	248	*	Intron (ENSMUST00000056978/ENSMUSG00000021375, intron 9 of 37)	7	46767520	46767649	130	2	ENSMUSG00000064558	ENSMUST00000082624	snoRNA	-50659	115488217	Gm24620	predicted gene, 24620			-1.36111
chr8	92084067	92084267	chr8:92084067-92084267	6.58728	2.91013	1.11629	2.60697	0.00913463	0.0968029	201	*	Distal Intergenic	16	92039917	92040020	104	1	ENSMUSG00000065636	ENSMUST00000083702	snRNA	44150	115487019	Gm24254	predicted gene, 24254			-1.3601
chr5	34232192	34232400	chr5:34232192-34232400	3.85835	2.90998	3.18815	0.912749	0.361374	0.652957	209	*	Promoter (<=1kb)	12	34217603	34232556	14954	2	ENSMUSG00000037224	ENSMUST00000132104	retained_intron	156	231125	Zfyve28	zinc finger, FYVE domain containing 28			-1.35985
chr4	72142401	72142639	chr4:72142401-72142639	8.03396	2.90725	0.922964	3.14991	0.00163321	0.0375683	239	*	Promoter (1-2kb)	8	72138588	72141313	2726	2	ENSMUSG00000008305	ENSMUST00000140154	protein_coding	-1088	21885	Tle1	transducin-like enhancer of split 1			-1.3587
chr19	5456372	5456661	chr19:5456372-5456661	9.41592	2.90617	0.954953	3.04326	0.00234032	0.0459256	290	*	Promoter (<=1kb)	21	5456789	5457397	609	2	ENSMUSG00000095098	ENSMUST00000179549	protein_coding	736	240514	Ccdc85b	coiled-coil domain containing 85B			-1.35652
chr11	99133139	99133577	chr11:99133139-99133577	13.1718	2.90343	0.854862	3.39637	0.00068285	0.0224869	439	*	Distal Intergenic	5	99144196	99155077	10882	2	ENSMUSG00000037944	ENSMUST00000103134	protein_coding	21500	12775	Ccr7	C-C motif chemokine receptor 7			-1.35531
chr11	4150605	4151031	chr11:4150605-4151031	11.8776	2.90321	0.889439	3.2641	0.00109814	0.0299373	427	*	Promoter (2-3kb)	5	4141123	4147665	6543	2	ENSMUSG00000051427	ENSMUST00000137060	processed_transcript	-2940	216516	Ccdc157	coiled-coil domain containing 157			-1.35392
chr4	62571199	62571438	chr4:62571199-62571438	5.2886	2.9024	1.36491	2.12645	0.0334662	0.192476	240	*	Intron (ENSMUST00000065870/ENSMUSG00000059810, intron 2 of 19)	8	62559847	62659840	99994	1	ENSMUSG00000059810	ENSMUST00000065870	protein_coding	11352	50780	Rgs3	regulator of G-protein signaling 3			-1.3498
chr5	136228860	136229339	chr5:136228860-136229339	13.1077	2.90213	0.942655	3.07867	0.00207926	0.0429913	480	*	Intron (ENSMUST00000005188/ENSMUSG00000005057, intron 2 of 8)	12	136218149	136244903	26755	2	ENSMUSG00000005057	ENSMUST00000005188	protein_coding	15564	23921	Sh2b2	SH2B adaptor protein 2			-1.34906
chr16	8494257	8494457	chr16:8494257-8494457	4.20332	2.90021	1.47211	1.97011	0.0488261	0.235557	201	*	Distal Intergenic	3	8486834	8490196	3363	1	ENSMUSG00000039345	ENSMUST00000133208	retained_intron	7423	239706	Mettl22	methyltransferase 22, Kin17 lysine			-1.34698
chr5	129716465	129716734	chr5:129716465-129716734	3.83867	2.9002	1.62932	1.78001	0.0750751	0.295009	270	*	Promoter (<=1kb)	12	129715697	129716833	1137	1	ENSMUSG00000034211	ENSMUST00000138812	protein_coding	768	66258	Mrps17	mitochondrial ribosomal protein S17			-1.34505
chr7	98487824	98488024	chr7:98487824-98488024	4.51518	2.89974	1.40542	2.06325	0.0390888	0.209207	201	*	Distal Intergenic	4	98494222	98501831	7610	1	ENSMUSG00000090958	ENSMUST00000165205	protein_coding	-6198	434215	Lrrc32	leucine rich repeat containing 32			-1.34456
chr4	128587589	128587848	chr4:128587589-128587848	6.57727	2.89893	1.08616	2.66898	0.00760828	0.0873409	260	*	Promoter (2-3kb)	8	128583539	128589962	6424	2	ENSMUSG00000061894	ENSMUST00000084276	processed_transcript	2114	269585	Zscan20	zinc finger and SCAN domains 20			-1.34298
chr14	58076536	58076907	chr14:58076536-58076907	8.41794	2.89676	1.02195	2.83453	0.00458928	0.0667325	372	*	Promoter (<=1kb)	14	58076507	58109392	32886	1	ENSMUSG00000021974	ENSMUST00000166770	protein_coding	29	14180	Fgf9	fibroblast growth factor 9			-1.3393
chr7	63757264	63757464	chr7:63757264-63757464	6.72666	2.8964	1.10092	2.63088	0.00851639	0.0932754	201	*	Promoter (2-3kb)	4	63754712	63757925	3214	1	ENSMUSG00000033510	ENSMUST00000177511	protein_coding	2552	170711	Otud7a	OTU domain containing 7A			-1.33929
chr2	157030018	157030251	chr2:157030018-157030251	6.5523	2.89592	1.14512	2.52891	0.0114416	0.109604	234	*	Promoter (2-3kb)	13	157020870	157027472	6603	2	ENSMUSG00000055485	ENSMUST00000153229	processed_transcript	-2546	320706	Soga1	suppressor of glucose, autophagy associated 1			-1.33713
chr18	10613574	10613774	chr18:10613574-10613774	6.1089	2.89349	1.17149	2.46992	0.0135142	0.119668	201	*	Distal Intergenic	18	10566619	10610352	43734	2	ENSMUSG00000024293	ENSMUST00000025142	protein_coding	-3222	77805	Esco1	establishment of sister chromatid cohesion N-acetyltransferase 1			-1.3326
chr9	45300634	45300834	chr9:45300634-45300834	5.55121	2.88927	1.29515	2.23084	0.0256915	0.167412	201	*	Distal Intergenic	9	45319100	45347581	28482	1	ENSMUSG00000037129	ENSMUST00000034597	protein_coding	-18266	214531	Tmprss13	transmembrane protease, serine 13			-1.32044
chr7	143295236	143295436	chr7:143295236-143295436	8.92101	2.88774	1.12539	2.56599	0.0102883	0.10355	201	*	Promoter (1-2kb)	4	143212155	143296549	84395	2	ENSMUSG00000101609	ENSMUST00000185789	antisense	1113	63830	Kcnq1ot1	KCNQ1 overlapping transcript 1			-1.3152
chr3	129538455	129538655	chr3:129538455-129538655	5.19167	2.88767	1.2063	2.39383	0.0166734	0.133355	201	*	Intron (ENSMUST00000071402/ENSMUSG00000041220, intron 2 of 4)	1	129532386	129638495	106110	1	ENSMUSG00000041220	ENSMUST00000071402	protein_coding	6069	170439	Elovl6	ELOVL fatty acid elongase 6			-1.31318
chr6	127456541	127456741	chr6:127456541-127456741	4.69191	2.88591	1.40338	2.0564	0.039744	0.211092	201	*	Promoter (2-3kb)	6	127453723	127494241	40519	1	ENSMUSG00000037997	ENSMUST00000039680	protein_coding	2818	101187	Parp11	poly (ADP-ribose) polymerase family, member 11			-1.31138
chr1	119019190	119019676	chr1:119019190-119019676	8.68746	2.88426	0.999787	2.88488	0.00391569	0.0611841	487	*	Intron (ENSMUST00000062483/ENSMUSG00000048402, intron 1 of 13)	19	118848460	119053339	204880	2	ENSMUSG00000048402	ENSMUST00000161301	protein_coding	33663	14633	Gli2	GLI-Kruppel family member GLI2			-1.31022
chr4	141427048	141427488	chr4:141427048-141427488	7.31379	2.88377	1.097	2.62878	0.00856917	0.0935609	441	*	Distal Intergenic	8	141420779	141425311	4533	1	ENSMUSG00000006221	ENSMUST00000102486	protein_coding	6269	29818	Hspb7	heat shock protein family, member 7 (cardiovascular)			-1.30953
chr9	20993763	20994217	chr9:20993763-20994217	8.44088	2.88254	0.975023	2.95638	0.00311268	0.0538144	455	*	Distal Intergenic	9	21002737	21008835	6099	1	ENSMUSG00000003299	ENSMUST00000003386	protein_coding	-8520	66163	Mrpl4	mitochondrial ribosomal protein L4			-1.30949
chr16	18165721	18166093	chr16:18165721-18166093	10.3623	2.88213	0.972354	2.96408	0.00303592	0.0530297	373	*	Promoter (<=1kb)	3	18165089	18165170	82	2	ENSMUSG00000099293	ENSMUST00000184472	miRNA	-551	102465189	Mir6366	microRNA 6366			-1.30852
chr4	141145769	141145969	chr4:141145769-141145969	5.9476	2.88162	1.27005	2.26891	0.023274	0.158623	201	*	Promoter (1-2kb)	8	141147913	141204062	56150	1	ENSMUSG00000028920	ENSMUST00000030757	protein_coding	-1944	213499	Fbxo42	F-box protein 42			-1.30767
chr10	74998932	74999366	chr10:74998932-74999366	8.82807	2.88108	1.28367	2.24441	0.0248062	0.16431	435	*	Intron (ENSMUST00000009214/ENSMUSG00000009070, intron 4 of 6)	15	74990841	75016898	26058	1	ENSMUSG00000040009	ENSMUST00000159991	protein_coding	8091	14687	Gnaz	guanine nucleotide binding protein, alpha z subunit			-1.30661
chr9	103368176	103368496	chr9:103368176-103368496	8.42175	2.88083	0.985418	2.92345	0.00346171	0.0571292	321	*	Promoter (2-3kb)	9	103353094	103365840	12747	2	ENSMUSG00000032803	ENSMUST00000035484	protein_coding	-2336	321022	Cdv3	carnitine deficiency-associated gene expressed in ventricle 3			-1.30202
chr8	71399618	71399884	chr8:71399618-71399884	15.7427	2.8791	0.728097	3.95428	7.67663e-05	0.00596497	267	*	Promoter (2-3kb)	16	71396855	71404772	7918	1	ENSMUSG00000031820	ENSMUST00000002473	protein_coding	2763	68251	Babam1	BRISC and BRCA1 A complex member 1			-1.30167
chr7	137366129	137366329	chr7:137366129-137366329	4.15363	2.87795	1.36473	2.1088	0.0349616	0.196895	201	*	Distal Intergenic	4	137383046	137410732	27687	2	ENSMUSG00000040139	ENSMUST00000120340	protein_coding	44403	77252	9430038I01Rik	RIKEN cDNA 9430038I01 gene			-1.30058
chrX	162759528	162759786	chrX:162759528-162759786	4.03035	2.87767	1.38995	2.07034	0.0384203	0.207184	259	*	Promoter (<=1kb)	2	162760402	162779092	18691	1	ENSMUSG00000031353	ENSMUST00000033720	protein_coding	-616	245688	Rbbp7	retinoblastoma binding protein 7, chromatin remodeling factor			-1.29977
chr8	120624410	120624610	chr8:120624410-120624610	4.99208	2.87697	1.33805	2.15012	0.0315454	0.186368	201	*	Intron (ENSMUST00000123927/ENSMUSG00000043687, intron 2 of 3)	16	120608935	120634363	25429	2	ENSMUSG00000043687	ENSMUST00000144417	nonsense_mediated_decay	9753	68918	1190005I06Rik	RIKEN cDNA 1190005I06 gene			-1.29754
chr10	76517168	76517487	chr10:76517168-76517487	6.48319	2.87692	1.0829	2.65668	0.00789148	0.0890388	320	*	Distal Intergenic	15	76531588	76535568	3981	1	ENSMUSG00000033105	ENSMUST00000159013	processed_transcript	-14101	16987	Lss	lanosterol synthase			-1.29714
chr11	106015818	106016172	chr11:106015818-106016172	7.9408	2.87679	0.952099	3.02152	0.00251505	0.0478825	355	*	Promoter (2-3kb)	5	106013773	106017473	3701	1	ENSMUSG00000001901	ENSMUST00000140695	processed_transcript	2045	192775	Kcnh6	potassium voltage-gated channel, subfamily H (eag-related), member 6			-1.29439
chr11	102314888	102315219	chr11:102314888-102315219	8.28712	2.87383	1.11639	2.57421	0.0100469	0.102076	332	*	Promoter (1-2kb)	5	102311755	102316675	4921	2	ENSMUSG00000020923	ENSMUST00000146896	protein_coding	1456	21429	Ubtf	upstream binding transcription factor, RNA polymerase I			-1.28738
chr18	60735952	60736165	chr18:60735952-60736165	6.08919	2.87359	1.10774	2.5941	0.00948386	0.0989215	214	*	Distal Intergenic	18	60685978	60713389	27412	2	ENSMUSG00000054008	ENSMUST00000169273	protein_coding	-22563	15531	Ndst1	N-deacetylase/N-sulfotransferase (heparan glucosaminyl) 1			-1.287
chr12	69796794	69797017	chr12:69796794-69797017	4.57752	2.87296	1.44517	1.98798	0.0468141	0.230644	224	*	Intron (ENSMUST00000188608/ENSMUSG00000020992, intron 1 of 6)	20	69746848	69790707	43860	2	ENSMUSG00000020990	ENSMUST00000021377	protein_coding	-6087	71091	Cdkl1	cyclin dependent kinase like 1			-1.28524
chr8	70903152	70903550	chr8:70903152-70903550	10.5343	2.87239	0.82398	3.486	0.000490302	0.0186701	399	*	Promoter (2-3kb)	16	70905974	70917526	11553	1	ENSMUSG00000019261	ENSMUST00000019405	protein_coding	-2424	270058	Map1s	microtubule-associated protein 1S			-1.28017
chr4	123282619	123282838	chr4:123282619-123282838	7.15869	2.87163	1.02743	2.79496	0.00519055	0.0712192	220	*	Promoter (<=1kb)	8	123282825	123298925	16101	1	ENSMUSG00000011257	ENSMUST00000106243	protein_coding	0	230721	Pabpc4	poly(A) binding protein, cytoplasmic 4			-1.27975
chr7	45013631	45014096	chr7:45013631-45014096	18.6291	2.86971	0.768981	3.73184	0.000190088	0.0104665	466	*	Promoter (<=1kb)	4	45002948	45013973	11026	2	ENSMUSG00000038406	ENSMUST00000148227	retained_intron	0	233208	Scaf1	SR-related CTD-associated factor 1			-1.27873
chr2	30497677	30497880	chr2:30497677-30497880	8.33043	2.86966	0.935586	3.06723	0.00216054	0.0440112	204	*	Distal Intergenic	13	30471537	30474219	2683	2	ENSMUSG00000089762	ENSMUST00000065134	protein_coding	-23458	72500	Ier5l	immediate early response 5-like			-1.27613
chr18	75446964	75447223	chr18:75446964-75447223	5.09395	2.86745	1.38123	2.07601	0.037893	0.205655	260	*	Intron (ENSMUST00000165559/ENSMUSG00000052928, intron 10 of 11)	18	75514645	75522806	8162	1	ENSMUSG00000097712	ENSMUST00000181913	lincRNA	-67422	100038353	Gm10532	predicted gene 10532			-1.27359
chr15	73839805	73840089	chr15:73839805-73840089	6.2099	2.8667	1.34274	2.13496	0.0327642	0.190313	285	*	Promoter (<=1kb)	17	73796736	73839699	42964	2	ENSMUSG00000072487	ENSMUST00000136698	retained_intron	-106	268816	Mroh5	maestro heat-like repeat family member 5			-1.27202
chr11	101462805	101463120	chr11:101462805-101463120	12.1231	2.86646	0.831712	3.44645	0.000567995	0.0203257	316	*	Promoter (1-2kb)	5	101464999	101471853	6855	1	ENSMUSG00000001313	ENSMUST00000153185	processed_transcript	-1879	11858	Rnd2	Rho family GTPase 2
chr19	43689330	43690072	chr19:43689330-43690072	32.4969	2.86574	0.634825	4.51422	6.35489e-06	0.00103167	743	*	Promoter (<=1kb)	21	43689672	43733697	44026	1	ENSMUSG00000025192	ENSMUST00000081079	protein_coding	0	93685	Entpd7	ectonucleoside triphosphate diphosphohydrolase 7			-1.2647
chr7	25668724	25668924	chr7:25668724-25668924	6.47854	2.86279	1.19243	2.40081	0.0163589	0.132047	201	*	Distal Intergenic	4	25669142	25673473	4332	2	ENSMUSG00000061702	ENSMUST00000150883	protein_coding	4549	320208	Tmem91	transmembrane protein 91			-1.255
chr11	88164834	88165044	chr11:88164834-88165044	8.60712	2.86184	0.961866	2.9753	0.00292705	0.0520554	211	*	Promoter (2-3kb)	5	88162261	88194140	31880	1	ENSMUSG00000018378	ENSMUST00000154812	nonsense_mediated_decay	2573	70393	2210416O15Rik	RIKEN cDNA 2210416O15 gene			-1.25373
chr4	151102271	151102780	chr4:151102271-151102780	18.4644	2.8607	0.679087	4.21257	2.5248e-05	0.0027955	510	*	Intron (ENSMUST00000049790/ENSMUSG00000014592, intron 11 of 23)	8	151086124	151108303	22180	2	ENSMUSG00000014592	ENSMUST00000131948	protein_coding	5523	100072	Camta1	calmodulin binding transcription activator 1			-1.25258
chr2	30440636	30441098	chr2:30440636-30441098	12.2529	2.85755	0.889062	3.21412	0.00130846	0.0330469	463	*	Promoter (<=1kb)	13	30441853	30447131	5279	1	ENSMUSG00000039515	ENSMUST00000131476	protein_coding	-755	110854	Ptpa	protein phosphatase 2 protein activator			-1.24998
chr11	114412341	114412712	chr11:114412341-114412712	7.91858	2.85708	1.04589	2.73171	0.00630072	0.0788219	372	*	Distal Intergenic	5	114413643	114423887	10245	2	ENSMUSG00000062391	ENSMUST00000141088	lincRNA	11175	319819	4932435O22Rik	RIKEN cDNA 4932435O22 gene			-1.24877
chr2	179975101	179975312	chr2:179975101-179975312	12.6769	2.85676	0.936163	3.05156	0.00227656	0.0452512	212	*	Promoter (<=1kb)	13	179912152	179975559	63408	2	ENSMUSG00000039117	ENSMUST00000131358	protein_coding	247	228980	Taf4	TATA-box binding protein associated factor 4			-1.24688
chr11	53769793	53770215	chr11:53769793-53770215	12.9216	2.8549	0.889393	3.20994	0.00132761	0.0332831	423	*	Promoter (<=1kb)	5	53770014	53777323	7310	1	ENSMUSG00000018899	ENSMUST00000108920	protein_coding	0	16362	Irf1	interferon regulatory factor 1
chr4	148464797	148465314	chr4:148464797-148465314	12.8542	2.85409	0.842976	3.38573	0.0007099	0.0230476	518	*	Exon (ENSMUST00000103221/ENSMUSG00000028991, exon 12 of 58)	8	148448625	148454973	6349	1	ENSMUSG00000028991	ENSMUST00000057580	protein_coding	16172	56717	Mtor	mechanistic target of rapamycin kinase			-1.23899
chr9	46218891	46219091	chr9:46218891-46219091	5.02814	2.85158	1.27766	2.23188	0.025623	0.167186	201	*	Promoter (<=1kb)	9	46219571	46221234	1664	1	ENSMUSG00000034135	ENSMUST00000138338	protein_coding	-480	70661	Sik3	SIK family kinase 3			-1.23869
chr11	96810673	96810873	chr11:96810673-96810873	5.74106	2.84769	1.15319	2.4694	0.0135341	0.119747	201	*	Distal Intergenic	5	96821346	96822725	1380	2	ENSMUSG00000038615	ENSMUST00000134951	processed_transcript	11852	18023	Nfe2l1	nuclear factor, erythroid derived 2,-like 1			-1.23606
chr17	45971249	45971449	chr17:45971249-45971449	8.58472	2.84765	0.918514	3.10028	0.0019334	0.0414159	201	*	Distal Intergenic	11	46018712	46021372	2661	2	ENSMUSG00000023951	ENSMUST00000143985	retained_intron	49923	22339	Vegfa	vascular endothelial growth factor A			-1.23542
chr2	32101079	32101279	chr2:32101079-32101279	6.15058	2.84627	1.21092	2.35051	0.0187479	0.141901	201	*	Intron (ENSMUST00000057423/ENSMUSG00000051373, intron 1 of 1)	13	32096155	32110808	14654	1	ENSMUSG00000051373	ENSMUST00000146502	protein_coding	4924	227721	Plpp7	phospholipid phosphatase 7 (inactive)			-1.21766
chr16	94122103	94122405	chr16:94122103-94122405	22.978	2.84539	0.610054	4.66416	3.09873e-06	0.00061858	303	*	Intron (ENSMUST00000072182/ENSMUSG00000062713, intron 8 of 10)	3	94085260	94127032	41773	1	ENSMUSG00000062713	ENSMUST00000072182	protein_coding	36843	20465	Sim2	single-minded family bHLH transcription factor 2			-1.21163
chr12	112132061	112132261	chr12:112132061-112132261	5.02949	2.84538	1.4756	1.92828	0.05382	0.248046	201	*	Promoter (1-2kb)	20	112130880	112130955	76	1	ENSMUSG00000065574	ENSMUST00000083640	miRNA	1181	387199	Mir203	microRNA 203			-1.21138
chr1	180568350	180568550	chr1:180568350-180568550	7.61636	2.84279	1.04241	2.72713	0.0063888	0.0794591	201	*	Promoter (<=1kb)	19	180568924	180579161	10238	1	ENSMUSG00000026496	ENSMUST00000194608	nonsense_mediated_decay	-374	11545	Parp1	poly (ADP-ribose) polymerase family, member 1			-1.19449
chr10	95238812	95239109	chr10:95238812-95239109	6.94919	2.84146	1.05585	2.69116	0.00712039	0.0842738	298	*	Intron (ENSMUST00000053594/ENSMUSG00000045867, intron 2 of 2)	15	95174746	95324097	149352	2	ENSMUSG00000045867	ENSMUST00000053594	protein_coding	84988	12905	Cradd	CASP2 and RIPK1 domain containing adaptor with death domain			-1.19415
chr15	102130177	102130377	chr15:102130177-102130377	6.64812	2.84088	1.15401	2.46175	0.013826	0.121	201	*	Promoter (<=1kb)	17	102130212	102130902	691	2	ENSMUSG00000036966	ENSMUST00000156475	retained_intron	525	223918	Spryd3	SPRY domain containing 3			-1.19006
chr7	79557866	79558183	chr7:79557866-79558183	7.65026	2.84068	1.0527	2.69846	0.00696614	0.0833008	318	*	Distal Intergenic	4	79527850	79532044	4195	1	ENSMUSG00000097023	ENSMUST00000182125	lincRNA	30016	101694	Mir9-3hg	Mir9-3 host gene			-1.18546
chr11	74510463	74510663	chr11:74510463-74510663	4.05101	2.83306	1.62268	1.74591	0.0808261	0.306381	201	*	Intron (ENSMUST00000047488/ENSMUSG00000038807, intron 2 of 24)	5	74437043	74590124	153082	2	ENSMUSG00000038807	ENSMUST00000145524	protein_coding	79461	380711	Rap1gap2	RAP1 GTPase activating protein 2			-1.18169
chr8	122697653	122698054	chr8:122697653-122698054	8.84799	2.83272	0.991911	2.85582	0.00429256	0.0644615	402	*	Promoter (<=1kb)	16	122697860	122700160	2301	1	ENSMUSG00000090174	ENSMUST00000162198	antisense	0	102638502	Gm10612	predicted gene 10612			-1.18056
chr11	78174050	78174250	chr11:78174050-78174250	6.5385	2.8319	1.09004	2.59798	0.00937743	0.0983134	201	*	Promoter (2-3kb)	5	78166106	78176611	10506	2	ENSMUSG00000017405	ENSMUST00000152611	retained_intron	2361	140859	Nek8	NIMA (never in mitosis gene a)-related expressed kinase 8
chr18	54636856	54637056	chr18:54636856-54637056	4.63978	2.83176	1.37082	2.06575	0.0388524	0.208434	201	*	Distal Intergenic	18	54422295	54452840	30546	1	ENSMUSG00000096982	ENSMUST00000181269	lincRNA	214561	77433	Redrum	Redrum, erythroid developmental long intergenic non-protein coding transcript			-1.16988
chr4	150257467	150257667	chr4:150257467-150257667	6.64635	2.82966	1.08444	2.60933	0.00907187	0.0965139	201	*	Distal Intergenic	8	150247565	150248629	1065	1	ENSMUSG00000063524	ENSMUST00000136310	retained_intron	9902	13806	Eno1	enolase 1, alpha non-neuron			-1.1638
chr9	109101967	109102185	chr9:109101967-109102185	4.78653	2.8295	1.24687	2.26929	0.0232509	0.158577	219	*	Promoter (2-3kb)	9	109104952	109108882	3931	1	ENSMUSG00000053646	ENSMUST00000192988	processed_transcript	-2767	235611	Plxnb1	plexin B1
chr15	100608415	100608650	chr15:100608415-100608650	6.39747	2.8285	1.03579	2.73076	0.00631891	0.0789744	236	*	Distal Intergenic	17	100614140	100615110	971	2	ENSMUSG00000097093	ENSMUST00000181034	lincRNA	6460	78445	C330013E15Rik	RIKEN cDNA C330013E15 gene			-1.15319
chr9	58118730	58119002	chr9:58118730-58119002	13.3041	2.82702	0.961393	2.94055	0.00327633	0.0551996	273	*	Promoter (<=1kb)	9	58111789	58118807	7019	2	ENSMUSG00000037716	ENSMUST00000098681	protein_coding	0	382077	Ccdc33	coiled-coil domain containing 33			-1.15205
chr4	127281401	127281607	chr4:127281401-127281607	5.43068	2.82615	1.10611	2.55504	0.0106177	0.105291	207	*	Distal Intergenic	8	127284731	127284833	103	2	ENSMUSG00000087987	ENSMUST00000157362	snRNA	3226	115490031	Gm22221	predicted gene, 22221			-1.13753
chr2	133552351	133552625	chr2:133552351-133552625	6.70792	2.82564	1.131	2.49837	0.0124766	0.114635	275	*	Promoter (<=1kb)	13	133552159	133562885	10727	1	ENSMUSG00000027358	ENSMUST00000028836	protein_coding	192	12156	Bmp2	bone morphogenetic protein 2			-1.13669
chr7	140070290	140070571	chr7:140070290-140070571	8.58778	2.82505	0.998719	2.82867	0.00467417	0.0673614	282	*	3' UTR	4	140069880	140082301	12422	2	ENSMUSG00000025468	ENSMUST00000166758	protein_coding	11730	68566	Caly	calcyon neuron-specific vesicular protein			-1.12498
chr17	25582482	25582682	chr17:25582482-25582682	6.75062	2.82473	1.2412	2.2758	0.0228579	0.157291	201	*	Intron (ENSMUST00000063344/ENSMUSG00000002279, intron 1 of 10)	11	25579320	25630682	51363	1	ENSMUSG00000002279	ENSMUST00000156868	processed_transcript	3162	76483	Lmf1	lipase maturation factor 1			-1.12388
chr16	21680291	21680594	chr16:21680291-21680594	5.33058	2.82407	1.35876	2.07841	0.0376715	0.204902	304	*	Intron (ENSMUST00000053336/ENSMUSG00000043391, intron 1 of 1)	3	21649045	21694665	45621	2	ENSMUSG00000043391	ENSMUST00000053336	protein_coding	14071	72190	2510009E07Rik	RIKEN cDNA 2510009E07 gene			-1.11105
chr7	45888696	45888896	chr7:45888696-45888896	3.99634	2.82359	1.43836	1.96307	0.0496385	0.237888	201	*	Exon (ENSMUST00000039049/ENSMUSG00000040231, exon 3 of 5)	4	45881437	45883353	1917	1	ENSMUSG00000002778	ENSMUST00000133022	processed_transcript	7259	68137	Kdelr1	KDEL (Lys-Asp-Glu-Leu) endoplasmic reticulum protein retention receptor 1			-1.10898
chr9	36890839	36891039	chr9:36890839-36891039	7.32528	2.82307	1.08955	2.59104	0.00956862	0.099417	201	*	3' UTR	9	36870503	36878920	8418	1	ENSMUSG00000032118	ENSMUST00000161978	protein_coding	20336	235180	Fez1	fasciculation and elongation protein zeta 1			-1.10861
chr4	118612113	118612354	chr4:118612113-118612354	5.22029	2.82245	1.37573	2.0516	0.0402082	0.212334	242	*	Intron (ENSMUST00000071972/ENSMUSG00000028730, intron 4 of 22)	8	118554696	118620405	65710	2	ENSMUSG00000028730	ENSMUST00000081921	protein_coding	8051	68625	Cfap57	cilia and flagella associated protein 57			-1.10609
chr5	34637759	34638026	chr5:34637759-34638026	9.182	2.82214	0.92449	3.05265	0.00226832	0.0452137	268	*	Promoter (<=1kb)	12	34633646	34637212	3567	2	ENSMUSG00000001082	ENSMUST00000114331	protein_coding	-547	68294	Mfsd10	major facilitator superfamily domain containing 10			-1.09778
chr5	30188399	30188616	chr5:30188399-30188616	6.36751	2.82144	1.0699	2.6371	0.0083618	0.0922492	218	*	Distal Intergenic	12	30193435	30196418	2984	2	ENSMUSG00000067642	ENSMUST00000125367	protein_coding	7802	381628	Adgrf3	adhesion G protein-coupled receptor F3			-1.09058
chr6	113661908	113662230	chr6:113661908-113662230	9.58949	2.8214	0.925203	3.0495	0.00229225	0.0454214	323	*	Intron (ENSMUST00000059286/ENSMUSG00000060477, intron 2 of 12)	6	113668850	113672939	4090	1	ENSMUSG00000060477	ENSMUST00000155554	protein_coding	-6620	108960	Irak2	interleukin-1 receptor-associated kinase 2			-1.08789
chr19	58953379	58953693	chr19:58953379-58953693	7.89492	2.81983	0.985828	2.86036	0.00423154	0.0640024	315	*	Intron (ENSMUST00000054280/ENSMUSG00000048029, intron 4 of 13)	21	58943425	58971419	27995	1	ENSMUSG00000048029	ENSMUST00000054280	protein_coding	9954	226265	Eno4	enolase 4			-1.08499
chr14	67568749	67568949	chr14:67568749-67568949	5.09534	2.81934	1.29548	2.17628	0.0295344	0.180225	201	*	Promoter (1-2kb)	14	67566850	67566981	132	1	ENSMUSG00000077647	ENSMUST00000104459	snoRNA	1899	115485934	Gm24981	predicted gene, 24981			-1.0805
chr8	105295158	105295358	chr8:105295158-105295358	8.21073	2.81931	1.16189	2.42649	0.0152455	0.127441	201	*	Promoter (<=1kb)	16	105289924	105296098	6175	2	ENSMUSG00000043251	ENSMUST00000057855	protein_coding	740	277978	Exoc3l	exocyst complex component 3-like			-1.07833
chr9	50705516	50706062	chr9:50705516-50706062	7.90905	2.81873	1.16598	2.41747	0.0156287	0.129202	547	*	Intron (ENSMUST00000034566/ENSMUSG00000032064, intron 3 of 19)	9	50689920	50699437	9518	2	ENSMUSG00000032064	ENSMUST00000151109	processed_transcript	-6079	330938	Dixdc1	DIX domain containing 1
chr5	115167617	115167817	chr5:115167617-115167817	8.7684	2.81864	1.12777	2.4993	0.0124438	0.114496	201	*	Distal Intergenic	12	115142981	115158179	15199	2	ENSMUSG00000048578	ENSMUST00000112121	protein_coding	-9438	109154	Mlec	malectin			-1.07762
chr2	91789538	91789738	chr2:91789538-91789738	9.93907	2.81797	0.948167	2.97202	0.00295849	0.0523863	201	*	Intron (ENSMUST00000045699/ENSMUSG00000040506, intron 7 of 16)	13	91773232	91824519	51288	1	ENSMUSG00000040506	ENSMUST00000133490	processed_transcript	16306	228361	Ambra1	autophagy/beclin 1 regulator 1
chr7	29355491	29355850	chr7:29355491-29355850	10.2235	2.8169	0.951572	2.96026	0.00307381	0.0533873	360	*	Promoter (1-2kb)	4	29320378	29354297	33920	2	ENSMUSG00000030583	ENSMUST00000182223	retained_intron	-1194	74206	Sipa1l3	signal-induced proliferation-associated 1 like 3			-1.06598
chr11	116369221	116369427	chr11:116369221-116369427	4.60797	2.81625	1.5695	1.79436	0.0727563	0.290289	207	*	Intron (ENSMUST00000100202/ENSMUSG00000052949, intron 2 of 18)	5	116359252	116360012	761	2	ENSMUSG00000052949	ENSMUST00000129202	processed_transcript	-9209	217340	Rnf157	ring finger protein 157			-1.06125
chr4	135781093	135781317	chr4:135781093-135781317	4.42586	2.81538	1.29433	2.17517	0.0296177	0.180495	225	*	Intron (ENSMUST00000105854/ENSMUSG00000037139, intron 14 of 36)	8	135798190	135815564	17375	1	ENSMUSG00000037139	ENSMUST00000145304	retained_intron	-16873	242702	Myom3	myomesin family, member 3			-1.05665
chr4	133047310	133047602	chr4:133047310-133047602	11.4542	2.81428	0.981687	2.86678	0.00414674	0.0632009	293	*	Intron (ENSMUST00000044521/ENSMUSG00000037692, intron 1 of 5)	8	133039493	133077242	37750	1	ENSMUSG00000037692	ENSMUST00000105914	protein_coding	7817	230793	Ahdc1	AT hook, DNA binding motif, containing 1			-1.0552
chr4	151180419	151180796	chr4:151180419-151180796	14.0807	2.81356	0.844648	3.33105	0.000865193	0.0259938	378	*	Intron (ENSMUST00000049790/ENSMUSG00000014592, intron 6 of 23)	8	151086039	151139584	53546	2	ENSMUSG00000014592	ENSMUST00000143434	processed_transcript	-40835	100072	Camta1	calmodulin binding transcription activator 1			-1.05354
chr13	34985937	34986137	chr13:34985937-34986137	6.61453	2.81352	1.15614	2.43354	0.0149519	0.126132	201	*	Promoter (2-3kb)	7	34985896	34988356	2461	2	ENSMUSG00000021417	ENSMUST00000084345	retained_intron	2219	23986	Eci2	enoyl-Coenzyme A delta isomerase 2			-1.05088
chr18	65921930	65922130	chr18:65921930-65922130	5.31123	2.81235	1.11766	2.51629	0.0118598	0.111784	201	*	Distal Intergenic	18	65907163	65907222	60	2	ENSMUSG00000087746	ENSMUST00000157121	snRNA	-14708	115488992	Gm25150	predicted gene, 25150			-1.05037
chr11	70663617	70663927	chr11:70663617-70663927	8.19803	2.80935	1.09256	2.57134	0.0101306	0.102586	311	*	Promoter (2-3kb)	5	70660773	70662264	1492	1	ENSMUSG00000060600	ENSMUST00000179055	protein_coding	2844	13808	Eno3	enolase 3, beta muscle
chr17	28551122	28551352	chr17:28551122-28551352	6.70388	2.80794	1.04389	2.6899	0.00714739	0.0844303	231	*	Promoter (1-2kb)	11	28549489	28552618	3130	1	ENSMUSG00000024224	ENSMUST00000025061	protein_coding	1633	328788	Clpsl2	colipase-like 2			-1.04658
chr8	88317488	88317700	chr8:88317488-88317700	6.49444	2.80794	1.18956	2.36049	0.018251	0.139937	213	*	Intron (ENSMUST00000098521/ENSMUSG00000031659, intron 12 of 27)	16	88331039	88332919	1881	2	ENSMUSG00000031660	ENSMUST00000131748	processed_transcript	15219	26992	Brd7	bromodomain containing 7			-1.04533
chr15	79411425	79411625	chr15:79411425-79411625	3.58258	2.80657	1.49624	1.87574	0.0606904	0.264039	201	*	Distal Intergenic	17	79360684	79403303	42620	2	ENSMUSG00000009035	ENSMUST00000074991	protein_coding	-8122	223693	Tmem184b	transmembrane protein 184b			-1.04484
chr17	32166982	32167182	chr17:32166982-32167182	6.83602	2.80597	1.26917	2.21088	0.0270444	0.171849	201	*	Promoter (<=1kb)	11	32120820	32166880	46061	2	ENSMUSG00000038146	ENSMUST00000087723	protein_coding	-102	18131	Notch3	notch 3			-1.0414
chr2	168571307	168571691	chr2:168571307-168571691	14.305	2.80584	0.86018	3.26193	0.00110658	0.0300954	385	*	Exon (ENSMUST00000029057/ENSMUSG00000027544, exon 2 of 7)	13	168519098	168590191	71094	2	ENSMUSG00000027544	ENSMUST00000029057	protein_coding	18500	18019	Nfatc2	nuclear factor of activated T cells, cytoplasmic, calcineurin dependent 2
chr2	120068445	120068645	chr2:120068445-120068645	7.03372	2.80534	1.04269	2.69048	0.00713499	0.0843651	201	*	Exon (ENSMUST00000110756/ENSMUSG00000074899, exon 7 of 20)	13	120061586	120072523	10938	2	ENSMUSG00000074899	ENSMUST00000110756	protein_coding	3878	640524	Sptbn5	spectrin beta, non-erythrocytic 5			-1.01752
chr19	53596936	53597612	chr19:53596936-53597612	20.9764	2.80528	0.617862	4.5403	5.61735e-06	0.000946565	677	*	Promoter (2-3kb)	21	53600398	53645833	45436	1	ENSMUSG00000024974	ENSMUST00000025930	protein_coding	-2786	13006	Smc3	structural maintenance of chromosomes 3			-1.00254
chr5	111341200	111341487	chr5:111341200-111341487	8.37983	2.80343	0.990383	2.83066	0.00464526	0.0670788	288	*	Intron (ENSMUST00000086635/ENSMUSG00000050017, intron 3 of 11)	12	111330763	111388359	57597	1	ENSMUSG00000050017	ENSMUST00000086635	protein_coding	10437	56305	Pitpnb	phosphatidylinositol transfer protein, beta			-0.999812
chr17	25388891	25389200	chr17:25388891-25389200	7.80912	2.80286	1.08169	2.59119	0.00956439	0.0994062	310	*	Promoter (<=1kb)	11	25388240	25389472	1233	2	ENSMUSG00000024112	ENSMUST00000162820	retained_intron	272	58226	Cacna1h	calcium channel, voltage-dependent, T type, alpha 1H subunit			-0.984967
chr7	126953184	126953384	chr7:126953184-126953384	7.90037	2.80272	0.95955	2.92087	0.00349055	0.0573811	201	*	Promoter (<=1kb)	4	126953867	126959451	5585	1	ENSMUSG00000030683	ENSMUST00000125669	retained_intron	-483	233878	Sez6l2	seizure related 6 homolog like 2			-0.976396
chr9	48646075	48646345	chr9:48646075-48646345	6.94177	2.8027	1.17868	2.37783	0.0174147	0.13652	271	*	Distal Intergenic	9	48591877	48605153	13277	2	ENSMUSG00000032271	ENSMUST00000119426	protein_coding	-40922	18113	Nnmt	nicotinamide N-methyltransferase			-0.975977
chr5	75153243	75153783	chr5:75153243-75153783	13.0724	2.80256	0.721645	3.88357	0.000102934	0.00718542	541	*	Promoter (<=1kb)	12	75152291	75198204	45914	1	ENSMUSG00000029231	ENSMUST00000000476	protein_coding	952	18595	Pdgfra	platelet derived growth factor receptor, alpha polypeptide			-0.963361
chr4	126125908	126126108	chr4:126125908-126126108	5.20235	2.80241	1.36238	2.05699	0.0396875	0.210957	201	*	Promoter (2-3kb)	8	126128819	126132798	3980	1	ENSMUSG00000042608	ENSMUST00000134369	processed_transcript	-2711	74178	Stk40	serine/threonine kinase 40			-0.960184
chr13	59039305	59039505	chr13:59039305-59039505	5.4709	2.80151	1.28441	2.18116	0.0291713	0.178856	201	*	Intron (ENSMUST00000079828/ENSMUSG00000055254, intron 14 of 17)	7	58807900	59133970	326071	1	ENSMUSG00000055254	ENSMUST00000079828	protein_coding	231405	18212	Ntrk2	neurotrophic tyrosine kinase, receptor, type 2			-0.957815
chr1	90212585	90213050	chr1:90212585-90213050	19.3013	2.80078	0.658332	4.25436	2.09647e-05	0.00248513	466	*	Intron (ENSMUST00000065587/ENSMUSG00000044337, intron 1 of 1)	19	90204006	90213833	9828	1	ENSMUSG00000044337	ENSMUST00000159654	protein_coding	8579	12778	Ackr3	atypical chemokine receptor 3			-0.957598
chr5	143316731	143317094	chr5:143316731-143317094	12.6763	2.8006	0.937185	2.98831	0.00280525	0.0508784	364	*	Promoter (1-2kb)	12	143301207	143315360	14154	2	ENSMUSG00000039244	ENSMUST00000046418	protein_coding	-1371	231868	Ints15	integrator complex subunit 15			-0.948748
chr7	113241946	113242146	chr7:113241946-113242146	3.9715	2.79918	1.56109	1.7931	0.0729577	0.290676	201	*	Intron (ENSMUST00000047321/ENSMUSG00000055116, intron 2 of 19)	4	113207465	113314122	106658	1	ENSMUSG00000055116	ENSMUST00000047321	protein_coding	34481	11865	Bmal1	basic helix-loop-helix ARNT like 1			-0.947667
chr9	56841785	56842002	chr9:56841785-56842002	6.01958	2.79909	1.28248	2.18256	0.0290683	0.178445	218	*	Distal Intergenic	9	56848659	56851963	3305	2	ENSMUSG00000045620	ENSMUST00000055036	protein_coding	9961	382075	Cimap1c	ciliary microtubule associated protein 1C			-0.937045
chr8	95715744	95715958	chr8:95715744-95715958	7.57552	2.79847	1.29312	2.16412	0.0304552	0.183121	215	*	Promoter (<=1kb)	16	95715915	95716781	867	1	ENSMUSG00000031671	ENSMUST00000148727	processed_transcript	0	66083	Setd6	SET domain containing 6			-0.928238
chr8	116863452	116863874	chr8:116863452-116863874	12.9845	2.79586	0.824151	3.39241	0.000692807	0.0227317	423	*	Distal Intergenic	16	116888685	116894524	5840	2	ENSMUSG00000014633	ENSMUST00000155260	retained_intron	30650	66531	Cmc2	C-X9-C motif containing 2
chr7	133481280	133481480	chr7:133481280-133481480	5.94056	2.79482	1.26211	2.2144	0.0268011	0.171057	201	*	Distal Intergenic	4	133587024	133602115	15092	2	ENSMUSG00000030976	ENSMUST00000033275	protein_coding	120635	73808	Tex36	testis expressed 36			-0.904419
chr4	108409547	108409747	chr4:108409547-108409747	5.86277	2.79432	1.29287	2.16134	0.0306691	0.183732	201	*	Promoter (2-3kb)	8	108400390	108406961	6572	2	ENSMUSG00000028597	ENSMUST00000030332	protein_coding	-2586	67305	Gpx7	glutathione peroxidase 7			-0.904135
chr1	167803199	167803399	chr1:167803199-167803399	3.79388	2.79396	1.39867	1.99758	0.045762	0.227606	201	*	Intron (ENSMUST00000028003/ENSMUSG00000026686, intron 3 of 7)	19	167689557	167848741	159185	1	ENSMUSG00000026686	ENSMUST00000028003	protein_coding	113642	110648	Lmx1a	LIM homeobox transcription factor 1 alpha			-0.892873
chr17	87438234	87438587	chr17:87438234-87438587	7.41842	2.79349	1.17912	2.36912	0.0178302	0.138186	354	*	Intron (ENSMUST00000040440/ENSMUSG00000036438, intron 2 of 5)	11	87433720	87446848	13129	2	ENSMUSG00000036438	ENSMUST00000143965	retained_intron	8261	12314	Calm2	calmodulin 2			-0.886522
chr11	68926557	68926757	chr11:68926557-68926757	5.25339	2.79097	1.3933	2.00313	0.0451628	0.225863	201	*	Promoter (<=1kb)	5	68921963	68926816	4854	2	ENSMUSG00000032921	ENSMUST00000156828	nonsense_mediated_decay	59	252868	Odf4	outer dense fiber of sperm tails 4			-0.87964
chr11	35125388	35125722	chr11:35125388-35125722	8.89046	2.79065	1.03112	2.70643	0.00680119	0.0822257	335	*	Intron (ENSMUST00000069837/ENSMUSG00000056427, intron 1 of 35)	5	35121224	35708507	587284	1	ENSMUSG00000056427	ENSMUST00000069837	protein_coding	4164	20564	Slit3	slit guidance ligand 3			-0.879493
chr17	25449966	25450166	chr17:25449966-25450166	5.45188	2.78969	1.39975	1.99299	0.0462625	0.229034	201	*	Distal Intergenic	11	25374295	25433783	59489	2	ENSMUSG00000024112	ENSMUST00000078496	protein_coding	-16183	58226	Cacna1h	calcium channel, voltage-dependent, T type, alpha 1H subunit			-0.879249
chr4	127244827	127245027	chr4:127244827-127245027	3.91198	2.78916	1.38555	2.01304	0.0441109	0.223156	201	*	Promoter (1-2kb)	8	127243784	127247809	4026	1	ENSMUSG00000042380	ENSMUST00000142029	protein_coding	1043	80284	Smim12	small integral membrane protein 12			-0.877172
chr11	115515405	115515871	chr11:115515405-115515871	20.2521	2.78908	0.778601	3.58217	0.000340748	0.0149108	467	*	Promoter (1-2kb)	5	115497353	115514387	17035	2	ENSMUSG00000020737	ENSMUST00000021083	protein_coding	-1018	15374	Jpt1	Jupiter microtubule associated homolog 1			-0.873218
chr9	119345210	119345545	chr9:119345210-119345545	10.918	2.78835	1.08951	2.55927	0.0104891	0.10451	336	*	Promoter (<=1kb)	9	119346098	119348755	2658	1	ENSMUSG00000036138	ENSMUST00000176007	retained_intron	-553	113868	Acaa1a	acetyl-Coenzyme A acyltransferase 1A			-0.851947
chr5	135187867	135188067	chr5:135187867-135188067	4.76254	2.78725	1.45178	1.91988	0.054873	0.250511	201	*	Promoter (<=1kb)	12	135187264	135246129	58866	1	ENSMUSG00000002748	ENSMUST00000002825	protein_coding	603	22385	Baz1b	bromodomain adjacent to zinc finger domain, 1B			-0.851911
chr4	134115656	134115856	chr4:134115656-134115856	5.61543	2.78725	1.142	2.44068	0.0146596	0.124753	201	*	Intron (ENSMUST00000070246/ENSMUSG00000012126, intron 4 of 10)	8	134112527	134123598	11072	1	ENSMUSG00000012126	ENSMUST00000135287	processed_transcript	3129	67586	Ubxn11	UBX domain protein 11			-0.845053
chr2	28756425	28756625	chr2:28756425-28756625	6.746	2.78583	1.0659	2.6136	0.0089595	0.0959005	201	*	Intron (ENSMUST00000074156/ENSMUSG00000026807, intron 10 of 12)	13	28742250	28760136	17887	1	ENSMUSG00000026807	ENSMUST00000137588	processed_transcript	14175	68870	Ak8	adenylate kinase 8			-0.842583
chr14	76627584	76627784	chr14:76627584-76627784	5.62969	2.78435	1.20081	2.31872	0.02041	0.148527	201	*	Distal Intergenic	14	76672963	76687169	14207	1	ENSMUSG00000101009	ENSMUST00000189375	lincRNA	-45179	73272	1700108F19Rik	RIKEN cDNA 1700108F19 gene			-0.841237
chr11	116132574	116132774	chr11:116132574-116132774	8.25321	2.7836	1.03231	2.69647	0.00700794	0.0835543	201	*	Promoter (1-2kb)	5	116124708	116131128	6421	2	ENSMUSG00000054517	ENSMUST00000154061	processed_transcript	-1446	338364	Trim65	tripartite motif-containing 65			-0.83224
chr5	118194265	118194471	chr5:118194265-118194471	7.86148	2.78339	1.12992	2.46335	0.0137644	0.120748	207	*	3' UTR	12	118194054	118201232	7179	2	ENSMUSG00000032850	ENSMUST00000132831	protein_coding	6761	269695	Rnft2	ring finger protein, transmembrane 2			-0.823056
chr14	122222378	122222639	chr14:122222378-122222639	6.53781	2.78224	1.27543	2.18142	0.0291522	0.178756	262	*	Intron (ENSMUST00000026625/ENSMUSG00000025545, intron 1 of 7)	14	122229905	122233654	3750	2	ENSMUSG00000100585	ENSMUST00000187423	antisense	11015	68245	1700108J01Rik	RIKEN cDNA 1700108J01 gene
chr11	109995759	109996025	chr11:109995759-109996025	4.04856	2.78086	1.59413	1.74444	0.081083	0.306811	267	*	Promoter (<=1kb)	5	109932190	109995845	63656	2	ENSMUSG00000020620	ENSMUST00000020948	protein_coding	0	27404	Abca8b	ATP-binding cassette, sub-family A member 8b			-0.796495
chr7	30469093	30469293	chr7:30469093-30469293	5.60109	2.78083	1.2956	2.14636	0.031844	0.187287	201	*	Intron (ENSMUST00000006825/ENSMUSG00000006649, intron 17 of 29)	4	30462164	30465591	3428	2	ENSMUSG00000087009	ENSMUST00000152625	antisense	-3502	445267	Nphs1os	nephrosis 1 homolog, nephrin, opposite strand			-0.790974
chr15	78990177	78990377	chr15:78990177-78990377	5.6072	2.77982	1.29561	2.14558	0.0319066	0.187495	201	*	Intron (ENSMUST00000109687/ENSMUSG00000033088, intron 2 of 13)	17	78983705	78991438	7734	1	ENSMUSG00000033088	ENSMUST00000144151	protein_coding	6472	110253	Triobp	TRIO and F-actin binding protein			-0.788899
chr6	116632117	116632523	chr6:116632117-116632523	6.56116	2.77878	1.35138	2.05625	0.039758	0.21111	407	*	Distal Intergenic	6	116624016	116628999	4984	2	ENSMUSG00000059878	ENSMUST00000079749	protein_coding	-3118	67255	Zfp422	zinc finger protein 422			-0.781704
chr11	49970147	49970347	chr11:49970147-49970347	6.00816	2.77841	1.25633	2.21153	0.0269991	0.171695	201	*	Exon (ENSMUST00000063444/ENSMUSG00000020374, exon 10 of 14)	5	49963785	49975750	11966	1	ENSMUSG00000020374	ENSMUST00000109172	processed_transcript	6362	74563	Rasgef1c	RasGEF domain family, member 1C			-0.738366
chr11	94347323	94347523	chr11:94347323-94347523	4.81444	2.77827	1.25935	2.20612	0.0273756	0.172923	201	*	Intron (ENSMUST00000021231/ENSMUSG00000020865, intron 29 of 30)	5	94343655	94351186	7532	2	ENSMUSG00000020865	ENSMUST00000140985	processed_transcript	3663	76408	Abcc3	ATP-binding cassette, sub-family C member 3			-0.713139
chr12	72536860	72537105	chr12:72536860-72537105	8.32234	2.77803	0.976786	2.84405	0.00445438	0.0656808	246	*	Promoter (<=1kb)	20	72536357	72580213	43857	1	ENSMUSG00000034501	ENSMUST00000044352	protein_coding	503	67708	Pcnx4	pecanex homolog 4			-0.705674
chr12	113088839	113089233	chr12:113088839-113089233	13.0996	2.77697	0.799651	3.47272	0.000515204	0.0192382	395	*	3' UTR	20	113098278	113137206	38929	1	ENSMUSG00000021144	ENSMUST00000009099	protein_coding	-9045	116870	Mta1	metastasis associated 1			-0.60465
chr18	38170776	38170976	chr18:38170776-38170976	8.71021	2.77598	1.1673	2.37812	0.0174012	0.136467	201	*	Distal Intergenic	18	38188890	38203163	14274	2	ENSMUSG00000051375	ENSMUST00000161701	protein_coding	32187	75599	Pcdh1	protocadherin 1			-0.589438
chr9	102318515	102318715	chr9:102318515-102318715	6.0557	2.76985	1.16184	2.38402	0.0171249	0.13527	201	*	Intron (ENSMUST00000035129/ENSMUSG00000032537, intron 1 of 15)	9	102304924	102304975	52	2	ENSMUSG00000098521	ENSMUST00000184048	miRNA	-13540	102466241	Mir7243	microRNA 7243			0.397027
chr17	56775771	56775971	chr17:56775771-56775971	3.54381	2.76868	1.46266	1.89291	0.0583697	0.258986	201	*	3' UTR	11	56770276	56772134	1859	1	ENSMUSG00000090273	ENSMUST00000168666	protein_coding	5495	100504446	Prr22	proline rich 22			0.432378
chr13	56889788	56890265	chr13:56889788-56890265	11.2073	2.76622	0.845132	3.27312	0.00106367	0.0294716	478	*	Intron (ENSMUST00000022023/ENSMUSG00000021541, intron 1 of 11)	7	56773764	56895494	121731	2	ENSMUSG00000021541	ENSMUST00000174457	protein_coding	5229	26946	Trpc7	transient receptor potential cation channel, subfamily C, member 7			0.444027
chr10	81421592	81421792	chr10:81421592-81421792	6.66076	2.76546	1.07931	2.56225	0.0103996	0.104182	201	*	Intron (ENSMUST00000020461/ENSMUSG00000055053, intron 1 of 9)	15	81399138	81427114	27977	2	ENSMUSG00000055053	ENSMUST00000078185	protein_coding	5322	18029	Nfic	nuclear factor I/C			0.488678
chr9	121913028	121913407	chr9:121913028-121913407	14.3949	2.76401	0.780476	3.54145	0.000397941	0.0163693	380	*	Promoter (2-3kb)	9	121914356	121916305	1950	2	ENSMUSG00000050445	ENSMUST00000062474	protein_coding	2898	13124	Cyp8b1	cytochrome P450, family 8, subfamily b, polypeptide 1
chr4	138402621	138402876	chr4:138402621-138402876	7.26812	2.76228	1.08035	2.55685	0.0105624	0.104991	256	*	Distal Intergenic	8	138394092	138396528	2437	2	ENSMUSG00000078235	ENSMUST00000105032	protein_coding	-6093	625638	Fam43b	family with sequence similarity 43, member B			0.497913
chr4	117927257	117927583	chr4:117927257-117927583	11.9194	2.76083	0.892119	3.09468	0.00197022	0.0418524	327	*	Promoter (1-2kb)	8	117928144	117929413	1270	2	ENSMUSG00000028539	ENSMUST00000150612	processed_transcript	1830	11876	Artn	artemin			0.498675
chr6	86616512	86616777	chr6:86616512-86616777	5.9281	2.75961	1.12001	2.46391	0.013743	0.12069	266	*	Distal Intergenic	6	86628174	86629702	1529	1	ENSMUSG00000033508	ENSMUST00000043400	protein_coding	-11397	67855	Asprv1	aspartic peptidase, retroviral-like 1			0.508886
chr12	111444632	111444953	chr12:111444632-111444953	6.94904	2.75866	1.46355	1.88491	0.059442	0.26128	322	*	Promoter (<=1kb)	20	111444998	111453825	8828	1	ENSMUSG00000021281	ENSMUST00000174298	nonsense_mediated_decay	-45	21928	Tnfaip2	tumor necrosis factor, alpha-induced protein 2			0.509562
chr11	69325602	69325866	chr11:69325602-69325866	8.11327	2.7582	0.985502	2.79878	0.00512965	0.0708115	265	*	Promoter (<=1kb)	5	69326258	69333042	6785	1	ENSMUSG00000018470	ENSMUST00000018614	protein_coding	-392	16499	Kcnab3	potassium voltage-gated channel, shaker-related subfamily, beta member 3			0.510321
chr12	111272062	111272661	chr12:111272062-111272661	15.319	2.75712	0.809994	3.40388	0.000664363	0.02217	600	*	Promoter (<=1kb)	20	111271111	111276426	5316	1	ENSMUSG00000021278	ENSMUST00000021707	protein_coding	951	93835	Amn	amnionless			0.511565
chr17	46737414	46737687	chr17:46737414-46737687	8.07802	2.75564	1.10583	2.49191	0.0127058	0.115744	274	*	Promoter (<=1kb)	11	46736653	46737627	975	2	ENSMUSG00000023973	ENSMUST00000145877	retained_intron	0	72029	Cnpy3	canopy FGF signaling regulator 3			0.522164
chr8	71579900	71580240	chr8:71579900-71580240	7.36397	2.75544	1.19722	2.30152	0.0213621	0.152184	341	*	Exon (ENSMUST00000034267/ENSMUSG00000031808, exon 5 of 14)	16	71568927	71586708	17782	1	ENSMUSG00000031808	ENSMUST00000034267	protein_coding	10973	26457	Slc27a1	solute carrier family 27 (fatty acid transporter), member 1			0.522234
chr13	55449644	55449844	chr13:55449644-55449844	4.63655	2.75527	1.33854	2.05842	0.0395502	0.210618	201	*	Intron (ENSMUST00000001115/ENSMUSG00000074886, intron 2 of 15)	7	55453106	55453171	66	1	ENSMUSG00000099058	ENSMUST00000185186	miRNA	-3262	102466770	Mir6943	microRNA 6943			0.52842
chr12	86110243	86110443	chr12:86110243-86110443	5.51028	2.75522	1.12109	2.45762	0.013986	0.121639	201	*	Intron (ENSMUST00000054565/ENSMUSG00000007867, intron 2 of 7)	20	86082561	86162458	79898	1	ENSMUSG00000007867	ENSMUST00000054565	protein_coding	27682	76411	Ift43	intraflagellar transport 43			0.530333
chr2	178535958	178536158	chr2:178535958-178536158	5.50844	2.75486	1.13382	2.42971	0.0151108	0.126875	201	*	Distal Intergenic	13	178460630	178466572	5943	1	ENSMUSG00000039155	ENSMUST00000176869	retained_intron	75328	381409	Cdh26	cadherin-like 26			0.530419
chr6	86382234	86382434	chr6:86382234-86382434	5.94873	2.75447	1.25846	2.18875	0.0286147	0.176965	201	*	Distal Intergenic	6	86388989	86392343	3355	2	ENSMUSG00000029998	ENSMUST00000131500	protein_coding	9909	66881	Pcyox1	prenylcysteine oxidase 1			0.535121
chr17	27551193	27551393	chr17:27551193-27551393	4.63133	2.75395	1.47544	1.86652	0.0619685	0.266993	201	*	Distal Intergenic	11	27556620	27563674	7055	1	ENSMUSG00000046711	ENSMUST00000117600	protein_coding	-5227	15361	Hmga1	high mobility group AT-hook 1			0.537435
chr3	89976572	89976794	chr3:89976572-89976794	5.31553	2.75336	1.25622	2.19178	0.0283956	0.176441	223	*	Distal Intergenic	1	89967999	89968163	165	2	ENSMUSG00000065045	ENSMUST00000083111	snRNA	-8409	115489840	Gm24046	predicted gene, 24046			0.537708
chr4	118132780	118132980	chr4:118132780-118132980	5.6846	2.7532	1.16692	2.35938	0.0183053	0.140106	201	*	Promoter (1-2kb)	8	117932160	118134882	202723	2	ENSMUSG00000028538	ENSMUST00000097912	protein_coding	1902	20441	St3gal3	ST3 beta-galactoside alpha-2,3-sialyltransferase 3			0.537931
chr5	74076789	74076989	chr5:74076789-74076989	3.73216	2.75318	1.46147	1.88384	0.0595869	0.261578	201	*	Distal Intergenic	12	73998646	74068430	69785	2	ENSMUSG00000054814	ENSMUST00000068058	protein_coding	-8359	69727	Usp46	ubiquitin specific peptidase 46
chr17	35695085	35695285	chr17:35695085-35695285	6.90592	2.75314	0.999191	2.75537	0.00586266	0.0759516	201	*	Promoter (2-3kb)	11	35690159	35697971	7813	2	ENSMUSG00000003534	ENSMUST00000146472	protein_coding	2686	12305	Ddr1	discoidin domain receptor family, member 1			0.538052
chr11	77905709	77906042	chr11:77905709-77906042	7.86824	2.75262	0.945764	2.91047	0.00360885	0.0583938	334	*	Distal Intergenic	5	77880615	77894096	13482	2	ENSMUSG00000017453	ENSMUST00000017597	protein_coding	-11613	19193	Pipox	pipecolic acid oxidase			0.541374
chr17	35520443	35520643	chr17:35520443-35520643	3.74261	2.75246	1.4429	1.90758	0.056445	0.25454	201	*	Promoter (<=1kb)	11	35519886	35521161	1276	1	ENSMUSG00000040312	ENSMUST00000173986	processed_transcript	557	240084	Cchcr1	coiled-coil alpha-helical rod protein 1			0.543625
chr12	86092234	86092539	chr12:86092234-86092539	4.58312	2.75162	1.49193	1.84434	0.065134	0.274614	306	*	Intron (ENSMUST00000054565/ENSMUSG00000007867, intron 2 of 7)	20	86082561	86162458	79898	1	ENSMUSG00000007867	ENSMUST00000054565	protein_coding	9673	76411	Ift43	intraflagellar transport 43			0.544685
chr4	106737776	106737976	chr4:106737776-106737976	11.1825	2.75153	1.02253	2.69091	0.0071257	0.0843125	201	*	Intron (ENSMUST00000047620/ENSMUSG00000034871, intron 2 of 7)	8	106733889	106748292	14404	1	ENSMUSG00000034871	ENSMUST00000047620	protein_coding	3887	230579	Fam151a	family with sequence simliarity 151, member A			0.548596
chr8	123346123	123346331	chr8:123346123-123346331	7.4699	2.75137	1.01924	2.69943	0.00694584	0.0832078	209	*	Intron (ENSMUST00000010298/ENSMUSG00000010154, intron 1 of 14)	16	123332713	123369515	36803	1	ENSMUSG00000010154	ENSMUST00000010298	protein_coding	13410	234857	Spire2	spire type actin nucleation factor 2			0.548724
chr5	24569386	24569586	chr5:24569386-24569586	4.92424	2.75103	1.45236	1.89418	0.0582005	0.258695	201	*	Intron (ENSMUST00000030795/ENSMUSG00000028953, intron 6 of 13)	12	24565341	24577467	12127	2	ENSMUSG00000028953	ENSMUST00000030795	protein_coding	7881	27407	Abcf2	ATP-binding cassette, sub-family F member 2			0.553179
chr6	119107392	119107592	chr6:119107392-119107592	5.88866	2.75048	1.25628	2.18938	0.0285692	0.176809	201	*	Promoter (<=1kb)	6	118593793	119107975	514183	2	ENSMUSG00000051331	ENSMUST00000188078	protein_coding	383	12288	Cacna1c	calcium channel, voltage-dependent, L type, alpha 1C subunit			0.556806
chr5	125576278	125576495	chr5:125576278-125576495	8.29448	2.74944	1.14113	2.4094	0.0159789	0.130757	218	*	Intron (ENSMUST00000031446/ENSMUSG00000070498, intron 1 of 8)	12	125532387	125792583	260197	1	ENSMUSG00000070498	ENSMUST00000031446	protein_coding	43891	208151	Tmem132b	transmembrane protein 132B			0.557543
chr4	48096090	48096290	chr4:48096090-48096290	4.95575	2.74944	1.2353	2.22572	0.0260327	0.168503	201	*	Distal Intergenic	8	48124915	48185911	60997	1	ENSMUSG00000061455	ENSMUST00000107721	protein_coding	-28625	67727	Stx17	syntaxin 17			0.558194
chr19	44229149	44229349	chr19:44229149-44229349	3.86562	2.74626	1.37615	1.99561	0.0459765	0.228168	201	*	Intron (ENSMUST00000026220/ENSMUSG00000025202, intron 2 of 5)	21	44203288	44244016	40729	1	ENSMUSG00000025202	ENSMUST00000026220	protein_coding	25861	30049	Scd3	stearoyl-coenzyme A desaturase 3
chr10	43714978	43715178	chr10:43714978-43715178	3.49621	2.74593	1.53851	1.7848	0.0742941	0.293444	201	*	Distal Intergenic	15	43821231	43822235	1005	1	ENSMUSG00000094852	ENSMUST00000182071	processed_pseudogene	-106053	668192	Gm9034	glyceraldehyde-3-phosphate dehydrogenase pseudogene			0.560311
chr1	54647553	54647753	chr1:54647553-54647753	9.96607	2.74497	0.84064	3.26533	0.00109336	0.0298401	201	*	Promoter (<=1kb)	19	54645340	54648613	3274	2	ENSMUSG00000052331	ENSMUST00000189563	retained_intron	860	329154	Ankrd44	ankyrin repeat domain 44
chr11	110449551	110449786	chr11:110449551-110449786	5.00619	2.74488	1.34836	2.03571	0.0417793	0.216865	236	*	Intron (ENSMUST00000020949/ENSMUSG00000020623, intron 1 of 11)	5	110477377	110499522	22146	1	ENSMUSG00000020623	ENSMUST00000146540	processed_transcript	-27591	26399	Map2k6	mitogen-activated protein kinase kinase 6			0.560886
chr9	50758453	50758802	chr9:50758453-50758802	4.92557	2.74458	1.40507	1.95334	0.0507797	0.240461	350	*	Distal Intergenic	9	50752758	50756633	3876	1	ENSMUSG00000032060	ENSMUST00000034562	protein_coding	5695	12955	Cryab	crystallin, alpha B			0.561622
chr2	168333530	168333730	chr2:168333530-168333730	8.28292	2.74442	1.14705	2.39259	0.0167298	0.133558	201	*	Promoter (1-2kb)	13	168335700	168335836	137	1	ENSMUSG00000064961	ENSMUST00000083027	snoRNA	-1970	115489604	Gm22704	predicted gene, 22704			0.564309
chr10	86387863	86388296	chr10:86387863-86388296	10.01	2.74182	1.13262	2.42077	0.0154878	0.128551	434	*	Intron (ENSMUST00000120638/ENSMUSG00000059602, intron 4 of 13)	15	86302854	86343981	41128	1	ENSMUSG00000020044	ENSMUST00000132307	protein_coding	85009	21859	Timp3	tissue inhibitor of metalloproteinase 3			0.564614
chr11	61479580	61479780	chr11:61479580-61479780	4.70146	2.74157	1.18014	2.32308	0.0201747	0.147708	201	*	Distal Intergenic	5	61485431	61488900	3470	1	ENSMUSG00000042436	ENSMUST00000064783	protein_coding	-5651	76293	Mfap4	microfibrillar-associated protein 4			0.565836
chr7	118766573	118766934	chr7:118766573-118766934	10.0782	2.74154	1.08087	2.53643	0.0111989	0.10828	362	*	Promoter (2-3kb)	4	118764124	118841487	77364	1	ENSMUSG00000030982	ENSMUST00000033280	protein_coding	2449	71517	Vps35l	VPS35 endosomal protein sorting factor like			0.566682
chr8	111551080	111551285	chr8:111551080-111551285	4.54188	2.7411	1.49405	1.83468	0.0665526	0.277383	206	*	Intron (ENSMUST00000095176/ENSMUSG00000033545, intron 1 of 3)	16	111541259	111621664	80406	1	ENSMUSG00000033545	ENSMUST00000173781	protein_coding	9821	170737	Znrf1	zinc and ring finger 1			0.567606
chr14	65455503	65455772	chr14:65455503-65455772	5.37525	2.74059	1.23031	2.22756	0.0259099	0.1681	270	*	Distal Intergenic	14	65400673	65425472	24800	2	ENSMUSG00000045731	ENSMUST00000059339	protein_coding	-30031	18155	Pnoc	prepronociceptin			0.569144
chr1	151995105	151995305	chr1:151995105-151995305	8.9616	2.74057	0.982997	2.78797	0.00530388	0.0720881	201	*	Intron (ENSMUST00000044581/ENSMUSG00000032666, intron 2 of 5)	19	151893237	152055292	162056	2	ENSMUSG00000032666	ENSMUST00000121533	nonsense_mediated_decay	59987	69399	1700025G04Rik	RIKEN cDNA 1700025G04 gene			0.570853
chr11	6229994	6230239	chr11:6229994-6230239	4.84096	2.73999	1.27368	2.15124	0.0314575	0.186033	246	*	Promoter (<=1kb)	5	6211013	6230143	19131	2	ENSMUSG00000020447	ENSMUST00000004505	protein_coding	0	237636	Npc1l1	NPC1 like intracellular cholesterol transporter 1			0.570983
chr4	140633904	140634104	chr4:140633904-140634104	4.58242	2.737	1.35958	2.01313	0.0441009	0.223124	201	*	Intron (ENSMUST00000039204/ENSMUSG00000040964, intron 1 of 27)	8	140514485	140648750	134266	2	ENSMUSG00000040964	ENSMUST00000105799	protein_coding	14646	72754	Arhgef10l	Rho guanine nucleotide exchange factor 10-like			0.571332
chr8	87959745	87960207	chr8:87959745-87960207	11.2078	2.73667	0.95625	2.86188	0.00421135	0.0638206	463	*	Promoter (<=1kb)	16	87661810	87959595	297786	2	ENSMUSG00000045333	ENSMUST00000109655	protein_coding	-150	94187	Zfp423	zinc finger protein 423			0.571473
chr5	33590194	33590425	chr5:33590194-33590425	7.51892	2.73663	1.02129	2.67957	0.00737175	0.0858315	232	*	Distal Intergenic	12	33600356	33628912	28557	2	ENSMUSG00000037339	ENSMUST00000065162	protein_coding	38487	74504	Fam53a	family with sequence similarity 53, member A			0.571884
chr13	108043579	108043949	chr13:108043579-108043949	3.91768	2.73648	1.5589	1.7554	0.079191	0.303305	371	*	Promoter (2-3kb)	7	108046424	108049146	2723	1	ENSMUSG00000071180	ENSMUST00000095458	protein_coding	-2475	75616	Smim15	small integral membrane protein 15			0.572876
chr12	86380238	86380438	chr12:86380238-86380438	5.44234	2.73631	1.19296	2.29372	0.0218067	0.153767	201	*	Intron (ENSMUST00000116402/ENSMUSG00000021255, intron 1 of 6)	20	86361117	86521628	160512	1	ENSMUSG00000021255	ENSMUST00000116402	protein_coding	19121	26380	Esrrb	estrogen related receptor, beta			0.574096
chr11	84966442	84966646	chr11:84966442-84966646	3.75419	2.73441	1.52554	1.79242	0.0730654	0.290878	205	*	Promoter (2-3kb)	5	84964347	84966044	1698	1	ENSMUSG00000000805	ENSMUST00000108076	protein_coding	2095	12351	Car4	carbonic anhydrase 4			0.57423
chr17	55930442	55930839	chr17:55930442-55930839	11.4648	2.73176	0.802468	3.40419	0.000663601	0.0221627	398	*	Distal Intergenic	11	55938381	55945259	6879	2	ENSMUSG00000062101	ENSMUST00000056147	protein_coding	14420	240120	Zfp119b	zinc finger protein 119b			0.576069
chr15	73979643	73979843	chr15:73979643-73979843	3.55738	2.72895	1.47229	1.85354	0.0638047	0.27141	201	*	Distal Intergenic	17	74080234	74081511	1278	2	ENSMUSG00000075609	ENSMUST00000100555	processed_pseudogene	101668	666113	Gm7935	splicing factor 3b, subunit 4 pseudogene			0.576724
chr19	41846263	41846720	chr19:41846263-41846720	14.8328	2.72638	0.798007	3.41649	0.000634334	0.0216456	458	*	Promoter (1-2kb)	21	41845978	41848132	2155	2	ENSMUSG00000047604	ENSMUST00000059231	protein_coding	1412	212398	Frat2	frequently rearranged in advanced T cell lymphomas 2			0.576794
chr11	106291390	106291590	chr11:106291390-106291590	8.32414	2.72593	1.02895	2.64923	0.00806752	0.0902035	201	*	Distal Intergenic	5	106300271	106301865	1595	2	ENSMUSG00000020713	ENSMUST00000103071	protein_coding	10275	14599	Gh	growth hormone			0.57837
chr8	121236188	121236739	chr8:121236188-121236739	11.2134	2.72386	0.948178	2.87273	0.00406945	0.0625675	552	*	Intron (ENSMUST00000127664/ENSMUSG00000092329, intron 1 of 15)	16	121198714	121201835	3122	2	ENSMUSG00000097097	ENSMUST00000180796	lincRNA	-34353	76001	5033426O07Rik	RIKEN cDNA 5033426O07 gene			0.579201
chr7	19191782	19191982	chr7:19191782-19191982	6.59317	2.72344	1.04269	2.61192	0.00900342	0.096172	201	*	Intron (ENSMUST00000048502/ENSMUSG00000040811, intron 8 of 18)	4	19181606	19186371	4766	1	ENSMUSG00000040811	ENSMUST00000146095	retained_intron	10176	72205	Eml2	echinoderm microtubule associated protein like 2			0.57961
chr18	77275846	77276082	chr18:77275846-77276082	8.5377	2.72198	1.1021	2.46981	0.0135186	0.119683	237	*	Distal Intergenic	18	77281958	77442257	160300	1	ENSMUSG00000032818	ENSMUST00000096547	protein_coding	-5876	240411	Loxhd1	lipoxygenase homology domains 1			0.580164
chr9	69989272	69989765	chr9:69989272-69989765	18.916	2.72164	0.718083	3.79014	0.000150562	0.00909657	494	*	Promoter (<=1kb)	9	69989466	70008317	18852	1	ENSMUSG00000011958	ENSMUST00000034754	protein_coding	0	12175	Bnip2	BCL2/adenovirus E1B interacting protein 2			0.580866
chr11	62537837	62538108	chr11:62537837-62538108	4.78124	2.72149	1.41198	1.92743	0.0539263	0.248327	272	*	Promoter (<=1kb)	5	62525143	62538485	13343	2	ENSMUSG00000018509	ENSMUST00000123542	processed_transcript	377	73139	Cenpv	centromere protein V			0.582296
chr10	75403393	75403639	chr10:75403393-75403639	6.53731	2.71999	1.15411	2.35678	0.0184342	0.14061	247	*	Intron (ENSMUST00000145890/ENSMUSG00000033416, intron 6 of 8)	15	75406911	75441679	34769	1	ENSMUSG00000033427	ENSMUST00000039925	protein_coding	-3272	103149	Upb1	ureidopropionase, beta			0.584304
chr1	38209731	38209931	chr1:38209731-38209931	7.33086	2.71996	1.15327	2.35847	0.0183502	0.140301	201	*	Exon (ENSMUST00000039827/ENSMUSG00000037138, exon 13 of 23)	19	38181262	38197443	16182	2	ENSMUSG00000037138	ENSMUST00000136641	processed_transcript	-12288	16764	Aff3	AF4/FMR2 family, member 3			0.586537
chr9	65086299	65086691	chr9:65086299-65086691	10.2073	2.7189	1.01587	2.67641	0.00744144	0.0863051	393	*	Distal Intergenic	9	65101486	65137940	36455	1	ENSMUSG00000032816	ENSMUST00000077696	protein_coding	-14795	56741	Igdcc4	immunoglobulin superfamily, DCC subclass, member 4			0.587664
chr6	53603880	53604080	chr6:53603880-53604080	5.79447	2.71771	1.19719	2.27009	0.0232024	0.158378	201	*	Intron (ENSMUST00000047450/ENSMUSG00000053007, intron 1 of 6)	6	53573384	53696007	122624	1	ENSMUSG00000053007	ENSMUST00000047450	protein_coding	30496	231991	Creb5	cAMP responsive element binding protein 5			0.587755
chr8	124654791	124654991	chr8:124654791-124654991	6.90746	2.71671	1.12421	2.41654	0.015669	0.129407	201	*	Intron (ENSMUST00000034464/ENSMUSG00000031983, intron 1 of 3)	16	124635766	124663369	27604	2	ENSMUSG00000031983	ENSMUST00000034464	protein_coding	8378	69551	2310022B05Rik	RIKEN cDNA 2310022B05 gene			0.588789
chr1	181491272	181491477	chr1:181491272-181491477	7.10211	2.71615	1.06456	2.55142	0.0107284	0.105806	206	*	Distal Intergenic	19	181509633	181511451	1819	2	ENSMUSG00000050625	ENSMUST00000058825	protein_coding	19974	403180	Ccdc121rt1	coiled-coil domain containing 121, retrogene 1			0.589411
chr4	120667893	120668093	chr4:120667893-120668093	3.98927	2.71611	1.26144	2.15319	0.0313038	0.185566	201	*	Promoter (1-2kb)	8	120666572	120667820	1249	1	ENSMUSG00000070803	ENSMUST00000094814	protein_coding	1321	56222	Cited4	Cbp/p300-interacting transactivator, with Glu/Asp-rich carboxy-terminal domain, 4			0.589472
chr11	119028512	119028712	chr11:119028512-119028712	6.97681	2.71399	1.18299	2.29418	0.0217801	0.153712	201	*	Exon (ENSMUST00000026662/ENSMUSG00000025577, exon 5 of 5)	5	119023725	119028038	4314	1	ENSMUSG00000025577	ENSMUST00000139746	processed_transcript	4787	12416	Cbx2	chromobox 2			0.591146
chr8	70471676	70472011	chr8:70471676-70472011	10.3455	2.71364	0.845355	3.21006	0.00132707	0.0332831	336	*	Intron (ENSMUST00000066597/ENSMUSG00000055707, intron 1 of 2)	16	70450228	70476943	26716	2	ENSMUSG00000055707	ENSMUST00000066597	protein_coding	4932	234378	Klhl26	kelch-like 26			0.591179
chr2	25455825	25456247	chr2:25455825-25456247	13.6085	2.71316	0.804516	3.37241	0.000745122	0.0237403	423	*	Promoter (<=1kb)	13	25456838	25458776	1939	1	ENSMUSG00000015093	ENSMUST00000114265	protein_coding	-591	69454	Clic3	chloride intracellular channel 3			0.591654
chr9	44715488	44715946	chr9:44715488-44715946	12.7045	2.71212	0.816473	3.32175	0.000894555	0.0265181	459	*	Promoter (<=1kb)	9	44686308	44715623	29316	2	ENSMUSG00000048537	ENSMUST00000128326	protein_coding	0	102693	Phldb1	pleckstrin homology like domain, family B, member 1			0.592213
chr7	16834130	16834344	chr7:16834130-16834344	5.78356	2.71036	1.17932	2.29824	0.0215479	0.152798	215	*	Promoter (<=1kb)	4	16833165	16834652	1488	1	ENSMUSG00000030374	ENSMUST00000123510	retained_intron	965	97387	Strn4	striatin, calmodulin binding protein 4			0.592326
chr5	146676328	146676528	chr5:146676328-146676528	6.15824	2.70911	1.03328	2.62187	0.008745	0.0946376	201	*	Distal Intergenic	12	146734839	146758448	23610	2	ENSMUSG00000029640	ENSMUST00000138202	processed_transcript	81920	22217	Usp12	ubiquitin specific peptidase 12			0.592504
chr5	38154897	38155120	chr5:38154897-38155120	6.34013	2.7085	1.07556	2.51821	0.0117952	0.111453	224	*	Intron (ENSMUST00000031009/ENSMUSG00000029126, intron 3 of 4)	12	38137193	38159467	22275	2	ENSMUSG00000029126	ENSMUST00000031009	protein_coding	4347	18196	Nsg1	neuron specific gene family member 1			0.593127
chr3	127300889	127301154	chr3:127300889-127301154	4.76127	2.70805	1.26093	2.14766	0.0317406	0.187003	266	*	Intron (ENSMUST00000182008/ENSMUSG00000032826, intron 2 of 14)	1	126921612	127339152	417541	2	ENSMUSG00000032826	ENSMUST00000182112	protein_coding	37998	109676	Ank2	ankyrin 2, brain			0.594794
chr17	28177502	28178057	chr17:28177502-28178057	29.8918	2.70777	0.693399	3.90507	9.41991e-05	0.0067917	556	*	Promoter (<=1kb)	11	28177418	28205884	28467	1	ENSMUSG00000024220	ENSMUST00000002318	protein_coding	84	224656	Zfp523	zinc finger protein 523			0.595249
chr5	113119833	113120033	chr5:113119833-113120033	5.94247	2.70723	1.06407	2.54422	0.0109522	0.106902	201	*	Intron (ENSMUST00000050125/ENSMUSG00000051339, intron 1 of 7)	12	113075839	113081584	5746	2	ENSMUSG00000029352	ENSMUST00000119627	protein_coding	-38249	12962	Crybb3	crystallin, beta B3			0.595256
chr2	32978152	32978456	chr2:32978152-32978456	11.1507	2.70668	0.826835	3.27354	0.0010621	0.0294592	305	*	Intron (ENSMUST00000028129/ENSMUSG00000026791, intron 4 of 9)	13	32973585	32982017	8433	2	ENSMUSG00000026791	ENSMUST00000153484	protein_coding	3561	56017	Slc2a8	solute carrier family 2, (facilitated glucose transporter), member 8			0.596293
chr11	73013855	73014055	chr11:73013855-73014055	5.58233	2.70638	1.23199	2.19676	0.0280378	0.175044	201	*	Exon (ENSMUST00000021141/ENSMUSG00000020787, exon 11 of 12)	5	73009791	73015197	5407	1	ENSMUSG00000020787	ENSMUST00000148964	retained_intron	4064	18436	P2rx1	purinergic receptor P2X, ligand-gated ion channel, 1			0.596819
chr10	127736963	127737221	chr10:127736963-127737221	4.88469	2.70635	1.33455	2.02791	0.0425693	0.218998	259	*	Promoter (2-3kb)	15	127739538	127747335	7798	1	ENSMUSG00000044617	ENSMUST00000054287	protein_coding	-2317	320080	Zbtb39	zinc finger and BTB domain containing 39			0.598692
chr7	30493269	30493469	chr7:30493269-30493469	6.42854	2.70631	0.995601	2.71827	0.0065624	0.0806856	201	*	Promoter (<=1kb)	4	30493622	30513402	19781	1	ENSMUSG00000036892	ENSMUST00000058280	protein_coding	-153	56189	Prodh2	proline dehydrogenase (oxidase) 2			0.599286
chr12	26471554	26471754	chr12:26471554-26471754	6.86707	2.70473	1.12909	2.39549	0.0165983	0.133083	201	*	Promoter (2-3kb)	20	26469204	26479835	10632	1	ENSMUSG00000020638	ENSMUST00000020969	protein_coding	2350	22169	Cmpk2	cytidine/uridine monophosphate kinase 2			0.600232
chr11	114534949	114535149	chr11:114534949-114535149	5.98713	2.70281	1.32148	2.04528	0.0408271	0.214152	201	*	Distal Intergenic	5	114413401	114448860	35460	2	ENSMUSG00000062391	ENSMUST00000148405	lincRNA	-86089	319819	4932435O22Rik	RIKEN cDNA 4932435O22 gene			0.601699
chr11	35122676	35122973	chr11:35122676-35122973	16.4027	2.70219	0.645774	4.18443	2.85887e-05	0.00303647	298	*	Promoter (1-2kb)	5	35121224	35708507	587284	1	ENSMUSG00000056427	ENSMUST00000069837	protein_coding	1452	20564	Slit3	slit guidance ligand 3			0.601775
chr7	127711266	127711485	chr7:127711266-127711485	7.18795	2.70132	1.0571	2.5554	0.0106066	0.105216	220	*	Promoter (1-2kb)	4	127712736	127718185	5450	1	ENSMUSG00000042340	ENSMUST00000047393	protein_coding	-1251	13019	Ctf1	cardiotrophin 1			0.602172
chr1	93475965	93476299	chr1:93475965-93476299	10.5669	2.69958	0.955286	2.82594	0.00471419	0.0677152	335	*	Promoter (2-3kb)	19	93440688	93478377	37690	2	ENSMUSG00000034088	ENSMUST00000188165	protein_coding	2078	110611	Hdlbp	high density lipoprotein (HDL) binding protein			0.602313
chr2	25980128	25980328	chr2:25980128-25980328	4.6929	2.6965	1.18772	2.27032	0.0231881	0.158363	201	*	Promoter (2-3kb)	13	25965744	25983056	17313	2	ENSMUSG00000026933	ENSMUST00000127823	protein_coding	2728	227634	Camsap1	calmodulin regulated spectrin-associated protein 1			0.602959
chr4	129979688	129979888	chr4:129979688-129979888	6.03257	2.69585	1.12297	2.40066	0.0163657	0.132073	201	*	Distal Intergenic	8	129984870	130022633	37764	1	ENSMUSG00000028782	ENSMUST00000120204	protein_coding	-4982	230775	Adgrb2	adhesion G protein-coupled receptor B2			0.603959
chr5	113375457	113375925	chr5:113375457-113375925	18.5062	2.69489	0.633936	4.25104	2.12777e-05	0.00250768	469	*	Distal Intergenic	12	113357294	113357821	528	1	ENSMUSG00000053873	ENSMUST00000066573	protein_coding	18163	503692	Aym1	activator of yeast meiotic promoters 1
chr5	35853834	35854085	chr5:35853834-35854085	7.16891	2.69203	1.13334	2.37531	0.0175341	0.136916	252	*	Promoter (2-3kb)	12	35857066	35858186	1121	1	ENSMUSG00000029095	ENSMUST00000130209	processed_transcript	-2981	231148	Ablim2	actin-binding LIM protein 2			0.60551
chr19	57090354	57090554	chr19:57090354-57090554	7.19041	2.69127	1.01421	2.65358	0.00796436	0.0895656	201	*	Intron (ENSMUST00000079360/ENSMUSG00000025085, intron 6 of 25)	21	57036479	57118913	82435	2	ENSMUSG00000025085	ENSMUST00000111526	protein_coding	28359	226251	Ablim1	actin-binding LIM protein 1			0.605561
chr3	89522008	89522208	chr3:89522008-89522208	4.80262	2.6912	1.43212	1.87916	0.0602221	0.262991	201	*	Promoter (1-2kb)	1	89520164	89667761	147598	1	ENSMUSG00000000794	ENSMUST00000000811	protein_coding	1844	140493	Kcnn3	potassium intermediate/small conductance calcium-activated channel, subfamily N, member 3			0.605742
chr6	90450559	90450822	chr6:90450559-90450822	8.50062	2.68845	0.897079	2.9969	0.00272744	0.0501124	264	*	Distal Intergenic	6	90462576	90475238	12663	1	ENSMUSG00000030087	ENSMUST00000032174	protein_coding	-11754	66277	Klf15	Kruppel-like transcription factor 15			0.606414
chr11	77793296	77793612	chr11:77793296-77793612	16.7103	2.68823	0.746968	3.59886	0.000319619	0.014371	317	*	Intron (ENSMUST00000000645/ENSMUSG00000000631, intron 1 of 39)	5	77785453	77787747	2295	2	ENSMUSG00000069804	ENSMUST00000092883	protein_coding	-5549	791303	Gm10277	predicted gene 10277			0.607571
chr4	106788530	106788730	chr4:106788530-106788730	7.1852	2.68811	1.00951	2.66278	0.00774982	0.0882385	201	*	Intron (ENSMUST00000065253/ENSMUSG00000034853, intron 1 of 15)	8	106763406	106799790	36385	2	ENSMUSG00000034853	ENSMUST00000145061	protein_coding	11060	329910	Acot11	acyl-CoA thioesterase 11			0.607667
chr10	43474115	43474375	chr10:43474115-43474375	4.45946	2.68791	1.38012	1.94759	0.0514638	0.24207	261	*	Distal Intergenic	15	43479140	43515396	36257	1	ENSMUSG00000038214	ENSMUST00000167488	protein_coding	-4765	331623	Bend3	BEN domain containing 3			0.608543
chr15	79671829	79672029	chr15:79671829-79672029	4.30062	2.68693	1.28179	2.09623	0.0360617	0.200118	201	*	Promoter (<=1kb)	17	79671091	79672680	1590	1	ENSMUSG00000022427	ENSMUST00000127292	processed_transcript	738	223696	Tomm22	translocase of outer mitochondrial membrane 22			0.608662
chr5	112715165	112715365	chr5:112715165-112715365	10.17	2.68658	0.801736	3.35096	0.000805328	0.0248867	201	*	Intron (ENSMUST00000086617/ENSMUSG00000072720, intron 42 of 43)	12	112688878	112765931	77054	2	ENSMUSG00000072720	ENSMUST00000182189	processed_transcript	50566	74376	Myo18b	myosin XVIIIb			0.610104
chr17	31445296	31445585	chr17:31445296-31445585	14.3773	2.6862	0.705168	3.80931	0.000139353	0.00871001	290	*	Promoter (2-3kb)	11	31442932	31460191	17260	1	ENSMUSG00000041119	ENSMUST00000130547	retained_intron	2364	18585	Pde9a	phosphodiesterase 9A			0.610361
chr15	75882600	75882857	chr15:75882600-75882857	7.52691	2.68581	1.14216	2.35152	0.0186968	0.141713	258	*	Distal Intergenic	17	75884137	75888770	4634	2	ENSMUSG00000098678	ENSMUST00000184858	protein_coding	5913	223645	Mroh6	maestro heat-like repeat family member 6			0.610374
chr5	135071324	135072380	chr5:135071324-135072380	27.1049	2.68553	0.612019	4.38799	1.14404e-05	0.00158624	1057	*	Distal Intergenic	12	135072900	135078266	5367	2	ENSMUSG00000043614	ENSMUST00000067935	protein_coding	5886	194309	Vps37d	vacuolar protein sorting 37D			0.610817
chr2	174269342	174269542	chr2:174269342-174269542	5.57734	2.68542	1.28057	2.09705	0.0359888	0.199923	201	*	Promoter (1-2kb)	13	174267504	174267585	82	2	ENSMUSG00000065410	ENSMUST00000083476	miRNA	-1757	723832	Mir298	microRNA 298
chr7	80741257	80741640	chr7:80741257-80741640	12.1578	2.68532	0.838963	3.20076	0.00137067	0.033974	384	*	Intron (ENSMUST00000167377/ENSMUSG00000030536, intron 18 of 37)	4	80673270	80688877	15608	2	ENSMUSG00000030527	ENSMUST00000152668	retained_intron	-52380	70461	Crtc3	CREB regulated transcription coactivator 3			0.611809
chr6	48792615	48793050	chr6:48792615-48793050	13.2624	2.6851	0.825885	3.25118	0.00114926	0.0307361	436	*	Distal Intergenic	6	48765089	48766519	1431	2	ENSMUSG00000039264	ENSMUST00000038811	protein_coding	-26096	83408	Gimap3	GTPase, IMAP family member 3			0.612011
chr4	45083563	45084035	chr4:45083563-45084035	6.4424	2.68444	1.15107	2.33213	0.0196939	0.1458	473	*	Promoter (<=1kb)	8	45034247	45084604	50358	2	ENSMUSG00000048232	ENSMUST00000052236	protein_coding	569	269529	Fbxo10	F-box protein 10			0.612406
chr7	132492594	132492902	chr7:132492594-132492902	7.15848	2.68418	0.970723	2.76514	0.0056899	0.0747807	309	*	Intron (ENSMUST00000124096/ENSMUSG00000030849, intron 2 of 6)	4	132557475	132576398	18924	2	ENSMUSG00000030934	ENSMUST00000084500	protein_coding	83496	18242	Oat	ornithine aminotransferase			0.612763
chr7	126410139	126410454	chr7:126410139-126410454	3.71182	2.68392	1.68051	1.59708	0.110247	0.360864	316	*	Exon (ENSMUST00000032968/ENSMUSG00000030724, exon 12 of 15)	4	126408450	126414870	6421	2	ENSMUSG00000030724	ENSMUST00000032968	protein_coding	4416	12478	Cd19	CD19 antigen			0.613296
chr19	37881482	37881710	chr19:37881482-37881710	5.67384	2.6838	1.21363	2.21139	0.0270091	0.171711	229	*	Distal Intergenic	21	37899036	38043577	144542	2	ENSMUSG00000048612	ENSMUST00000041475	protein_coding	161867	226101	Myof	myoferlin			0.614009
chr2	157976247	157976447	chr2:157976247-157976447	6.00626	2.68303	1.21829	2.2023	0.0276442	0.17383	201	*	Distal Intergenic	13	157995280	158007212	11933	2	ENSMUSG00000027650	ENSMUST00000126541	processed_transcript	30765	75425	Tti1	TELO2 interacting protein 1			0.614869
chr15	76407739	76407939	chr15:76407739-76407939	5.87757	2.68219	1.11891	2.39715	0.016523	0.132731	201	*	Exon (ENSMUST00000092595/ENSMUSG00000022558, exon 7 of 31)	17	76392316	76452978	60663	1	ENSMUSG00000022558	ENSMUST00000159218	protein_coding	15423	223658	Mroh1	maestro heat-like repeat family member 1			0.615613
chr17	55998805	55999005	chr17:55998805-55999005	7.19535	2.68199	1.14567	2.34099	0.0192327	0.144117	201	*	Intron (ENSMUST00000043785/ENSMUSG00000038781, intron 9 of 12)	11	55997081	56005570	8490	2	ENSMUSG00000038781	ENSMUST00000043785	protein_coding	6565	106766	Stap2	signal transducing adaptor family member 2			0.615942
chr11	88909307	88909748	chr11:88909307-88909748	9.30062	2.68107	1.11304	2.40878	0.0160061	0.130799	442	*	Intron (ENSMUST00000139592/ENSMUSG00000087338, intron 2 of 4)	5	88905928	88936061	30134	1	ENSMUSG00000087338	ENSMUST00000139592	antisense	3379	73921	Scpep1os	serine carboxypeptidase 1, opposite strand			0.616492
chr2	165649816	165650016	chr2:165649816-165650016	5.89479	2.68061	1.13098	2.37016	0.0177803	0.137987	201	*	Intron (ENSMUST00000088132/ENSMUSG00000017897, intron 1 of 15)	13	165655298	165771727	116430	1	ENSMUSG00000017897	ENSMUST00000063433	protein_coding	-5282	14049	Eya2	EYA transcriptional coactivator and phosphatase 2			0.616693
chr14	33309098	33309436	chr14:33309098-33309436	7.33955	2.68014	0.991316	2.70362	0.00685892	0.0826313	339	*	Promoter (2-3kb)	14	33306118	33369932	63815	1	ENSMUSG00000063506	ENSMUST00000137590	processed_transcript	2980	239027	Arhgap22	Rho GTPase activating protein 22			0.616934
chr1	72535007	72535207	chr1:72535007-72535207	7.00168	2.67933	1.04643	2.56044	0.0104539	0.104388	201	*	Promoter (1-2kb)	19	72427112	72536930	109819	2	ENSMUSG00000039372	ENSMUST00000047786	protein_coding	1723	381270	Marchf4	membrane associated ring-CH-type finger 4			0.617537
chr8	108361367	108361567	chr8:108361367-108361567	6.0065	2.679	1.17724	2.27567	0.0228656	0.157311	201	*	Distal Intergenic	16	108703100	108800270	97171	1	ENSMUSG00000038872	ENSMUST00000188994	protein_coding	-341533	11906	Zfhx3	zinc finger homeobox 3			0.617905
chr17	64600111	64600604	chr17:64600111-64600604	7.12879	2.6788	1.09312	2.4506	0.014262	0.122909	494	*	Promoter (<=1kb)	11	64600736	64755110	154375	1	ENSMUSG00000024085	ENSMUST00000086723	protein_coding	-132	17158	Man2a1	mannosidase 2, alpha 1			0.618514
chr1	180485409	180485609	chr1:180485409-180485609	6.92276	2.6785	1.33153	2.01159	0.0442633	0.223577	201	*	Promoter (1-2kb)	19	180438329	180483504	45176	2	ENSMUSG00000053963	ENSMUST00000179826	protein_coding	-1905	381310	Stum	mechanosensory transduction mediator			0.618891
chr3	28261730	28262084	chr3:28261730-28262084	7.92606	2.67849	0.983131	2.72445	0.00644093	0.0798966	355	*	Promoter (1-2kb)	1	28263214	28670585	407372	1	ENSMUSG00000027692	ENSMUST00000160934	nonsense_mediated_decay	-1130	665113	Tnik	TRAF2 and NCK interacting kinase			0.619724
chr1	60180954	60181191	chr1:60180954-60181191	4.6701	2.67849	1.34532	1.99096	0.0464854	0.229697	238	*	Promoter (<=1kb)	19	60180812	60185898	5087	1	ENSMUSG00000073664	ENSMUST00000187195	retained_intron	142	269198	Nbeal1	neurobeachin like 1			0.620816
chr5	117746868	117747068	chr5:117746868-117747068	4.93556	2.67753	1.35636	1.97406	0.0483748	0.234452	201	*	Intron (ENSMUST00000180430/ENSMUSG00000061578, intron 15 of 20)	12	117781032	117867456	86425	1	ENSMUSG00000029361	ENSMUST00000138579	protein_coding	-33964	18125	Nos1	nitric oxide synthase 1, neuronal			0.621397
chr14	72887885	72888085	chr14:72887885-72888085	4.97031	2.67739	1.36916	1.9555	0.0505242	0.23996	201	*	Distal Intergenic	14	73029128	73049114	19987	2	ENSMUSG00000033470	ENSMUST00000044664	protein_coding	161029	70086	Cysltr2	cysteinyl leukotriene receptor 2			0.621733
chr6	97148147	97148418	chr6:97148147-97148418	8.65095	2.67717	0.895289	2.99029	0.00278712	0.0506997	272	*	Promoter (<=1kb)	6	97143980	97147794	3815	2	ENSMUSG00000035245	ENSMUST00000142553	protein_coding	-353	101351	Eogt	EGF domain specific O-linked N-acetylglucosamine transferase			0.621882
chr7	80994094	80994575	chr7:80994094-80994575	17.3892	2.67667	0.799353	3.34854	0.000812381	0.025012	482	*	Promoter (<=1kb)	4	80993681	81045164	51484	1	ENSMUSG00000005621	ENSMUST00000107353	protein_coding	413	233410	Zfp592	zinc finger protein 592			0.623132
chr15	66695780	66696273	chr15:66695780-66696273	8.58148	2.67489	1.17901	2.26875	0.0232835	0.158652	494	*	3' UTR	17	66701279	66715135	13857	1	ENSMUSG00000053469	ENSMUST00000167512	processed_transcript	-5006	21819	Tg	thyroglobulin			0.624414
chr9	63381399	63381599	chr9:63381399-63381599	4.81664	2.6738	1.46168	1.82926	0.0673607	0.279175	201	*	Distal Intergenic	9	63163769	63377902	214134	2	ENSMUSG00000058444	ENSMUST00000034920	protein_coding	-3497	23938	Map2k5	mitogen-activated protein kinase kinase 5			0.624446
chr13	58070584	58070831	chr13:58070584-58070831	6.84574	2.67336	1.0062	2.6569	0.0078864	0.089037	248	*	Intron (ENSMUST00000091583/ENSMUSG00000014164, intron 6 of 16)	7	58004957	58102428	97472	2	ENSMUSG00000014164	ENSMUST00000091583	protein_coding	31597	100503085	Klhl3	kelch-like 3			0.625053
chr15	83588397	83588641	chr15:83588397-83588641	3.6526	2.67333	1.46721	1.82205	0.0684476	0.281519	245	*	Promoter (1-2kb)	17	83581767	83586892	5126	2	ENSMUSG00000016757	ENSMUST00000134334	retained_intron	-1505	223723	Ttll12	tubulin tyrosine ligase-like family, member 12			0.627127
chr11	60413779	60414095	chr11:60413779-60414095	15.7345	2.67246	0.803703	3.32518	0.000883618	0.0263578	317	*	Promoter (2-3kb)	5	60401478	60417018	15541	2	ENSMUSG00000042709	ENSMUST00000145532	nonsense_mediated_decay	2923	246782	Atpaf2	ATP synthase mitochondrial F1 complex assembly factor 2			0.627204
chr16	34011109	34011343	chr16:34011109-34011343	5.73608	2.67114	1.17346	2.2763	0.0228282	0.157141	235	*	Intron (ENSMUST00000076810/ENSMUSG00000061751, intron 49 of 59)	3	33975163	33978726	3564	2	ENSMUSG00000061751	ENSMUST00000132002	retained_intron	-32383	545156	Kalrn	kalirin, RhoGEF kinase			0.627413
chr7	29161288	29161573	chr7:29161288-29161573	6.8313	2.67017	1.15777	2.30631	0.0210931	0.151164	286	*	3' UTR	4	29153393	29156234	2842	2	ENSMUSG00000030590	ENSMUST00000136256	protein_coding	-5054	73833	Fam98c	family with sequence similarity 98, member C			0.627542
chr6	121159749	121159949	chr6:121159749-121159949	4.92762	2.66923	1.56657	1.70387	0.0884059	0.320732	201	*	Distal Intergenic	6	121183667	121196185	12519	1	ENSMUSG00000067825	ENSMUST00000118234	protein_coding	-23718	74043	Pex26	peroxisomal biogenesis factor 26			0.628842
chr5	113140754	113141185	chr5:113140754-113141185	15.3925	2.66901	0.693875	3.84653	0.000119804	0.00790644	432	*	Intron (ENSMUST00000050125/ENSMUSG00000051339, intron 1 of 7)	12	113086323	113163351	77029	2	ENSMUSG00000051339	ENSMUST00000050125	protein_coding	22166	243219	2900026A02Rik	RIKEN cDNA 2900026A02 gene
chr5	110799236	110799623	chr5:110799236-110799623	5.66962	2.66641	1.02941	2.59023	0.00959123	0.0995417	388	*	Intron (ENSMUST00000031490/ENSMUSG00000029512, intron 3 of 27)	12	110784488	110810097	25610	2	ENSMUSG00000029512	ENSMUST00000031490	protein_coding	10474	22241	Ulk1	unc-51 like kinase 1			0.629593
chr13	52981675	52981875	chr13:52981675-52981875	9.61777	2.66495	1.08921	2.44669	0.0144173	0.123669	201	*	Promoter (<=1kb)	7	52967209	52981073	13865	2	ENSMUSG00000056749	ENSMUST00000071065	protein_coding	-602	18030	Nfil3	nuclear factor, interleukin 3, regulated			0.629714
chr5	146842076	146842276	chr5:146842076-146842276	5.91363	2.66279	1.41156	1.88642	0.0592382	0.260944	201	*	Promoter (2-3kb)	12	146845071	146847726	2656	1	ENSMUSG00000029641	ENSMUST00000031646	protein_coding	-2795	68895	Rasl11a	RAS-like, family 11, member A
chr4	152503675	152504062	chr4:152503675-152504062	8.70577	2.6622	0.930967	2.85961	0.0042416	0.0640809	388	*	Promoter (<=1kb)	8	152502914	152518257	15344	1	ENSMUSG00000039577	ENSMUST00000123635	processed_transcript	761	260305	Nphp4	nephronophthisis 4 (juvenile) homolog (human)			0.630534
chr5	124167321	124167723	chr5:124167321-124167723	9.7002	2.66187	0.873487	3.0474	0.00230828	0.0455593	403	*	Intron (ENSMUST00000086123/ENSMUSG00000029406, intron 1 of 23)	12	124143606	124185118	41513	2	ENSMUSG00000029406	ENSMUST00000161644	protein_coding	17395	19679	Pitpnm2	phosphatidylinositol transfer protein, membrane-associated 2			0.631105
chr7	45628995	45629258	chr7:45628995-45629258	10.811	2.66142	0.886576	3.00191	0.0026829	0.0497189	264	*	Promoter (1-2kb)	4	45627488	45639093	11606	1	ENSMUSG00000044562	ENSMUST00000057927	protein_coding	1507	69903	Rasip1	Ras interacting protein 1			0.631158
chr4	62305735	62306082	chr4:62305735-62306082	8.02402	2.66093	1.1207	2.37435	0.0175799	0.137088	348	*	Exon (ENSMUST00000084527/ENSMUSG00000066151, exon 24 of 28)	8	62291547	62297477	5931	1	ENSMUSG00000066152	ENSMUST00000107467	protein_coding	14188	20530	Slc31a2	solute carrier family 31, member 2			0.631211
chr2	128542248	128542479	chr2:128542248-128542479	8.3144	2.66066	0.902544	2.94796	0.00319881	0.0544699	232	*	Distal Intergenic	13	128557254	128558234	981	2	ENSMUSG00000082671	ENSMUST00000122132	processed_pseudogene	15755	383791	Gm14006	glyceraldehyde-3-phosphate dehydrogenase pseudogene			0.631808
chr8	70582775	70583071	chr8:70582775-70583071	10.3301	2.6602	0.976224	2.72499	0.0064304	0.0798063	297	*	Intron (ENSMUST00000093454/ENSMUSG00000070002, intron 5 of 11)	16	70594481	70597288	2808	1	ENSMUSG00000019139	ENSMUST00000019283	protein_coding	-11410	71780	Isyna1	myo-inositol 1-phosphate synthase A1			0.632397
chr5	139804692	139804892	chr5:139804692-139804892	9.26771	2.65936	0.997236	2.66673	0.0076593	0.0876936	201	*	3' UTR	12	139807267	139807980	714	2	ENSMUSG00000036687	ENSMUST00000132677	retained_intron	3088	231832	Tmem184a	transmembrane protein 184a			0.632903
chr18	38244509	38244709	chr18:38244509-38244709	5.45444	2.65846	1.24696	2.13194	0.0330114	0.191056	201	*	Promoter (<=1kb)	18	38244828	38245382	555	1	ENSMUSG00000066475	ENSMUST00000085340	processed_pseudogene	-119	118568354	LOC118568354	60S ribosomal protein L17-like			0.632977
chrX	102189125	102189745	chrX:102189125-102189745	9.10939	2.65738	1.13656	2.33809	0.0193828	0.14465	621	*	Promoter (<=1kb)	2	102184941	102189394	4454	2	ENSMUSG00000031320	ENSMUST00000033683	protein_coding	0	20102	Rps4x	ribosomal protein S4, X-linked			0.633197
chr2	156643521	156643821	chr2:156643521-156643821	6.9115	2.65719	1.08025	2.45978	0.0139022	0.121262	301	*	Intron (ENSMUST00000109567/ENSMUSG00000061689, intron 1 of 12)	13	156632825	156633468	644	2	ENSMUSG00000083498	ENSMUST00000118255	processed_pseudogene	-10053	100416181	Gm14172	predicted gene 14172			0.63321
chr6	117495428	117495706	chr6:117495428-117495706	7.02629	2.65654	1.27634	2.08137	0.0373998	0.204068	279	*	Distal Intergenic	6	117559697	117572329	12633	1	ENSMUSG00000054488	ENSMUST00000162741	lincRNA	-63991	330403	Gm9946	predicted gene 9946			0.633285
chr1	172062388	172062588	chr1:172062388-172062588	4.86303	2.65454	1.43385	1.85133	0.0641217	0.272041	201	*	Distal Intergenic	19	172052292	172057573	5282	2	ENSMUSG00000051251	ENSMUST00000059794	protein_coding	-4815	18071	Nhlh1	nescient helix loop helix 1			0.633801
chr5	28906747	28906947	chr5:28906747-28906947	4.63747	2.65435	1.34325	1.97607	0.0481471	0.233912	201	*	Intron (ENSMUST00000180878/ENSMUSG00000097726, intron 5 of 6)	12	29195992	29203135	7144	1	ENSMUSG00000029130	ENSMUST00000160888	protein_coding	-289045	56874	Rnf32	ring finger protein 32			0.634219
chr19	4261160	4261360	chr19:4261160-4261360	5.52364	2.6543	1.33079	1.99453	0.0460937	0.228527	201	*	Promoter (2-3kb)	21	4263818	4263878	61	2	ENSMUSG00000099290	ENSMUST00000184641	miRNA	2518	102465595	Mir6985	microRNA 6985
chr4	44729805	44730047	chr4:44729805-44730047	7.12136	2.65415	1.21223	2.18948	0.0285623	0.176793	243	*	Distal Intergenic	8	44531145	44710487	179343	2	ENSMUSG00000014030	ENSMUST00000014174	protein_coding	-19318	18507	Pax5	paired box 5			0.634804
chr14	17659162	17659444	chr14:17659162-17659444	8.17315	2.6534	1.06623	2.48859	0.0128251	0.116363	283	*	Promoter (1-2kb)	14	17660960	18036559	375600	1	ENSMUSG00000021779	ENSMUST00000022303	protein_coding	-1516	21834	Thrb	thyroid hormone receptor beta			0.634973
chr10	79825528	79825926	chr10:79825528-79825926	13.7218	2.65293	0.747969	3.54684	0.000389874	0.0161823	399	*	Promoter (2-3kb)	15	79822627	79830452	7826	1	ENSMUSG00000035852	ENSMUST00000046833	protein_coding	2901	78906	Misp	mitotic spindle positioning			0.636466
chr7	19295695	19295895	chr7:19295695-19295895	5.76972	2.65274	1.16613	2.27483	0.022916	0.157435	201	*	3' UTR	4	19291099	19296159	5061	1	ENSMUSG00000030401	ENSMUST00000108468	protein_coding	4596	20167	Rtn2	reticulon 2 (Z-band associated protein)			0.636754
chr10	9052027	9052227	chr10:9052027-9052227	4.7794	2.65146	1.57397	1.68457	0.092072	0.327857	201	*	Distal Intergenic	15	8722219	8886070	163852	2	ENSMUSG00000015305	ENSMUST00000015449	protein_coding	-165957	70097	Sash1	SAM and SH3 domain containing 1			0.636832
chr2	92454397	92454597	chr2:92454397-92454597	5.66147	2.65013	1.18321	2.23977	0.025106	0.165387	201	*	Exon (ENSMUST00000067631/ENSMUSG00000049922, exon 2 of 2)	13	92458686	92459709	1024	2	ENSMUSG00000049922	ENSMUST00000136718	protein_coding	5112	228368	Slc35c1	solute carrier family 35, member C1			0.636976
chr6	91788370	91788607	chr6:91788370-91788607	4.33414	2.64855	1.51455	1.74874	0.0803363	0.305463	238	*	5' UTR	6	91784730	91796244	11515	2	ENSMUSG00000030098	ENSMUST00000161545	nonsense_mediated_decay	7637	243547	Grip2	glutamate receptor interacting protein 2			0.637143
chr1	191025142	191025657	chr1:191025142-191025657	23.1671	2.64557	0.719156	3.67871	0.000234415	0.0118678	516	*	Promoter (<=1kb)	19	191025350	191026186	837	1	ENSMUSG00000097845	ENSMUST00000181050	antisense	0	100125339	A230020J21Rik	RIKEN cDNA A230020J21 gene			0.637285
chr5	112334220	112334448	chr5:112334220-112334448	5.72395	2.64532	1.25108	2.11442	0.0344791	0.195371	229	*	Promoter (1-2kb)	12	112335642	112337273	1632	1	ENSMUSG00000029345	ENSMUST00000126736	retained_intron	-1194	54723	Tfip11	tuftelin interacting protein 11			0.63738
chr8	117409399	117409860	chr8:117409399-117409860	13.4386	2.6452	0.796117	3.32263	0.000891726	0.0264839	462	*	Intron (ENSMUST00000095172/ENSMUSG00000034390, intron 3 of 20)	16	117453023	117453079	57	1	ENSMUSG00000099062	ENSMUST00000183991	miRNA	-43163	102466801	Mir7077	microRNA 7077			0.637696
chr11	94342038	94342238	chr11:94342038-94342238	8.20618	2.6422	1.09054	2.42283	0.0154002	0.128068	201	*	Downstream (<=300bp)	5	94338290	94340148	1859	1	ENSMUSG00000020864	ENSMUST00000124087	retained_intron	3748	71452	Ankrd40	ankyrin repeat domain 40			0.63776
chr5	111871122	111871471	chr5:111871122-111871471	10.2322	2.64123	1.00845	2.6191	0.00881627	0.0950564	350	*	Distal Intergenic	12	111734303	111761725	27423	2	ENSMUSG00000085271	ENSMUST00000129065	lincRNA	-109397	269683	E130006D01Rik	RIKEN cDNA E130006D01 gene			0.637786
chr17	26661575	26661775	chr17:26661575-26661775	6.62594	2.64107	1.14155	2.31359	0.0206902	0.149642	201	*	Distal Intergenic	11	26676396	26699644	23249	1	ENSMUSG00000015575	ENSMUST00000015719	protein_coding	-14621	11974	Atp6v0e	ATPase, H+ transporting, lysosomal V0 subunit E			0.638256
chr13	49146193	49146636	chr13:49146193-49146636	19.1967	2.64064	0.701894	3.76216	0.000168453	0.00971171	444	*	Promoter (<=1kb)	7	49036309	49147232	110924	2	ENSMUSG00000037989	ENSMUST00000162403	protein_coding	596	75607	Wnk2	WNK lysine deficient protein kinase 2			0.641218
chr9	56612792	56613118	chr9:56612792-56613118	9.70124	2.63971	0.890631	2.96386	0.00303802	0.0530513	327	*	Exon (ENSMUST00000181927/ENSMUSG00000097870, exon 3 of 3)	9	56606693	56614471	7779	1	ENSMUSG00000097870	ENSMUST00000181927	lincRNA	6099	102634011	Gm26868	predicted gene, 26868			0.641951
chr5	110270457	110270955	chr5:110270457-110270955	11.2716	2.63864	1.00035	2.63771	0.00834674	0.0921336	499	*	Promoter (<=1kb)	12	110259130	110269913	10784	2	ENSMUSG00000029500	ENSMUST00000112505	protein_coding	-544	72542	Pgam5	phosphoglycerate mutase family member 5			0.642613
chr11	52321114	52321418	chr11:52321114-52321418	10.101	2.63846	1.07545	2.45334	0.0141536	0.122335	305	*	Distal Intergenic	5	52253236	52283014	29779	2	ENSMUSG00000000782	ENSMUST00000109071	protein_coding	-38100	21414	Tcf7	transcription factor 7, T cell specific			0.642961
chr2	168913076	168913351	chr2:168913076-168913351	7.08674	2.63675	1.14132	2.31027	0.0208733	0.150401	276	*	Promoter (<=1kb)	13	168906842	168912633	5792	2	ENSMUSG00000027551	ENSMUST00000124599	protein_coding	-443	22722	Zfp64	zinc finger protein 64			0.642987
chr2	29822846	29823046	chr2:29822846-29823046	6.0412	2.63576	1.11672	2.36026	0.0182623	0.139943	201	*	Promoter (2-3kb)	13	29820075	29843145	23071	1	ENSMUSG00000069020	ENSMUST00000149379	processed_transcript	2771	68205	Urm1	ubiquitin related modifier 1			0.64302
chr10	128194752	128195033	chr10:128194752-128195033	8.34047	2.63575	1.02749	2.56522	0.0103109	0.103649	282	*	Promoter (<=1kb)	15	128194806	128199815	5010	1	ENSMUSG00000044005	ENSMUST00000152928	retained_intron	0	216456	Gls2	glutaminase 2 (liver, mitochondrial)			0.643021
chr11	93996242	93996961	chr11:93996242-93996961	24.2985	2.63519	0.58578	4.49859	6.84045e-06	0.00109598	720	*	Promoter (<=1kb)	5	93996103	94126085	129983	1	ENSMUSG00000020859	ENSMUST00000041956	protein_coding	139	70834	Spag9	sperm associated antigen 9			0.643156
chr3	88422960	88423160	chr3:88422960-88423160	6.33327	2.63355	1.0728	2.45485	0.0140943	0.122069	201	*	Promoter (1-2kb)	1	88410498	88425107	14610	2	ENSMUSG00000050144	ENSMUST00000168755	protein_coding	1947	229517	Slc25a44	solute carrier family 25, member 44			0.64321
chr2	25586182	25586504	chr2:25586182-25586504	7.98994	2.63328	1.00143	2.62952	0.00855057	0.0934489	323	*	Promoter (<=1kb)	13	25585189	25585823	635	2	ENSMUSG00000015087	ENSMUST00000135084	processed_transcript	-359	227624	Rabl6	RAB, member RAS oncogene family-like 6
chr15	86028137	86028337	chr15:86028137-86028337	5.75601	2.63303	1.16526	2.25962	0.0238452	0.160772	201	*	Intron (ENSMUST00000016172/ENSMUSG00000016028, intron 1 of 34)	17	85898758	86033777	135020	2	ENSMUSG00000016028	ENSMUST00000016172	protein_coding	5440	12614	Celsr1	cadherin, EGF LAG seven-pass G-type receptor 1			0.645045
chr3	101349127	101349363	chr3:101349127-101349363	3.92529	2.63279	1.43424	1.83566	0.0664073	0.277107	237	*	Distal Intergenic	1	101377125	101463059	85935	1	ENSMUSG00000042035	ENSMUST00000043983	protein_coding	-27762	78908	Igsf3	immunoglobulin superfamily, member 3			0.64505
chr5	142438571	142438934	chr5:142438571-142438934	8.94681	2.63258	0.993259	2.65044	0.00803859	0.0899883	364	*	Intron (ENSMUST00000072837/ENSMUSG00000056493, intron 2 of 8)	12	142463931	142478715	14785	1	ENSMUSG00000039623	ENSMUST00000038699	protein_coding	-24997	231855	Ap5z1	adaptor-related protein complex 5, zeta 1 subunit			0.646016
chr7	126980571	126981021	chr7:126980571-126981021	11.728	2.63202	0.840665	3.13087	0.00174287	0.0390532	451	*	Downstream (<=300bp)	4	126976349	126980499	4151	1	ENSMUSG00000030682	ENSMUST00000032920	protein_coding	4222	52858	Cdipt	CDP-diacylglycerol--inositol 3-phosphatidyltransferase			0.6461
chr17	83169557	83169930	chr17:83169557-83169930	3.80806	2.63159	1.28023	2.05556	0.0398253	0.211259	374	*	Distal Intergenic	11	83215292	83225070	9779	1	ENSMUSG00000024247	ENSMUST00000170794	protein_coding	-45362	106522	Pkdcc	protein kinase domain containing, cytoplasmic			0.646969
chr8	31105935	31106135	chr8:31105935-31106135	5.48756	2.63151	1.30658	2.01404	0.0440053	0.222902	201	*	Distal Intergenic	16	31111820	31131482	19663	1	ENSMUSG00000039328	ENSMUST00000046941	protein_coding	-5685	68867	Rnf122	ring finger protein 122			0.647067
chr10	79656408	79656910	chr10:79656408-79656910	11.3479	2.6314	0.879781	2.99097	0.00278089	0.0506541	503	*	Distal Intergenic	15	79664574	79668536	3963	1	ENSMUSG00000020310	ENSMUST00000020554	protein_coding	-7664	17123	Madcam1	mucosal vascular addressin cell adhesion molecule 1			0.647129
chr18	34862068	34862317	chr18:34862068-34862317	4.79526	2.63045	1.21182	2.17065	0.0299573	0.181594	250	*	Promoter (<=1kb)	18	34861207	34864956	3750	1	ENSMUSG00000038418	ENSMUST00000165033	protein_coding	861	13653	Egr1	early growth response 1			0.647439
chr11	59448406	59448606	chr11:59448406-59448606	4.28022	2.62906	1.28357	2.04824	0.0405363	0.213258	201	*	Promoter (<=1kb)	5	59438256	59447491	9236	2	ENSMUSG00000009894	ENSMUST00000145550	protein_coding	-915	67826	Snap47	synaptosomal-associated protein, 47			0.647643
chr16	17102277	17102477	chr16:17102277-17102477	5.75538	2.62877	1.33788	1.96487	0.0494291	0.237243	201	*	Promoter (1-2kb)	3	17092847	17103627	10781	2	ENSMUSG00000022771	ENSMUST00000124030	retained_intron	1150	66053	Ppil2	peptidylprolyl isomerase (cyclophilin)-like 2			0.648654
chr9	90164718	90165312	chr9:90164718-90165312	14.289	2.62814	0.853284	3.08002	0.00206983	0.0428829	595	*	Promoter (1-2kb)	9	90163226	90200102	36877	1	ENSMUSG00000032363	ENSMUST00000113060	protein_coding	1492	108153	Adamts7	ADAM metallopeptidase with thrombospondin type 1 motif 7			0.648735
chr5	130612278	130612478	chr5:130612278-130612478	5.83609	2.62795	1.21822	2.15721	0.0309895	0.184701	201	*	Intron (ENSMUST00000086029/ENSMUSG00000060371, intron 3 of 6)	12	130448801	130840645	391845	1	ENSMUSG00000060371	ENSMUST00000111288	protein_coding	163477	140904	Caln1	calneuron 1			0.649805
chr19	12499863	12500063	chr19:12499863-12500063	4.78284	2.62749	1.42762	1.84047	0.0656997	0.275618	201	*	Promoter (1-2kb)	21	12466341	12501996	35656	2	ENSMUSG00000039982	ENSMUST00000045521	protein_coding	1933	207521	Dtx4	deltex 4, E3 ubiquitin ligase			0.650003
chr1	119402184	119402409	chr1:119402184-119402409	4.27093	2.62644	1.55601	1.68793	0.0914246	0.326599	226	*	Distal Intergenic	19	119415465	119422248	6784	2	ENSMUSG00000037035	ENSMUST00000038765	protein_coding	19839	16324	Inhbb	inhibin beta-B			0.650672
chr17	25418241	25419020	chr17:25418241-25419020	18.2786	2.62613	0.669394	3.92314	8.7404e-05	0.00649668	780	*	Intron (ENSMUST00000078496/ENSMUSG00000024112, intron 2 of 34)	11	25397625	25433278	35654	2	ENSMUSG00000024112	ENSMUST00000159623	protein_coding	14258	58226	Cacna1h	calcium channel, voltage-dependent, T type, alpha 1H subunit			0.651394
chr5	123297439	123297639	chr5:123297439-123297639	7.39179	2.62565	0.959816	2.73558	0.00622713	0.0782649	201	*	3' UTR	12	123293901	123326630	32730	1	ENSMUSG00000029442	ENSMUST00000069311	protein_coding	3538	269701	Cfap251	cilia and flagella associated protein 251			0.651449
chr15	98910429	98910629	chr15:98910429-98910629	7.2316	2.62556	1.43525	1.82935	0.0673478	0.279166	201	*	Promoter (<=1kb)	17	98907880	98909460	1581	2	ENSMUSG00000022999	ENSMUST00000135051	retained_intron	-969	74775	Lmbr1l	limb region 1 like			0.652028
chr5	112056915	112057260	chr5:112056915-112057260	8.54376	2.6254	0.901272	2.91299	0.00357983	0.0582086	346	*	Distal Intergenic	12	112206763	112210002	3240	1	ENSMUSG00000101683	ENSMUST00000186834	lincRNA	-149503	75569	1700028D13Rik	RIKEN cDNA 1700028D13 gene			0.652258
chr9	58439622	58439829	chr9:58439622-58439829	6.11414	2.62521	1.24655	2.10598	0.0352057	0.197642	208	*	Distal Intergenic	9	58455173	58469623	14451	1	ENSMUSG00000097651	ENSMUST00000181967	lincRNA	-15344	74879	4930461G14Rik	RIKEN cDNA 4930461G14 gene			0.654912
chr19	14435135	14435603	chr19:14435135-14435603	10.8387	2.62508	1.05597	2.48594	0.012921	0.116902	469	*	Distal Intergenic	21	14448072	14597983	149912	2	ENSMUSG00000024642	ENSMUST00000052011	protein_coding	162380	21888	Tle4	transducin-like enhancer of split 4			0.65587
chr7	83809063	83809371	chr7:83809063-83809371	7.57677	2.62486	0.99416	2.64028	0.00828385	0.0917036	309	*	Distal Intergenic	4	83775617	83794880	19264	2	ENSMUSG00000011154	ENSMUST00000011298	protein_coding	-14183	75556	Cfap161	cilia and flagella associated protein 161			0.655873
chr12	29821428	29821628	chr12:29821428-29821628	6.2806	2.62351	1.03687	2.53022	0.0113992	0.109369	201	*	Intron (ENSMUST00000021009/ENSMUSG00000061911, intron 9 of 24)	20	29938036	30017658	79623	1	ENSMUSG00000020674	ENSMUST00000122328	protein_coding	-116408	69675	Pxdn	peroxidasin			0.655956
chr9	57459169	57459452	chr9:57459169-57459452	12.6413	2.62345	0.874392	3.00031	0.00269705	0.0498909	284	*	Intron (ENSMUST00000046587/ENSMUSG00000040722, intron 1 of 6)	9	57441328	57468024	26697	2	ENSMUSG00000040722	ENSMUST00000046587	protein_coding	8572	56807	Scamp5	secretory carrier membrane protein 5			0.65617
chr14	25504638	25504838	chr14:25504638-25504838	8.30709	2.62053	1.15579	2.26731	0.0233714	0.158977	201	*	Intron (ENSMUST00000007961/ENSMUSG00000007817, intron 2 of 23)	14	25534439	25534523	85	1	ENSMUSG00000093081	ENSMUST00000175340	miRNA	-29601	100526533	Mir3075	microRNA 3075			0.656437
chr6	37353421	37353649	chr6:37353421-37353649	6.40081	2.6187	1.30666	2.00412	0.0450575	0.225682	229	*	Exon (ENSMUST00000041093/ENSMUSG00000038648, exon 8 of 12)	6	37334292	37336535	2244	2	ENSMUSG00000038648	ENSMUST00000128534	processed_transcript	-16886	208647	Creb3l2	cAMP responsive element binding protein 3-like 2
chr9	72133378	72133786	chr9:72133378-72133786	10.2521	2.61844	1.00552	2.60408	0.00921221	0.097297	409	*	Distal Intergenic	9	72128587	72129391	805	1	ENSMUSG00000099253	ENSMUST00000184700	processed_pseudogene	4791	665959	Gm7863	ribosomal protein L7A pseudogene			0.656977
chr11	71966161	71966440	chr11:71966161-71966440	8.36394	2.61663	1.06426	2.45864	0.0139463	0.121482	280	*	Distal Intergenic	5	71928471	71940122	11652	2	ENSMUSG00000085528	ENSMUST00000128489	lincRNA	-26039	73816	4930401O10Rik	RIKEN cDNA 4930401O10 gene
chr5	100083311	100083724	chr5:100083311-100083724	19.0845	2.61654	0.601166	4.35244	1.3463e-05	0.00179169	414	*	Exon (ENSMUST00000063192/ENSMUSG00000050640, exon 7 of 8)	12	100077962	100095149	17188	1	ENSMUSG00000086259	ENSMUST00000143245	antisense	5349	76003	Tmem150cos	transmembrane protein 150C, opposite strand			0.657414
chr5	24756092	24756544	chr5:24756092-24756544	10.343	2.61652	1.09868	2.38151	0.0172417	0.135798	453	*	Promoter (1-2kb)	12	24751003	24758008	7006	2	ENSMUSG00000038135	ENSMUST00000047119	protein_coding	1464	214301	Crygn	crystallin, gamma N			0.658257
chr10	53595590	53595790	chr10:53595590-53595790	5.90139	2.6156	1.51766	1.72345	0.0848072	0.314024	201	*	Promoter (1-2kb)	15	53596961	53609213	12253	1	ENSMUSG00000019857	ENSMUST00000020004	protein_coding	-1171	66403	Asf1a	anti-silencing function 1A histone chaperone			0.658921
chr5	118649930	118650201	chr5:118649930-118650201	11.1431	2.61508	0.856843	3.05199	0.00227331	0.0452333	272	*	Intron (ENSMUST00000100816/ENSMUSG00000018076, intron 2 of 30)	12	118560719	118765435	204717	1	ENSMUSG00000018076	ENSMUST00000100816	protein_coding	89211	76199	Med13l	mediator complex subunit 13-like			0.659485
chr12	107963402	107963602	chr12:107963402-107963602	6.8303	2.61459	1.10608	2.36383	0.0180872	0.139264	201	*	Intron (ENSMUST00000066060/ENSMUSG00000048251, intron 3 of 3)	20	107915222	108003414	88193	2	ENSMUSG00000048251	ENSMUST00000109887	protein_coding	39812	58208	Bcl11b	B cell leukemia/lymphoma 11B			0.660827
chr3	95636531	95636814	chr3:95636531-95636814	6.28708	2.61052	1.40077	1.86362	0.0623744	0.267951	284	*	Distal Intergenic	1	95624980	95630493	5514	1	ENSMUSG00000038619	ENSMUST00000037983	protein_coding	11551	56205	Ensa	endosulfine alpha			0.661314
chr7	28573035	28573373	chr7:28573035-28573373	6.92273	2.61041	1.11875	2.33332	0.0196313	0.145561	339	*	Intron (ENSMUST00000040531/ENSMUSG00000030602, intron 1 of 12)	4	28558821	28568237	9417	2	ENSMUSG00000030602	ENSMUST00000032823	protein_coding	-4798	70584	Pak4	p21 (RAC1) activated kinase 4			0.661575
chr11	72091909	72092308	chr11:72091909-72092308	9.98329	2.61002	1.12578	2.3184	0.0204276	0.148597	400	*	Intron (ENSMUST00000075258/ENSMUSG00000040543, intron 4 of 19)	5	72057645	72061561	3917	2	ENSMUSG00000040543	ENSMUST00000132781	retained_intron	-30348	327958	Pitpnm3	PITPNM family member 3
chr9	57505604	57505809	chr9:57505604-57505809	6.80594	2.60887	1.05333	2.47679	0.0132572	0.11851	206	*	Promoter (1-2kb)	9	57504102	57505447	1346	1	ENSMUSG00000062309	ENSMUST00000080514	protein_coding	1502	102614	Rpp25	ribonuclease P/MRP 25 subunit			0.662052
chr16	4723385	4723661	chr16:4723385-4723661	6.97106	2.60713	1.08702	2.39843	0.0164657	0.13247	277	*	Promoter (2-3kb)	3	4726361	4764848	38488	1	ENSMUSG00000004070	ENSMUST00000154117	protein_coding	-2700	15369	Hmox2	heme oxygenase 2
chr10	80304314	80304514	chr10:80304314-80304514	6.64712	2.60489	1.03006	2.52887	0.0114429	0.109609	201	*	Promoter (2-3kb)	15	80301820	80318256	16437	1	ENSMUSG00000020135	ENSMUST00000020349	protein_coding	2494	23805	Apc2	APC regulator of WNT signaling pathway 2			0.663804
chr12	31351369	31351602	chr12:31351369-31351602	9.60063	2.6044	0.814723	3.19667	0.00139024	0.0342387	234	*	Promoter (<=1kb)	20	31331564	31351437	19874	2	ENSMUSG00000020664	ENSMUST00000110857	protein_coding	0	13382	Dld	dihydrolipoamide dehydrogenase			0.664342
chr5	27722591	27722893	chr5:27722591-27722893	8.16459	2.60435	0.964363	2.70059	0.00692166	0.0831084	303	*	Exon (ENSMUST00000071500/ENSMUSG00000061576, exon 23 of 26)	12	27740667	27791339	50673	2	ENSMUSG00000002221	ENSMUST00000002291	protein_coding	68446	55982	Paxip1	PAX interacting (with transcription-activation domain) protein 1
chr2	138256377	138256723	chr2:138256377-138256723	5.5337	2.60385	1.38232	1.88368	0.0596085	0.261635	347	*	Promoter (<=1kb)	13	138256565	138287422	30858	1	ENSMUSG00000062098	ENSMUST00000091556	protein_coding	0	228662	Btbd3	BTB domain containing 3			0.664986
chr15	98726157	98726396	chr15:98726157-98726396	10.4749	2.60375	0.888577	2.93025	0.00338686	0.0563797	240	*	Promoter (1-2kb)	17	98724373	98728198	3826	2	ENSMUSG00000003355	ENSMUST00000003445	protein_coding	1802	66120	Fkbp11	FK506 binding protein 11
chr5	117801785	117801985	chr5:117801785-117801985	5.04129	2.60328	1.35499	1.92125	0.0547004	0.250179	201	*	Intron (ENSMUST00000124194/ENSMUSG00000029361, intron 1 of 3)	12	117781055	117867086	86032	1	ENSMUSG00000029361	ENSMUST00000124194	processed_transcript	20730	18125	Nos1	nitric oxide synthase 1, neuronal			0.666475
chr2	92920904	92921182	chr2:92920904-92921182	7.0916	2.60098	1.24112	2.09567	0.0361111	0.200247	279	*	Intron (ENSMUST00000028648/ENSMUSG00000027220, intron 1 of 5)	13	92915098	92956058	40961	1	ENSMUSG00000027220	ENSMUST00000028648	protein_coding	5806	80976	Syt13	synaptotagmin XIII			0.667743
chr4	125456287	125456487	chr4:125456287-125456487	4.8798	2.60055	1.28105	2.03002	0.0423544	0.218287	201	*	Distal Intergenic	8	125490700	125714173	223474	1	ENSMUSG00000001985	ENSMUST00000030676	protein_coding	-34213	14807	Grik3	glutamate receptor, ionotropic, kainate 3			0.668251
chr1	136095185	136095385	chr1:136095185-136095385	6.45066	2.60037	1.1028	2.35797	0.0183754	0.14032	201	*	Intron (ENSMUST00000112064/ENSMUSG00000026407, intron 20 of 43)	19	136105406	136112058	6653	1	ENSMUSG00000026407	ENSMUST00000161700	retained_intron	-10021	12292	Cacna1s	calcium channel, voltage-dependent, L type, alpha 1S subunit			0.668336
chr17	65914356	65914556	chr17:65914356-65914556	4.58614	2.59966	1.32703	1.959	0.0501127	0.238896	201	*	Distal Intergenic	11	65848433	65885755	37323	2	ENSMUSG00000024096	ENSMUST00000166543	protein_coding	-28601	19765	Ralbp1	ralA binding protein 1			0.668523
chr11	81519741	81520272	chr11:81519741-81520272	15.0635	2.59958	0.678109	3.83357	0.000126297	0.00817579	532	*	Intron (ENSMUST00000066197/ENSMUSG00000020704, intron 1 of 9)	5	81572655	81573473	819	2	ENSMUSG00000080980	ENSMUST00000117522	processed_pseudogene	53201	237880	1700071K01Rik	RIKEN cDNA 1700071K01 gene			0.668696
chr5	148341842	148342408	chr5:148341842-148342408	17.3699	2.59952	0.698609	3.721	0.000198436	0.010762	567	*	Exon (ENSMUST00000048116/ENSMUSG00000041313, exon 7 of 13)	12	148352153	148371546	19394	2	ENSMUSG00000041313	ENSMUST00000138596	protein_coding	29138	11987	Slc7a1	solute carrier family 7 (cationic amino acid transporter, y+ system), member 1			0.669362
chr19	38258595	38258800	chr19:38258595-38258800	4.45479	2.59944	1.32609	1.96023	0.049969	0.238636	206	*	Distal Intergenic	21	38264782	38308939	44158	1	ENSMUSG00000067242	ENSMUST00000087252	protein_coding	-5982	56839	Lgi1	leucine-rich repeat LGI family, member 1			0.669493
chr5	125021559	125021759	chr5:125021559-125021759	9.04435	2.5989	0.96005	2.70705	0.00678841	0.0821617	201	*	Promoter (1-2kb)	12	125018233	125023220	4988	2	ENSMUSG00000029478	ENSMUST00000144354	retained_intron	1461	20602	Ncor2	nuclear receptor co-repressor 2			0.6696
chr19	5690898	5691398	chr19:5690898-5691398	19.2811	2.59826	0.713577	3.64118	0.000271388	0.0129937	501	*	Promoter (1-2kb)	21	5689131	5702862	13732	1	ENSMUSG00000004054	ENSMUST00000004156	protein_coding	1767	26403	Map3k11	mitogen-activated protein kinase kinase kinase 11			0.669656
chr13	57748161	57748361	chr13:57748161-57748361	5.96139	2.5968	1.15042	2.25726	0.0239916	0.161431	201	*	Intron (ENSMUST00000172326/ENSMUSG00000056222, intron 1 of 9)	7	57429295	57907587	478293	2	ENSMUSG00000056222	ENSMUST00000172326	protein_coding	159226	20745	Spock1	sparc/osteonectin, cwcv and kazal-like domains proteoglycan 1			0.67011
chr4	107833809	107834009	chr4:107833809-107834009	4.97959	2.59522	1.19854	2.16531	0.0303637	0.182882	201	*	Promoter (2-3kb)	8	107830985	107876840	45856	1	ENSMUSG00000028613	ENSMUST00000106731	protein_coding	2824	16975	Lrp8	low density lipoprotein receptor-related protein 8, apolipoprotein e receptor			0.670513
chr15	79014843	79015043	chr15:79014843-79015043	6.62438	2.59426	1.18391	2.19127	0.0284323	0.176441	201	*	Distal Intergenic	17	79002223	79002284	62	1	ENSMUSG00000099180	ENSMUST00000183598	miRNA	12620	102465577	Mir6956	microRNA 6956			0.670982
chr14	39470939	39471548	chr14:39470939-39471548	23.0033	2.59363	0.676371	3.83463	0.000125754	0.00814668	610	*	Promoter (1-2kb)	14	39009187	39472666	463480	2	ENSMUSG00000041014	ENSMUST00000176122	retained_intron	1118	18183	Nrg3	neuregulin 3			0.671644
chr18	80215673	80215928	chr18:80215673-80215928	4.05112	2.59148	1.25886	2.0586	0.0395328	0.210581	256	*	Promoter (<=1kb)	18	80215380	80222338	6959	1	ENSMUSG00000057130	ENSMUST00000130675	processed_transcript	293	27366	Txnl4a	thioredoxin-like 4A			0.672131
chr19	47820743	47820943	chr19:47820743-47820943	6.89052	2.59078	1.22931	2.1075	0.0350742	0.197257	201	*	Intron (ENSMUST00000026048/ENSMUSG00000044948, intron 5 of 13)	21	47794851	47812146	17296	2	ENSMUSG00000044948	ENSMUST00000160970	processed_transcript	-8597	100048534	Cfap43	cilia and flagella associated protein 43			0.672631
chr8	124783971	124784171	chr8:124783971-124784171	6.30709	2.59065	1.46777	1.76502	0.0775602	0.300145	201	*	Distal Intergenic	16	124793019	124834702	41684	1	ENSMUSG00000036913	ENSMUST00000167588	protein_coding	-8848	330863	Trim67	tripartite motif-containing 67			0.672759
chr19	21038631	21038831	chr19:21038631-21038831	6.0194	2.59026	1.14259	2.26701	0.0233898	0.159017	201	*	Distal Intergenic	21	20783458	20954202	170745	2	ENSMUSG00000024749	ENSMUST00000039500	protein_coding	-84429	13409	Tmc1	transmembrane channel-like gene family 1
chr5	30618649	30618973	chr5:30618649-30618973	7.50176	2.58946	1.20112	2.15586	0.0310945	0.184983	325	*	Intron (ENSMUST00000066295/ENSMUSG00000049265, intron 1 of 1)	12	30647933	30659731	11799	1	ENSMUSG00000029175	ENSMUST00000062962	protein_coding	-28960	74919	Slc35f6	solute carrier family 35, member F6			0.673776
chr5	114265868	114266075	chr5:114265868-114266075	7.44472	2.58772	0.973269	2.65879	0.00784212	0.0888109	208	*	Promoter (2-3kb)	12	114255581	114263120	7540	2	ENSMUSG00000042002	ENSMUST00000129530	nonsense_mediated_decay	-2748	116810	Foxn4	forkhead box N4			0.673879
chr8	119428159	119428802	chr8:119428159-119428802	14.5677	2.58687	0.746476	3.46544	0.000529357	0.0195489	644	*	Distal Intergenic	16	119434124	119443077	8954	1	ENSMUSG00000074063	ENSMUST00000131448	protein_coding	-5322	71839	Osgin1	oxidative stress induced growth inhibitor 1
chr9	57696062	57696262	chr9:57696062-57696262	5.05635	2.58592	1.1897	2.17358	0.0297368	0.180828	201	*	Promoter (1-2kb)	9	57697613	57703822	6210	1	ENSMUSG00000032315	ENSMUST00000034865	protein_coding	-1351	13076	Cyp1a1	cytochrome P450, family 1, subfamily a, polypeptide 1
chr10	59288573	59288773	chr10:59288573-59288773	6.72842	2.58554	1.09822	2.3543	0.0185577	0.141166	201	*	Distal Intergenic	15	59323296	59373304	50009	1	ENSMUSG00000019916	ENSMUST00000009789	protein_coding	-34523	18451	P4ha1	procollagen-proline, 2-oxoglutarate 4-dioxygenase (proline 4-hydroxylase), alpha 1 polypeptide			0.675281
chr14	22019697	22020048	chr14:22019697-22020048	10.5635	2.58554	0.820867	3.14977	0.00163399	0.0375683	352	*	Promoter (<=1kb)	14	22019712	23056085	1036374	1	ENSMUSG00000063458	ENSMUST00000075639	protein_coding	0	76633	Lrmda	leucine rich melanocyte differentiation associated			0.675574
chr2	27470136	27470336	chr2:27470136-27470336	8.49812	2.58367	0.927761	2.78485	0.00535531	0.0724897	201	*	Intron (ENSMUST00000028282/ENSMUSG00000026918, intron 1 of 11)	13	27463999	27475181	11183	2	ENSMUSG00000026918	ENSMUST00000126059	processed_transcript	4845	67382	Brd3	bromodomain containing 3			0.675599
chr12	103398316	103398528	chr12:103398316-103398528	6.63884	2.58316	1.0193	2.53425	0.0112688	0.108697	213	*	Intron (ENSMUST00000021620/ENSMUSG00000021203, intron 1 of 5)	20	103392654	103406350	13697	1	ENSMUSG00000021203	ENSMUST00000179684	protein_coding	5662	68149	Otub2	OTU domain, ubiquitin aldehyde binding 2			0.676058
chr11	69663103	69663555	chr11:69663103-69663555	18.2259	2.58316	0.698319	3.69911	0.000216361	0.0112751	453	*	Promoter (<=1kb)	5	69663043	69663125	83	1	ENSMUSG00000088752	ENSMUST00000158127	miRNA	60	100316840	Mir1934	microRNA 1934			0.676809
chr17	34111086	34111318	chr17:34111086-34111318	8.5164	2.58266	1.04958	2.46065	0.0138684	0.121175	233	*	Promoter (2-3kb)	11	34112684	34113732	1049	2	ENSMUSG00000024335	ENSMUST00000142570	retained_intron	2414	14312	Brd2	bromodomain containing 2			0.677391
chr9	110316740	110317581	chr9:110316740-110317581	28.1376	2.58263	0.568882	4.53983	5.62986e-06	0.000946565	842	*	Intron (ENSMUST00000068071/ENSMUSG00000054836, intron 5 of 6)	9	110305192	110322092	16901	1	ENSMUSG00000054836	ENSMUST00000068071	protein_coding	11548	72341	Elp6	elongator acetyltransferase complex subunit 6
chr8	119455310	119455608	chr8:119455310-119455608	9.6936	2.58235	1.2103	2.13365	0.0328715	0.190616	299	*	Promoter (2-3kb)	16	119452432	119470945	18514	1	ENSMUSG00000031837	ENSMUST00000148328	protein_coding	2878	117148	Necab2	N-terminal EF-hand calcium binding protein 2			0.678687
chr11	78553228	78553428	chr11:78553228-78553428	10.9386	2.58229	0.900349	2.8681	0.00412939	0.0630619	201	*	Promoter (2-3kb)	5	78541817	78550777	8961	2	ENSMUSG00000037278	ENSMUST00000103242	protein_coding	-2451	69071	Tmem97	transmembrane protein 97			0.67932
chr17	23632386	23632620	chr17:23632386-23632620	10.3085	2.58193	1.04566	2.46919	0.0135419	0.119772	235	*	Exon (ENSMUST00000024696/ENSMUSG00000023903, exon 6 of 10)	11	23629458	23645269	15812	2	ENSMUSG00000023903	ENSMUST00000024696	protein_coding	12649	240047	Mmp25	matrix metallopeptidase 25			0.67949
chr10	3511122	3511322	chr10:3511122-3511322	6.15736	2.58176	1.20198	2.14792	0.0317198	0.186934	201	*	Distal Intergenic	15	3540240	3554877	14638	1	ENSMUSG00000019762	ENSMUST00000019896	protein_coding	-28918	70337	Iyd	iodotyrosine deiodinase			0.679568
chr11	119390539	119390739	chr11:119390539-119390739	7.75469	2.58155	1.2492	2.06656	0.0387752	0.208239	201	*	Promoter (<=1kb)	5	119390472	119390561	90	1	ENSMUSG00000088015	ENSMUST00000157390	miRNA	67	100316690	Mir1932	microRNA 1932			0.679708
chr7	112187332	112187537	chr7:112187332-112187537	5.40693	2.58097	1.41501	1.824	0.0681519	0.280943	206	*	Distal Intergenic	4	112116019	112159057	43039	2	ENSMUSG00000030772	ENSMUST00000033036	protein_coding	-28275	50781	Dkk3	dickkopf WNT signaling pathway inhibitor 3			0.680055
chr8	84252956	84253156	chr8:84252956-84253156	4.16048	2.57926	1.51756	1.69961	0.0892051	0.322302	201	*	Intron (ENSMUST00000125498/ENSMUSG00000004996, intron 3 of 3)	16	84246237	84249761	3525	2	ENSMUSG00000019362	ENSMUST00000019506	protein_coding	-3195	101966	D8Ertd738e	DNA segment, Chr 8, ERATO Doi 738, expressed
chr11	98137996	98138196	chr11:98137996-98138196	7.33862	2.57841	1.20711	2.13602	0.0326778	0.190076	201	*	Intron (ENSMUST00000103143/ENSMUSG00000020883, intron 1 of 14)	5	98109518	98128963	19446	2	ENSMUSG00000020883	ENSMUST00000149327	protein_coding	-9033	72194	Fbxl20	F-box and leucine-rich repeat protein 20			0.68085
chr8	110167971	110168321	chr8:110167971-110168321	17.706	2.57794	0.775711	3.32332	0.000889523	0.0264503	351	*	Promoter (<=1kb)	16	110142539	110168206	25668	2	ENSMUSG00000003657	ENSMUST00000003754	protein_coding	0	12308	Calb2	calbindin 2			0.681149
chr1	36577054	36577271	chr1:36577054-36577271	10.0325	2.57724	0.832572	3.09551	0.00196473	0.041772	218	*	Intron (ENSMUST00000170295/ENSMUSG00000046337, intron 12 of 14)	19	36564867	36587687	22821	2	ENSMUSG00000046337	ENSMUST00000193155	processed_transcript	10416	381337	Fam178b	family with sequence similarity 178, member B			0.681182
chr5	125212777	125213271	chr5:125212777-125213271	23.1994	2.57634	0.692092	3.72254	0.000197225	0.0107296	495	*	Distal Intergenic	12	125017153	125179219	162067	2	ENSMUSG00000029478	ENSMUST00000111398	protein_coding	-33558	20602	Ncor2	nuclear receptor co-repressor 2			0.681907
chr4	136969928	136970128	chr4:136969928-136970128	7.58453	2.57465	1.08099	2.38175	0.0172308	0.135742	201	*	Distal Intergenic	8	136929419	136956816	27398	2	ENSMUSG00000028661	ENSMUST00000030420	protein_coding	-13112	13842	Epha8	Eph receptor A8			0.6821
chr5	77359941	77360199	chr5:77359941-77360199	4.3994	2.57463	1.31779	1.95375	0.0507309	0.240422	259	*	Intron (ENSMUST00000046746/ENSMUSG00000036256, intron 1 of 4)	12	77340368	77342936	2569	1	ENSMUSG00000029250	ENSMUST00000150191	retained_intron	19573	231329	Polr2b	polymerase (RNA) II (DNA directed) polypeptide B			0.682205
chr1	171257747	171257947	chr1:171257747-171257947	6.63951	2.57365	1.10214	2.33514	0.0195359	0.14527	201	*	Exon (ENSMUST00000111314/ENSMUSG00000006403, exon 7 of 8)	19	171252116	171260637	8522	1	ENSMUSG00000006403	ENSMUST00000111314	protein_coding	5631	240913	Adamts4	ADAM metallopeptidase with thrombospondin type 1 motif 4			0.682369
chr10	121472408	121472608	chr10:121472408-121472608	4.00506	2.57258	1.21172	2.12308	0.0337475	0.193304	201	*	Intron (ENSMUST00000026902/ENSMUSG00000025795, intron 1 of 4)	15	121410350	121476250	65901	2	ENSMUSG00000025795	ENSMUST00000026902	protein_coding	3642	192678	Rassf3	Ras association (RalGDS/AF-6) domain family member 3			0.682561
chr17	10716259	10716459	chr17:10716259-10716459	3.63643	2.57237	1.6672	1.54293	0.122848	0.38187	201	*	Intron (ENSMUST00000041463/ENSMUSG00000037196, intron 2 of 4)	11	10576478	10631067	54590	2	ENSMUSG00000037196	ENSMUST00000160599	processed_transcript	-85192	69310	Pacrg	PARK2 co-regulated			0.682773
chr9	42130425	42130625	chr9:42130425-42130625	6.58537	2.57222	1.22711	2.09615	0.0360686	0.200131	201	*	Distal Intergenic	9	41964720	42124297	159578	2	ENSMUSG00000049313	ENSMUST00000060989	protein_coding	-6128	20660	Sorl1	sortilin-related receptor, LDLR class A repeats-containing			0.683292
chr2	154550126	154550423	chr2:154550126-154550423	6.86454	2.57202	0.959529	2.68051	0.00735106	0.085729	298	*	Promoter (1-2kb)	13	154548927	154550003	1077	1	ENSMUSG00000038523	ENSMUST00000109709	protein_coding	1199	75480	1700003F12Rik	RIKEN cDNA 1700003F12 gene			0.683626
chr14	31293856	31294056	chr14:31293856-31294056	6.50484	2.57196	1.10998	2.31713	0.0204966	0.148909	201	*	Intron (ENSMUST00000048603/ENSMUSG00000019027, intron 30 of 77)	14	31260375	31323896	63522	2	ENSMUSG00000019027	ENSMUST00000048603	protein_coding	29840	110084	Dnah1	dynein, axonemal, heavy chain 1			0.68367
chr8	126817066	126817494	chr8:126817066-126817494	10.2985	2.5709	0.860808	2.98661	0.00282089	0.0510263	429	*	Distal Intergenic	16	126944847	126944980	134	2	ENSMUSG00000065637	ENSMUST00000083703	snoRNA	127486	115487043	Gm26397	predicted gene, 26397			0.683685
chr2	155275083	155275283	chr2:155275083-155275283	6.68025	2.56899	1.0634	2.41583	0.0156994	0.129558	201	*	Promoter (1-2kb)	13	155276297	155278073	1777	1	ENSMUSG00000027602	ENSMUST00000029128	protein_coding	-1014	66734	Map1lc3a	microtubule-associated protein 1 light chain 3 alpha			0.683775
chr6	114871329	114871529	chr6:114871329-114871529	7.64172	2.56849	0.952647	2.69616	0.0070143	0.0835863	201	*	Intron (ENSMUST00000032459/ENSMUSG00000030315, intron 2 of 4)	6	114862191	114875020	12830	2	ENSMUSG00000030315	ENSMUST00000155620	processed_transcript	3491	232334	Vgll4	vestigial like family member 4			0.684374
chr8	122490174	122490517	chr8:122490174-122490517	13.5792	2.56787	0.945127	2.71696	0.00658841	0.080891	344	*	Exon (ENSMUST00000067252/ENSMUSG00000014444, exon 28 of 51)	16	122484865	122485624	760	2	ENSMUSG00000014444	ENSMUST00000152596	retained_intron	-4550	234839	Piezo1	piezo-type mechanosensitive ion channel component 1			0.684814
chr3	105523141	105523341	chr3:105523141-105523341	7.84867	2.56766	1.02318	2.5095	0.0120904	0.112785	201	*	Intron (ENSMUST00000079169/ENSMUSG00000040896, intron 1 of 6)	1	105458782	105669309	210528	1	ENSMUSG00000040896	ENSMUST00000079169	protein_coding	64359	56543	Kcnd3	potassium voltage-gated channel, Shal-related family, member 3
chr4	134549229	134549477	chr4:134549229-134549477	9.03115	2.56684	1.00525	2.55343	0.0106666	0.105552	249	*	Promoter (2-3kb)	8	134537892	134552166	14275	2	ENSMUSG00000050989	ENSMUST00000060435	protein_coding	2689	74777	Selenon	selenoprotein N			0.685295
chr15	79788965	79789250	chr15:79788965-79789250	11.0547	2.56577	0.924211	2.77618	0.00550025	0.0736153	286	*	Promoter (1-2kb)	17	79789262	79790981	1720	2	ENSMUSG00000022421	ENSMUST00000125283	processed_transcript	1731	73340	Nptxr	neuronal pentraxin receptor			0.686565
chr2	27556995	27557195	chr2:27556995-27557195	3.73776	2.5645	1.46445	1.75117	0.0799164	0.304779	201	*	Distal Intergenic	13	27540429	27543185	2757	1	ENSMUSG00000085929	ENSMUST00000132898	processed_transcript	16566	105244102	Gm13421	predicted gene 13421			0.686925
chr8	85085600	85085949	chr8:85085600-85085949	13.6198	2.56418	0.751752	3.41095	0.00064738	0.0219316	350	*	Promoter (2-3kb)	16	85083269	85098739	15471	1	ENSMUSG00000005142	ENSMUST00000034121	protein_coding	2331	17159	Man2b1	mannosidase 2, alpha B1			0.687275
chr5	110786594	110786816	chr5:110786594-110786816	7.73698	2.56393	1.06658	2.40389	0.0162218	0.131567	223	*	Intron (ENSMUST00000031490/ENSMUSG00000029512, intron 26 of 27)	12	110773667	110780659	6993	2	ENSMUSG00000029507	ENSMUST00000031481	protein_coding	-5935	56361	Pus1	pseudouridine synthase 1			0.687308
chr4	140268114	140268406	chr4:140268114-140268406	9.77886	2.56369	0.94947	2.70013	0.00693124	0.0831756	293	*	Distal Intergenic	8	140026846	140246784	219939	2	ENSMUSG00000040972	ENSMUST00000039331	protein_coding	-21330	230868	Igsf21	immunoglobulin superfamily, member 21
chr10	45577773	45577973	chr10:45577773-45577973	3.6713	2.56296	1.36304	1.88032	0.0600639	0.262646	201	*	Promoter (<=1kb)	15	45577829	45712345	134517	1	ENSMUSG00000038822	ENSMUST00000037044	protein_coding	0	209462	Hace1	HECT domain and ankyrin repeat containing, E3 ubiquitin protein ligase 1			0.688427
chr11	69045432	69045719	chr11:69045432-69045719	8.13975	2.5629	1.07852	2.37632	0.0174862	0.136775	288	*	Promoter (<=1kb)	5	69045647	69051664	6018	1	ENSMUSG00000020897	ENSMUST00000108666	protein_coding	0	20877	Aurkb	aurora kinase B			0.689325
chr5	138963567	138964010	chr5:138963567-138964010	15.4341	2.56253	0.669763	3.82602	0.00013023	0.00830927	444	*	Distal Intergenic	12	138977145	138994281	17137	2	ENSMUSG00000025856	ENSMUST00000144934	processed_transcript	30271	18590	Pdgfa	platelet derived growth factor, alpha			0.689353
chrX	47201664	47202123	chrX:47201664-47202123	10.6907	2.5622	0.812355	3.15404	0.00161028	0.037275	460	*	Distal Intergenic	2	47380433	47381334	902	2	ENSMUSG00000083499	ENSMUST00000122176	processed_pseudogene	179211	100417173	Gm14609	crumbs homolog 1 pseudogene			0.689392
chr8	70307658	70307858	chr8:70307658-70307858	4.53499	2.56207	1.48216	1.72861	0.0838793	0.312265	201	*	Promoter (<=1kb)	16	70308507	70312990	4484	1	ENSMUSG00000055681	ENSMUST00000167850	protein_coding	-649	59042	Cope	coatomer protein complex, subunit epsilon			0.690002
chr5	124816902	124817102	chr5:124816902-124817102	10.2591	2.56108	0.955251	2.68105	0.00733912	0.0856468	201	*	Intron (ENSMUST00000058440/ENSMUSG00000038011, intron 59 of 78)	12	124791740	124796345	4606	1	ENSMUSG00000038011	ENSMUST00000126998	nonsense_mediated_decay	25162	56087	Dnah10	dynein, axonemal, heavy chain 10			0.690093
chr7	112613110	112613552	chr7:112613110-112613552	7.08766	2.56072	1.17049	2.18774	0.0286888	0.177182	443	*	Exon (ENSMUST00000146145/ENSMUSG00000085945, exon 4 of 4)	4	112618096	112618225	130	2	ENSMUSG00000093002	ENSMUST00000175261	snoRNA	4673	115485620	Gm24154	predicted gene, 24154			0.690458
chr14	70604972	70605732	chr14:70604972-70605732	24.7842	2.56044	0.755585	3.38869	0.000702276	0.0228856	761	*	Exon (ENSMUST00000022694/ENSMUSG00000022099, exon 13 of 16)	14	70583296	70599835	16540	2	ENSMUSG00000022095	ENSMUST00000022690	protein_coding	-5137	239170	Fhip2b	FHF complex subunit HOOK interacting protein 2B			0.690715
chr17	86254368	86254600	chr17:86254368-86254600	8.2835	2.56037	1.17043	2.18755	0.0287023	0.17723	233	*	Intron (ENSMUST00000097274/ENSMUSG00000045038, intron 2 of 15)	11	86285164	86287178	2015	2	ENSMUSG00000100738	ENSMUST00000191222	antisense	32578	72104	2010106C02Rik	RIKEN cDNA 2010106C02 gene			0.691658
chr5	142809900	142810100	chr5:142809900-142810100	5.38944	2.56012	1.20452	2.12543	0.0335506	0.192738	201	*	Intron (ENSMUST00000036253/ENSMUSG00000039477, intron 2 of 15)	12	142754796	142817387	62592	2	ENSMUSG00000039477	ENSMUST00000036253	protein_coding	7287	231861	Tnrc18	trinucleotide repeat containing 18			0.692292
chr5	120665731	120665931	chr5:120665731-120665931	6.86777	2.5596	1.32032	1.93862	0.0525476	0.244837	201	*	Intron (ENSMUST00000031606/ENSMUSG00000029602, intron 13 of 21)	12	120653367	120659650	6284	1	ENSMUSG00000029602	ENSMUST00000148695	processed_transcript	12364	19415	Rasal1	RAS protein activator like 1 (GAP1 like)			0.692637
chr4	141142102	141142302	chr4:141142102-141142302	4.07562	2.55839	1.33756	1.91273	0.0557824	0.252906	201	*	Promoter (2-3kb)	8	141113001	141139775	26775	2	ENSMUSG00000040842	ENSMUST00000039939	processed_transcript	-2327	213491	Szrd1	SUZ RNA binding domain containing 1			0.692873
chr14	63674024	63674376	chr14:63674024-63674376	8.36262	2.55773	1.20225	2.12745	0.0333827	0.192218	353	*	Intron (ENSMUST00000119973/ENSMUSG00000035067, intron 1 of 2)	14	63659157	63663097	3941	1	ENSMUSG00000035067	ENSMUST00000176862	processed_transcript	14867	219149	Xkr6	X-linked Kx blood group related 6			0.692875
chr11	97180769	97181092	chr11:97180769-97181092	6.89905	2.55769	1.25081	2.04483	0.0408721	0.214262	324	*	Intron (ENSMUST00000001479/ENSMUSG00000001440, intron 4 of 21)	5	97159714	97187881	28168	2	ENSMUSG00000001440	ENSMUST00000001479	protein_coding	6789	16211	Kpnb1	karyopherin subunit beta 1			0.69329
chr15	84272513	84273033	chr15:84272513-84273033	9.00477	2.55769	1.29434	1.97605	0.048149	0.233912	521	*	Promoter (1-2kb)	17	84271291	84273906	2616	1	ENSMUSG00000022438	ENSMUST00000131158	retained_intron	1222	170736	Parvb	parvin, beta			0.69343
chr12	4189831	4190031	chr12:4189831-4190031	5.46323	2.5569	1.41812	1.80303	0.0713839	0.28749	201	*	Intron (ENSMUST00000020984/ENSMUSG00000020654, intron 2 of 20)	20	4194821	4196904	2084	1	ENSMUSG00000020654	ENSMUST00000150944	retained_intron	-4790	104111	Adcy3	adenylate cyclase 3			0.693755
chr2	4535980	4536232	chr2:4535980-4536232	5.26647	2.55637	1.26689	2.01784	0.0436084	0.221795	253	*	Intron (ENSMUST00000075767/ENSMUSG00000026657, intron 10 of 23)	13	4559754	4597989	38236	1	ENSMUSG00000026657	ENSMUST00000153160	retained_intron	-23522	209630	Frmd4a	FERM domain containing 4A			0.693811
chr12	100779649	100779857	chr12:100779649-100779857	8.14251	2.55631	1.08297	2.36046	0.0182524	0.139937	209	*	Promoter (<=1kb)	20	100779136	100841383	62248	1	ENSMUSG00000021185	ENSMUST00000154603	nonsense_mediated_decay	513	217830	Dglucy	D-glutamate cyclase			0.694583
chr2	144115209	144115529	chr2:144115209-144115529	11.2358	2.5562	0.886387	2.88385	0.0039285	0.0612766	321	*	Distal Intergenic	13	144142488	144143373	886	2	ENSMUSG00000082480	ENSMUST00000118911	processed_pseudogene	27844	627160	Gm11687	ribosomal protein S2 pseudogene			0.694593
chr7	45709667	45709867	chr7:45709667-45709867	8.49757	2.55554	0.98024	2.60706	0.00913237	0.0967873	201	*	Promoter (1-2kb)	4	45707889	45709896	2008	1	ENSMUSG00000059824	ENSMUST00000155439	retained_intron	1778	13170	Dbp	D site albumin promoter binding protein			0.694622
chr11	73049008	73049235	chr11:73049008-73049235	4.31651	2.55554	1.23747	2.06514	0.0389096	0.208632	228	*	Promoter (1-2kb)	5	73047873	73056737	8865	1	ENSMUSG00000020783	ENSMUST00000151823	retained_intron	1135	66874	Ncbp3	nuclear cap binding subunit 3			0.694754
chr2	144461298	144461721	chr2:144461298-144461721	14.0403	2.55432	0.853309	2.99343	0.00275863	0.0503802	424	*	Promoter (2-3kb)	13	144459280	144467794	8515	1	ENSMUSG00000083674	ENSMUST00000124788	processed_transcript	2018	668917	Zfp133-ps	zinc finger protein 133, pseudogene			0.694892
chr15	73766116	73766466	chr15:73766116-73766466	8.71077	2.55383	1.02295	2.49653	0.0125415	0.114862	351	*	Intron (ENSMUST00000151999/ENSMUSG00000072487, intron 20 of 24)	17	73780961	73783580	2620	2	ENSMUSG00000072487	ENSMUST00000126186	processed_transcript	17114	268816	Mroh5	maestro heat-like repeat family member 5			0.69517
chr11	118359004	118359443	chr11:118359004-118359443	15.8715	2.55308	0.769208	3.3191	0.000903073	0.0267024	440	*	Distal Intergenic	5	118303701	118355740	52040	2	ENSMUSG00000017466	ENSMUST00000155707	protein_coding	-3264	21858	Timp2	tissue inhibitor of metalloproteinase 2			0.695471
chr11	52358381	52358628	chr11:52358381-52358628	10.0514	2.55187	0.950406	2.68503	0.00725241	0.0851139	248	*	Promoter (2-3kb)	5	52360860	52389397	28538	1	ENSMUSG00000020402	ENSMUST00000102758	protein_coding	-2232	22333	Vdac1	voltage-dependent anion channel 1			0.695848
chr10	77971026	77971291	chr10:77971026-77971291	8.91663	2.54943	0.932924	2.73273	0.00628126	0.0787164	266	*	Promoter (<=1kb)	15	77967045	77970563	3519	2	ENSMUSG00000009292	ENSMUST00000154996	processed_transcript	-463	28240	Trpm2	transient receptor potential cation channel, subfamily M, member 2			0.696261
chr18	49740852	49741052	chr18:49740852-49741052	4.88252	2.54874	1.25138	2.03674	0.0416766	0.216653	201	*	Intron (ENSMUST00000025383/ENSMUSG00000024505, intron 1 of 5)	18	49697473	49734106	36634	2	ENSMUSG00000024505	ENSMUST00000139852	processed_transcript	-6746	68857	Dtwd2	DTW domain containing 2			0.698223
chr14	20657543	20657802	chr14:20657543-20657802	17.4204	2.54845	0.699751	3.64194	0.000270594	0.0129658	260	*	Promoter (1-2kb)	14	20649102	20656540	7439	2	ENSMUSG00000068697	ENSMUST00000090469	protein_coding	-1003	59011	Myoz1	myozenin 1			0.69823
chr6	87158120	87158378	chr6:87158120-87158378	5.68259	2.54807	1.10258	2.311	0.0208331	0.150267	259	*	Intron (ENSMUST00000042025/ENSMUSG00000033420, intron 17 of 17)	6	87104826	87112251	7426	1	ENSMUSG00000090891	ENSMUST00000170124	protein_coding	53294	52372	D6Ertd527e	DNA segment, Chr 6, ERATO Doi 527, expressed			0.698287
chr4	133443119	133443392	chr4:133443119-133443392	5.58337	2.54747	1.20299	2.11762	0.0342073	0.194533	274	*	Distal Intergenic	8	133419972	133422320	2349	1	ENSMUSG00000028854	ENSMUST00000141658	processed_transcript	23147	20544	Slc9a1	solute carrier family 9 (sodium/hydrogen exchanger), member 1			0.698304
chr12	83328529	83329051	chr12:83328529-83329051	12.7482	2.54704	0.843956	3.01798	0.00254465	0.0482585	523	*	Intron (ENSMUST00000133282/ENSMUSG00000021221, intron 2 of 6)	20	83213745	83350895	137151	2	ENSMUSG00000021221	ENSMUST00000147469	protein_coding	21844	70127	Dpf3	double PHD fingers 3			0.698815
chr2	168236109	168236388	chr2:168236109-168236388	5.7619	2.5451	1.59005	1.60064	0.109456	0.359553	280	*	Distal Intergenic	13	168230622	168232594	1973	1	ENSMUSG00000074576	ENSMUST00000099071	protein_coding	5487	69372	Mocs3	molybdenum cofactor synthesis 3			0.699052
chr14	69872773	69872973	chr14:69872773-69872973	5.29652	2.54492	1.47033	1.73085	0.083478	0.311575	201	*	Intron (ENSMUST00000022678/ENSMUSG00000022085, intron 3 of 6)	14	69840420	70059886	219467	1	ENSMUSG00000022085	ENSMUST00000022678	protein_coding	32353	73523	Pebp4	phosphatidylethanolamine binding protein 4			0.699158
chr19	5604760	5604960	chr19:5604760-5604960	4.62666	2.54453	1.16364	2.18671	0.0287639	0.177431	201	*	Promoter (2-3kb)	21	5602410	5602934	525	1	ENSMUSG00000024925	ENSMUST00000133953	retained_intron	2350	68209	Rnaseh2c	ribonuclease H2, subunit C			0.699229
chr2	165778370	165778686	chr2:165778370-165778686	10.3617	2.54413	0.878717	2.89528	0.00378826	0.0599969	317	*	Distal Intergenic	13	165769186	165771262	2077	1	ENSMUSG00000017897	ENSMUST00000128280	processed_transcript	9184	14049	Eya2	EYA transcriptional coactivator and phosphatase 2			0.699285
chr7	127339247	127339459	chr7:127339247-127339459	6.68725	2.54334	1.17373	2.16688	0.0302442	0.182566	213	*	Distal Intergenic	4	127342797	127345314	2518	2	ENSMUSG00000047371	ENSMUST00000060783	protein_coding	5855	233890	Zfp768	zinc finger protein 768			0.699609
chr17	23700238	23700488	chr17:23700238-23700488	6.2919	2.54305	1.04938	2.42337	0.0153771	0.127997	251	*	Distal Intergenic	11	23705058	23706339	1282	2	ENSMUSG00000043747	ENSMUST00000177300	retained_intron	5851	320309	Grep1	glycine rich extracellular protein 1			0.700139
chr12	16796460	16796660	chr12:16796460-16796660	6.83948	2.54279	1.23613	2.05706	0.0396804	0.210947	201	*	Intron (ENSMUST00000161998/ENSMUSG00000036523, intron 1 of 3)	20	16670615	16800684	130070	2	ENSMUSG00000036523	ENSMUST00000162112	protein_coding	4024	268527	Greb1	gene regulated by estrogen in breast cancer protein			0.700214
chr8	13456112	13456312	chr8:13456112-13456312	4.55389	2.54279	1.6551	1.53634	0.124456	0.384517	201	*	Intron (ENSMUST00000167071/ENSMUSG00000038457, intron 6 of 7)	16	13435459	13461452	25994	1	ENSMUSG00000038457	ENSMUST00000167505	protein_coding	20653	272465	Tmem255b	transmembrane protein 255B			0.701084
chrX	9606429	9606702	chrX:9606429-9606702	6.58652	2.54198	1.10569	2.299	0.0215051	0.152711	274	*	Distal Intergenic	2	9571901	9572409	509	2	ENSMUSG00000061065	ENSMUST00000079952	protein_coding	-34020	333452	H2al1o	H2A histone family member L1O			0.701169
chr1	193034758	193034993	chr1:193034758-193034993	8.64521	2.54064	0.926137	2.74327	0.00608311	0.0773525	236	*	Promoter (<=1kb)	19	192930063	193035644	105582	2	ENSMUSG00000016200	ENSMUST00000191907	retained_intron	651	329324	Syt14	synaptotagmin XIV			0.70167
chr2	26206044	26206354	chr2:26206044-26206354	7.84633	2.54054	0.91877	2.76515	0.00568961	0.0747807	311	*	Promoter (<=1kb)	13	26200216	26206575	6360	2	ENSMUSG00000026934	ENSMUST00000028302	protein_coding	221	16871	Lhx3	LIM homeobox protein 3			0.701676
chr13	97860689	97860974	chr13:97860689-97860974	7.53108	2.54029	1.1702	2.17082	0.0299449	0.181546	286	*	Distal Intergenic	7	97760130	97760588	459	2	ENSMUSG00000069117	ENSMUST00000074072	protein_coding	-100101	100039740	Rps18-ps6	ribosomal protein S18, pseudogene 6
chr5	135926848	135927181	chr5:135926848-135927181	7.77926	2.53979	1.04685	2.42613	0.0152609	0.127473	334	*	Intron (ENSMUST00000055808/ENSMUSG00000051391, intron 1 of 1)	12	135930761	135934550	3790	2	ENSMUSG00000051391	ENSMUST00000126192	processed_transcript	7369	22628	Ywhag	tyrosine 3-monooxygenase/tryptophan 5-monooxygenase activation protein, gamma polypeptide			0.701829
chr6	134567320	134567593	chr6:134567320-134567593	5.41441	2.53974	1.14565	2.21687	0.0266322	0.170453	274	*	Promoter (<=1kb)	6	134511284	134566965	55682	2	ENSMUSG00000030201	ENSMUST00000126836	processed_transcript	-355	16974	Lrp6	low density lipoprotein receptor-related protein 6			0.702161
chr11	51373005	51373205	chr11:51373005-51373205	5.73923	2.53958	1.18345	2.14591	0.0318804	0.187385	201	*	Intron (ENSMUST00000102765/ENSMUSG00000063564, intron 2 of 28)	5	51289920	51583918	293999	1	ENSMUSG00000063564	ENSMUST00000102765	protein_coding	83085	237759	Col23a1	collagen, type XXIII, alpha 1			0.702168
chr16	13462020	13462319	chr16:13462020-13462319	14.2164	2.53924	0.85663	2.96422	0.00303448	0.0530121	300	*	Distal Intergenic	3	13453840	13453926	87	1	ENSMUSG00000065449	ENSMUST00000083515	miRNA	8180	723899	Mir365-1	microRNA 365-1			0.70237
chr8	95265833	95266033	chr8:95265833-95266033	5.13075	2.53582	1.14913	2.20672	0.0273338	0.172757	201	*	Exon (ENSMUST00000119870/ENSMUSG00000031789, exon 19 of 33)	16	95240981	95281590	40610	2	ENSMUSG00000031789	ENSMUST00000120044	protein_coding	15557	333329	Cngb1	cyclic nucleotide gated channel beta 1			0.702399
chr1	74124386	74124779	chr1:74124386-74124779	3.52463	2.53397	1.44631	1.75203	0.0797691	0.304472	394	*	Promoter (<=1kb)	19	73910232	74124449	214218	2	ENSMUSG00000055322	ENSMUST00000191104	protein_coding	0	21961	Tns1	tensin 1
chr2	25397282	25397554	chr2:25397282-25397554	6.43627	2.53338	1.28723	1.9681	0.0490571	0.236142	273	*	Promoter (1-2kb)	13	25398753	25399849	1097	1	ENSMUSG00000015085	ENSMUST00000140590	processed_transcript	-1199	12496	Entpd2	ectonucleoside triphosphate diphosphohydrolase 2			0.702691
chr13	48702557	48703028	chr13:48702557-48703028	13.1399	2.53313	0.910284	2.7828	0.00538928	0.0728049	472	*	Distal Intergenic	7	48662998	48666507	3510	1	ENSMUSG00000021381	ENSMUST00000021813	protein_coding	39559	12022	Barx1	BarH-like homeobox 1			0.702801
chr5	25042698	25043090	chr5:25042698-25043090	8.84773	2.53309	1.02767	2.46488	0.0137061	0.120512	393	*	Intron (ENSMUST00000030784/ENSMUSG00000028944, intron 1 of 15)	12	24862748	24995753	133006	2	ENSMUSG00000028944	ENSMUST00000076306	protein_coding	-46945	108099	Prkag2	protein kinase, AMP-activated, gamma 2 non-catalytic subunit			0.702857
chr2	27079712	27080008	chr2:27079712-27080008	8.89314	2.53265	0.894236	2.83219	0.00462303	0.0669471	297	*	Promoter (<=1kb)	13	27079379	27108981	29603	1	ENSMUSG00000036040	ENSMUST00000091233	protein_coding	333	77794	Adamtsl2	ADAMTS-like 2			0.703208
chr5	115271798	115271998	chr5:115271798-115271998	4.27503	2.53166	1.32084	1.9167	0.0552755	0.251599	201	*	Promoter (<=1kb)	12	115241779	115272301	30523	2	ENSMUSG00000041740	ENSMUST00000139853	nonsense_mediated_decay	303	50849	Rnf10	ring finger protein 10			0.703559
chr11	110457683	110457892	chr11:110457683-110457892	5.06808	2.53163	1.2311	2.05639	0.0397447	0.211092	210	*	Intron (ENSMUST00000020949/ENSMUSG00000020623, intron 1 of 11)	5	110477377	110499522	22146	1	ENSMUSG00000020623	ENSMUST00000146540	processed_transcript	-19485	26399	Map2k6	mitogen-activated protein kinase kinase 6			0.703683
chr13	98430138	98430373	chr13:98430138-98430373	10.51	2.53161	0.96768	2.61616	0.00889238	0.0955194	236	*	Intron (ENSMUST00000186644/ENSMUSG00000099446, intron 1 of 2)	7	98424109	98435065	10957	2	ENSMUSG00000099446	ENSMUST00000186644	lincRNA	4692	70090	2310005E17Rik	RIKEN cDNA 2310005E17 gene			0.70372
chr4	104582096	104582522	chr4:104582096-104582522	10.3742	2.53115	0.954401	2.65208	0.00799966	0.089741	427	*	Intron (ENSMUST00000106826/ENSMUSG00000028519, intron 1 of 5)	8	104591218	104678792	87575	1	ENSMUSG00000028519	ENSMUST00000141037	processed_transcript	-8696	13131	Dab1	disabled 1			0.703754
chr11	80080998	80081255	chr11:80080998-80081255	8.16672	2.53058	1.0328	2.45021	0.0142772	0.122944	258	*	Promoter (<=1kb)	5	80046493	80080991	34499	2	ENSMUSG00000017561	ENSMUST00000061283	protein_coding	-7	54394	Crlf3	cytokine receptor-like factor 3			0.703986
chr2	158650943	158651244	chr2:158650943-158651244	10.2549	2.5301	0.994759	2.54343	0.0109769	0.10707	302	*	Distal Intergenic	13	158638583	158638640	58	1	ENSMUSG00000093120	ENSMUST00000175379	miRNA	12360	100499529	Mir3474	microRNA 3474			0.703991
chr8	109609262	109609557	chr8:109609262-109609557	7.94019	2.53009	1.195	2.11722	0.0342409	0.194595	296	*	Promoter (<=1kb)	16	109593248	109608673	15426	2	ENSMUSG00000031730	ENSMUST00000069058	protein_coding	-589	56749	Dhodh	dihydroorotate dehydrogenase			0.704502
chr8	94208149	94208349	chr8:94208149-94208349	5.30328	2.52956	1.21478	2.08231	0.037314	0.203876	201	*	Distal Intergenic	16	94214597	94314857	100261	1	ENSMUSG00000032939	ENSMUST00000079961	protein_coding	-6248	71805	Nup93	nucleoporin 93
chr17	12683433	12683656	chr17:12683433-12683656	8.17703	2.52948	1.01455	2.49322	0.012659	0.11549	224	*	3' UTR	11	12648874	12675838	26965	2	ENSMUSG00000023829	ENSMUST00000024596	protein_coding	-7595	20517	Slc22a1	solute carrier family 22 (organic cation transporter), member 1			0.704654
chr7	141071930	141072130	chr7:141071930-141072130	5.52496	2.52854	1.37996	1.83233	0.0669018	0.278068	201	*	3' UTR	4	141078218	141090510	12293	1	ENSMUSG00000054065	ENSMUST00000106039	protein_coding	-6088	56460	Pkp3	plakophilin 3
chr6	87336940	87337204	chr6:87336940-87337204	7.13881	2.52749	1.27396	1.98396	0.0472598	0.231643	265	*	Promoter (1-2kb)	6	87133854	87335775	201922	2	ENSMUSG00000033420	ENSMUST00000042025	protein_coding	-1165	69538	Antxr1	anthrax toxin receptor 1			0.705231
chr4	134252287	134252825	chr4:134252287-134252825	18.0424	2.52687	0.683768	3.69551	0.000219446	0.0113779	539	*	Promoter (<=1kb)	8	134251706	134253023	1318	2	ENSMUSG00000050105	ENSMUST00000138366	processed_transcript	198	72690	Fam110d	family with sequence similarity 110, member D			0.705265
chr12	83886335	83886540	chr12:83886335-83886540	9.48864	2.52537	0.885437	2.85212	0.00434291	0.0648996	206	*	Intron (ENSMUST00000085215/ENSMUSG00000021224, intron 1 of 12)	20	83794036	83876810	82775	2	ENSMUSG00000021224	ENSMUST00000110298	nonsense_mediated_decay	-9525	18222	Numb	NUMB endocytic adaptor protein			0.705902
chr11	69412619	69412883	chr11:69412619-69412883	7.3171	2.52527	1.04342	2.4202	0.0155122	0.128641	265	*	Promoter (<=1kb)	5	69398508	69413675	15168	2	ENSMUSG00000018476	ENSMUST00000094077	protein_coding	792	216850	Kdm6b	KDM1 lysine (K)-specific demethylase 6B			0.707054
chr5	24357751	24357979	chr5:24357751-24357979	5.39467	2.5252	1.39402	1.81145	0.0700705	0.28482	229	*	Distal Intergenic	12	24319589	24351604	32016	2	ENSMUSG00000038319	ENSMUST00000036092	protein_coding	-6147	16511	Kcnh2	potassium voltage-gated channel, subfamily H (eag-related), member 2
chr4	133117808	133118133	chr4:133117808-133118133	9.88665	2.52507	0.969761	2.60381	0.00921946	0.0973484	326	*	Distal Intergenic	8	133130505	133199756	69252	1	ENSMUSG00000028868	ENSMUST00000084241	protein_coding	-12372	242687	Wasf2	WASP family, member 2			0.707318
chr3	89280135	89280983	chr3:89280135-89280983	16.5774	2.52434	0.698307	3.61494	0.000300417	0.013822	849	*	Promoter (<=1kb)	1	89271736	89281142	9407	2	ENSMUSG00000027954	ENSMUST00000118587	protein_coding	159	13636	Efna1	ephrin A1			0.707424
chr7	28602541	28602755	chr7:28602541-28602755	4.67705	2.52412	1.14376	2.20687	0.0273228	0.172706	215	*	Distal Intergenic	4	28558819	28598185	39367	2	ENSMUSG00000030602	ENSMUST00000108283	protein_coding	-4356	70584	Pak4	p21 (RAC1) activated kinase 4			0.707513
chr11	106267661	106267924	chr11:106267661-106267924	5.38998	2.52347	1.17538	2.14694	0.0317981	0.187138	264	*	Promoter (<=1kb)	5	106263179	106267799	4621	2	ENSMUSG00000078619	ENSMUST00000106843	protein_coding	0	83796	Smarcd2	SWI/SNF related, matrix associated, actin dependent regulator of chromatin, subfamily d, member 2			0.707983
chr1	135763792	135764035	chr1:135763792-135764035	6.84408	2.52342	1.02753	2.45582	0.0140562	0.121963	244	*	Promoter (2-3kb)	19	135766119	135769136	3018	1	ENSMUSG00000041801	ENSMUST00000038945	protein_coding	-2084	27280	Phlda3	pleckstrin homology like domain, family A, member 3			0.708619
chr5	135783525	135784046	chr5:135783525-135784046	12.8058	2.52327	0.734899	3.4335	0.000595852	0.0208785	522	*	Exon (ENSMUST00000143747/ENSMUSG00000019179, exon 2 of 2)	12	135778722	135783752	5031	1	ENSMUSG00000019179	ENSMUST00000143747	retained_intron	4803	17448	Mdh2	malate dehydrogenase 2, NAD (mitochondrial)			0.708653
chr1	37104990	37105512	chr1:37104990-37105512	10.1592	2.52218	0.995126	2.53453	0.0112599	0.10865	523	*	Intron (ENSMUST00000027289/ENSMUSG00000050122, intron 8 of 24)	19	37100668	37129019	28352	1	ENSMUSG00000050122	ENSMUST00000194048	processed_transcript	4322	70853	Vwa3b	von Willebrand factor A domain containing 3B			0.709055
chr1	75658057	75658607	chr1:75658057-75658607	11.4347	2.52021	0.920002	2.73935	0.006156	0.0778031	551	*	Distal Intergenic	19	75636390	75637179	790	1	ENSMUSG00000082012	ENSMUST00000121823	processed_pseudogene	21667	383531	Gm5257	ribosomal protein L7A pseudogene			0.709333
chr8	12957912	12958356	chr8:12957912-12958356	17.6599	2.51992	0.677092	3.72168	0.000197905	0.0107489	445	*	Intron (ENSMUST00000095456/ENSMUSG00000031442, intron 2 of 29)	16	12949484	13020501	71018	1	ENSMUSG00000031442	ENSMUST00000110866	protein_coding	8428	17207	Mcf2l	mcf.2 transforming sequence-like			0.709373
chr2	29686271	29686635	chr2:29686271-29686635	9.29778	2.51982	1.16074	2.17088	0.0299405	0.181537	365	*	Exon (ENSMUST00000091146/ENSMUSG00000039844, exon 3 of 26)	13	29702482	29740363	37882	1	ENSMUSG00000039844	ENSMUST00000147488	protein_coding	-15847	107746	Rapgef1	Rap guanine nucleotide exchange factor (GEF) 1			0.709761
chr1	156912088	156912371	chr1:156912088-156912371	7.00785	2.51959	1.0316	2.44241	0.0145895	0.124471	284	*	Intron (ENSMUST00000027886/ENSMUSG00000026594, intron 1 of 18)	19	156900598	156938781	38184	2	ENSMUSG00000026594	ENSMUST00000189648	protein_coding	26410	78255	Ralgps2	Ral GEF with PH domain and SH3 binding motif 2			0.709868
chr2	30880768	30881182	chr2:30880768-30881182	4.67783	2.51897	1.3621	1.84933	0.0644107	0.272751	415	*	Promoter (1-2kb)	13	30879319	30881120	1802	1	ENSMUSG00000039476	ENSMUST00000137924	retained_intron	1449	20204	Prrx2	paired related homeobox 2			0.710117
chr15	7202206	7202592	chr15:7202206-7202592	8.97141	2.51842	1.05608	2.38469	0.0170935	0.135131	387	*	Distal Intergenic	17	7212191	7223069	10879	2	ENSMUSG00000042961	ENSMUST00000160314	retained_intron	20477	268780	Egflam	EGF-like, fibronectin type III and laminin G domains			0.711054
chr7	45497907	45498177	chr7:45497907-45498177	6.84813	2.51795	1.07543	2.34134	0.0192145	0.144051	271	*	Promoter (<=1kb)	4	45498167	45498838	672	2	ENSMUSG00000030824	ENSMUST00000135779	retained_intron	661	18220	Nucb1	nucleobindin 1
chr3	87803785	87804114	chr3:87803785-87804114	8.01333	2.51425	1.18265	2.12595	0.033507	0.192619	330	*	Promoter (1-2kb)	1	87801943	87802808	866	1	ENSMUSG00000005640	ENSMUST00000166866	processed_transcript	1842	23920	Insrr	insulin receptor-related receptor			0.711158
chr17	33628253	33628460	chr17:33628253-33628460	8.43775	2.51324	1.0958	2.29352	0.0218178	0.153815	208	*	Promoter (<=1kb)	11	33629090	33631716	2627	1	ENSMUSG00000073423	ENSMUST00000166627	protein_coding	-630	328801	Zfp414	zinc finger protein 414			0.711382
chr17	25133698	25133900	chr17:25133698-25133900	3.6025	2.51313	1.47261	1.70658	0.0879006	0.319757	203	*	Promoter (<=1kb)	11	25133465	25146543	13079	1	ENSMUSG00000036636	ENSMUST00000162722	retained_intron	233	26373	Clcn7	chloride channel, voltage-sensitive 7			0.711385
chr7	16886960	16887160	chr7:16886960-16887160	7.45419	2.51279	0.975146	2.57683	0.00997103	0.101752	201	*	3' UTR	4	16891786	16895435	3650	1	ENSMUSG00000063594	ENSMUST00000078182	protein_coding	-4626	14709	Gng8	guanine nucleotide binding protein (G protein), gamma 8
chr9	57267427	57267759	chr9:57267427-57267759	9.80217	2.51236	0.950044	2.64446	0.00818211	0.0910378	333	*	Distal Intergenic	9	57252322	57262599	10278	2	ENSMUSG00000032300	ENSMUST00000034846	protein_coding	-4828	74211	1700017B05Rik	RIKEN cDNA 1700017B05 gene			0.711583
chr17	46677818	46678067	chr17:46677818-46678067	9.46801	2.51156	0.934746	2.68689	0.007212	0.0848338	250	*	Promoter (2-3kb)	11	46674550	46680930	6381	2	ENSMUSG00000063576	ENSMUST00000165007	protein_coding	2863	71765	Klhdc3	kelch domain containing 3			0.711628
chr2	179728971	179729372	chr2:179728971-179729372	8.36828	2.51073	0.951072	2.6399	0.00829308	0.091784	402	*	Intron (ENSMUST00000000314/ENSMUSG00000000305, intron 2 of 15)	13	179777163	179797511	20349	1	ENSMUSG00000000305	ENSMUST00000136411	processed_transcript	-47791	12561	Cdh4	cadherin 4			0.712336
chr7	25660158	25660559	chr7:25660158-25660559	19.6337	2.51041	0.778732	3.22371	0.0012654	0.0325564	402	*	Promoter (1-2kb)	4	25659153	25668031	8879	1	ENSMUSG00000061286	ENSMUST00000079634	protein_coding	1005	27998	Exosc5	exosome component 5			0.712862
chr9	107914829	107915321	chr9:107914829-107915321	17.5841	2.51007	0.728976	3.44328	0.000574697	0.0204589	493	*	Promoter (<=1kb)	9	107915003	107915728	726	1	ENSMUSG00000032584	ENSMUST00000195113	retained_intron	0	19882	Mst1r	macrophage stimulating 1 receptor (c-met-related tyrosine kinase)			0.713355
chr3	88137241	88137441	chr3:88137241-88137441	6.59256	2.50949	1.00344	2.50089	0.012388	0.114164	201	*	Distal Intergenic	1	88142372	88172086	29715	1	ENSMUSG00000001419	ENSMUST00000001455	protein_coding	-4931	17261	Mef2d	myocyte enhancer factor 2D			0.713562
chr7	37498277	37498545	chr7:37498277-37498545	7.5911	2.50814	1.00585	2.49356	0.012647	0.115466	269	*	Intron (ENSMUST00000056338/ENSMUSG00000043456, intron 4 of 5)	4	37472135	37479986	7852	2	ENSMUSG00000043456	ENSMUST00000176129	protein_coding	-18291	243937	Zfp536	zinc finger protein 536			0.714145
chr4	130537098	130537366	chr4:130537098-130537366	8.22534	2.50752	1.08089	2.31985	0.0203488	0.148327	269	*	Exon (ENSMUST00000105993/ENSMUSG00000078532, exon 3 of 7)	8	130539063	130557988	18926	2	ENSMUSG00000078532	ENSMUST00000180498	processed_transcript	20622	67149	Nkain1	Na+/K+ transporting ATPase interacting 1			0.71422
chr17	30845814	30846014	chr17:30845814-30846014	5.10453	2.50699	1.33046	1.88431	0.0595236	0.261467	201	*	Intron (ENSMUST00000170651/ENSMUSG00000033826, intron 88 of 92)	11	30901867	30936510	34644	1	ENSMUSG00000024027	ENSMUST00000114574	protein_coding	-55853	14652	Glp1r	glucagon-like peptide 1 receptor			0.714485
chr10	79642679	79642879	chr10:79642679-79642879	10.9367	2.50687	0.91771	2.73166	0.00630156	0.0788219	201	*	Promoter (2-3kb)	15	79639526	79645738	6213	2	ENSMUSG00000035963	ENSMUST00000095464	protein_coding	2859	382384	Cimap1d	CIMAP1 family member D			0.71496
chr1	79857199	79857399	chr1:79857199-79857399	7.24174	2.50614	1.1363	2.20552	0.0274177	0.173073	201	*	Promoter (1-2kb)	19	79857507	79858635	1129	2	ENSMUSG00000026249	ENSMUST00000191026	retained_intron	1236	20720	Serpine2	serine (or cysteine) peptidase inhibitor, clade E, member 2			0.715041
chr11	58169718	58169918	chr11:58169718-58169918	5.49398	2.50532	1.37193	1.82613	0.0678312	0.280225	201	*	Promoter (1-2kb)	5	58120002	58168539	48538	2	ENSMUSG00000037275	ENSMUST00000172035	protein_coding	-1179	216766	Gemin5	gem nuclear organelle associated protein 5			0.715506
chr14	55719503	55719898	chr14:55719503-55719898	7.21395	2.50438	1.04549	2.39541	0.016602	0.133086	396	*	Promoter (2-3kb)	14	55715877	55722176	6300	2	ENSMUSG00000040472	ENSMUST00000169237	protein_coding	2278	56187	Rabggta	Rab geranylgeranyl transferase, a subunit			0.715594
chr6	144314767	144315019	chr6:144314767-144315019	9.9769	2.50414	0.882115	2.83879	0.00452847	0.0662194	253	*	Intron (ENSMUST00000141102/ENSMUSG00000041540, intron 4 of 13)	6	143828425	144209568	381144	2	ENSMUSG00000041540	ENSMUST00000170367	protein_coding	-105199	20678	Sox5	SRY (sex determining region Y)-box 5			0.715869
chr7	130830089	130830473	chr7:130830089-130830473	12.2509	2.50399	0.73369	3.41288	0.00064281	0.0218354	385	*	Intron (ENSMUST00000124096/ENSMUSG00000030849, intron 2 of 6)	4	130865756	130913312	47557	1	ENSMUSG00000040268	ENSMUST00000120441	protein_coding	-35283	101476	Plekha1	pleckstrin homology domain containing, family A (phosphoinositide binding specific) member 1			0.7159
chr9	58676640	58677000	chr9:58676640-58677000	9.88811	2.50397	1.02597	2.4406	0.014663	0.124765	361	*	Intron (ENSMUST00000098674/ENSMUSG00000074269, intron 2 of 5)	9	58652878	58664269	11392	2	ENSMUSG00000074269	ENSMUST00000187632	processed_transcript	-12371	73673	Rec114	REC114 meiotic recombination protein			0.716202
chr11	20458436	20458732	chr11:20458436-20458732	11.3286	2.50365	0.738622	3.38963	0.000699881	0.0228511	297	*	Distal Intergenic	5	20446412	20446810	399	1	ENSMUSG00000083878	ENSMUST00000119032	processed_pseudogene	12024	100502908	Gm12034	ribosomal protein S17 pseudogene			0.716519
chr4	156134253	156134725	chr4:156134253-156134725	13.7043	2.50365	0.726515	3.44611	0.000568728	0.020335	473	*	Distal Intergenic	8	156113896	156119536	5641	1	ENSMUSG00000059939	ENSMUST00000141882	processed_transcript	20357	230996	9430015G10Rik	RIKEN cDNA 9430015G10 gene
chr10	81034802	81035008	chr10:81034802-81035008	7.56766	2.50342	1.11572	2.24376	0.0248477	0.164474	207	*	Promoter (<=1kb)	15	81028541	81033912	5372	2	ENSMUSG00000046822	ENSMUST00000168076	protein_coding	-890	106947	Slc39a3	solute carrier family 39 (zinc transporter), member 3			0.716994
chr7	29114941	29115291	chr7:29114941-29115291	9.97954	2.50325	0.993628	2.51931	0.0117586	0.111287	351	*	Exon (ENSMUST00000032813/ENSMUSG00000030592, exon 7 of 106)	4	29003340	29125151	121812	2	ENSMUSG00000030592	ENSMUST00000179893	protein_coding	9860	20190	Ryr1	ryanodine receptor 1, skeletal muscle			0.717052
chr6	46982389	46982605	chr6:46982389-46982605	6.55857	2.50125	1.13892	2.19616	0.0280806	0.175156	217	*	Intron (ENSMUST00000114641/ENSMUSG00000039419, intron 15 of 23)	6	47045060	47095560	50501	1	ENSMUSG00000039419	ENSMUST00000150737	processed_transcript	-62455	66797	Cntnap2	contactin associated protein-like 2			0.717077
chr15	99589389	99589697	chr15:99589389-99589697	9.22362	2.50087	1.12493	2.22313	0.026207	0.169097	309	*	Promoter (1-2kb)	17	99590849	99594608	3760	1	ENSMUSG00000044217	ENSMUST00000088200	protein_coding	-1152	11830	Aqp5	aquaporin 5			0.717453
chr5	115163763	115164325	chr5:115163763-115164325	13.4799	2.50049	0.921159	2.7145	0.00663761	0.0811977	563	*	Distal Intergenic	12	115142981	115158179	15199	2	ENSMUSG00000048578	ENSMUST00000112121	protein_coding	-5584	109154	Mlec	malectin			0.717781
chr2	27964390	27964683	chr2:27964390-27964683	6.51975	2.50047	1.15574	2.16352	0.0305011	0.183259	294	*	Intron (ENSMUST00000028280/ENSMUSG00000026837, intron 14 of 65)	13	28017441	28037015	19575	1	ENSMUSG00000026837	ENSMUST00000145423	protein_coding	-52758	12831	Col5a1	collagen, type V, alpha 1			0.717979
chr17	5537807	5538007	chr17:5537807-5538007	6.71873	2.50006	1.24879	2.00199	0.0452857	0.226316	201	*	Intron (ENSMUST00000089185/ENSMUSG00000034265, intron 1 of 8)	11	5492600	5753891	261292	1	ENSMUSG00000034265	ENSMUST00000089185	protein_coding	45207	224454	Zdhhc14	zinc finger, DHHC domain containing 14			0.718205
chr6	145483197	145483496	chr6:145483197-145483496	5.31135	2.49949	1.23554	2.02299	0.0430746	0.220351	300	*	Intron (ENSMUST00000148739/ENSMUSG00000054966, intron 2 of 10)	6	145464189	145464303	115	1	ENSMUSG00000088781	ENSMUST00000158156	snoRNA	19008	115486366	Gm25373	predicted gene, 25373			0.71848
chr2	6639122	6639322	chr2:6639122-6639322	3.97798	2.4993	1.39967	1.78563	0.0741586	0.293202	201	*	Intron (ENSMUST00000002176/ENSMUSG00000002107, intron 5 of 15)	13	6604171	6616180	12010	2	ENSMUSG00000002107	ENSMUST00000148321	processed_transcript	-22942	14007	Celf2	CUGBP, Elav-like family member 2			0.71879
chr9	45022575	45022775	chr9:45022575-45022775	3.54807	2.49875	1.39846	1.78678	0.0739727	0.292826	201	*	Distal Intergenic	9	44998743	45009590	10848	2	ENSMUSG00000032093	ENSMUST00000102832	protein_coding	-12985	12501	Cd3e	CD3 antigen, epsilon polypeptide			0.71893
chr6	72221850	72222050	chr6:72221850-72222050	3.48613	2.49836	1.51801	1.64582	0.0998013	0.342299	201	*	Intron (ENSMUST00000042646/ENSMUSG00000037621, intron 2 of 2)	6	72206177	72235577	29401	2	ENSMUSG00000037621	ENSMUST00000042646	protein_coding	13527	71093	Atoh8	atonal bHLH transcription factor 8			0.719135
chr4	127417163	127417559	chr4:127417163-127417559	17.0018	2.49835	0.739695	3.37754	0.000731376	0.0235224	397	*	Distal Intergenic	8	127408379	127408798	420	2	ENSMUSG00000079998	ENSMUST00000116114	processed_pseudogene	-8365	667296	Gm12947	predicted gene 12947			0.719209
chr17	86963565	86963844	chr17:86963565-86963844	7.92505	2.49753	1.09242	2.28624	0.0222401	0.155177	280	*	Promoter (<=1kb)	11	86963292	86995098	31807	1	ENSMUSG00000024143	ENSMUST00000139344	protein_coding	273	104215	Rhoq	ras homolog family member Q			0.719736
chrX	75672287	75672487	chrX:75672287-75672487	7.08695	2.49635	0.916637	2.72338	0.00646183	0.0800263	201	*	Distal Intergenic	2	75705409	75705681	273	1	ENSMUSG00000082551	ENSMUST00000121699	processed_pseudogene	-32922	100417521	Gm15065	ring finger and WD repeat domain 2 pseudogene			0.719835
chr6	115135418	115135690	chr6:115135418-115135690	6.44757	2.49626	1.21891	2.04794	0.0405661	0.213318	273	*	Promoter (<=1kb)	6	115134902	115276559	141658	1	ENSMUSG00000009394	ENSMUST00000169345	protein_coding	516	20965	Syn2	synapsin II			0.719845
chr19	44419162	44419362	chr19:44419162-44419362	5.02688	2.49619	1.35751	1.83881	0.0659436	0.276112	201	*	Distal Intergenic	21	44394451	44407709	13259	2	ENSMUSG00000037071	ENSMUST00000041331	protein_coding	-11453	20249	Scd1	stearoyl-Coenzyme A desaturase 1			0.719878
chr3	89565468	89565854	chr3:89565468-89565854	14.5662	2.49428	0.701107	3.55762	0.000374224	0.0158112	387	*	Intron (ENSMUST00000000811/ENSMUSG00000000794, intron 2 of 7)	1	89520164	89667761	147598	1	ENSMUSG00000000794	ENSMUST00000000811	protein_coding	45304	140493	Kcnn3	potassium intermediate/small conductance calcium-activated channel, subfamily N, member 3			0.720045
chr15	82353143	82353343	chr15:82353143-82353343	9.99409	2.49246	1.09592	2.27431	0.0229474	0.157553	201	*	Promoter (<=1kb)	17	82350139	82354291	4153	2	ENSMUSG00000022450	ENSMUST00000023085	protein_coding	948	67130	Ndufa6	NADH:ubiquinone oxidoreductase subunit A6			0.721306
chr1	36471801	36472247	chr1:36471801-36472247	19.344	2.49135	0.685174	3.63609	0.000276809	0.0131505	447	*	Promoter (<=1kb)	19	36471996	36473367	1372	1	ENSMUSG00000037408	ENSMUST00000192530	retained_intron	0	94220	Cnnm4	cyclin M4			0.722281
chr5	121134009	121134209	chr5:121134009-121134209	3.57202	2.49125	1.46732	1.69783	0.0895407	0.322986	201	*	3' UTR	12	121133840	121143635	9796	2	ENSMUSG00000043733	ENSMUST00000148871	processed_transcript	9426	19247	Ptpn11	protein tyrosine phosphatase, non-receptor type 11			0.722337
chr4	128229851	128230190	chr4:128229851-128230190	11.7681	2.49069	0.893401	2.78788	0.00530544	0.0720934	340	*	Intron (ENSMUST00000129619/ENSMUSG00000028804, intron 5 of 12)	8	128260212	128260957	746	2	ENSMUSG00000048686	ENSMUST00000053830	protein_coding	30767	69317	Hmgb4	high-mobility group box 4			0.722518
chr11	85328392	85328592	chr11:85328392-85328592	3.80886	2.49061	1.37766	1.80785	0.0706292	0.285991	201	*	Intron (ENSMUST00000020835/ENSMUSG00000020525, intron 2 of 5)	5	85312164	85337203	25040	1	ENSMUSG00000020525	ENSMUST00000127717	protein_coding	16228	53892	Ppm1d	protein phosphatase 1D magnesium-dependent, delta isoform			0.722548
chr15	76944046	76944246	chr15:76944046-76944246	9.38558	2.48983	0.940207	2.64817	0.00809286	0.0903895	201	*	Distal Intergenic	17	76948539	76950729	2191	1	ENSMUSG00000063236	ENSMUST00000071792	protein_coding	-4293	117171	1110038F14Rik	RIKEN cDNA 1110038F14 gene			0.722676
chr2	32590824	32591585	chr2:32590824-32591585	18.1677	2.48945	0.632305	3.9371	8.24718e-05	0.00626151	762	*	Promoter (1-2kb)	13	32593469	32593573	105	2	ENSMUSG00000093147	ENSMUST00000175406	snRNA	1988	115489667	Gm23369	predicted gene, 23369			0.722918
chr5	35765384	35765812	chr5:35765384-35765812	11.6938	2.48942	0.803141	3.0996	0.00193782	0.0414408	429	*	Intron (ENSMUST00000054598/ENSMUSG00000029095, intron 1 of 19)	12	35758051	35883419	125369	1	ENSMUSG00000029095	ENSMUST00000129347	protein_coding	7333	231148	Ablim2	actin-binding LIM protein 2			0.722964
chr11	116978304	116978634	chr11:116978304-116978634	10.4473	2.48909	0.949615	2.62116	0.00876315	0.0947087	331	*	3' UTR	5	116973073	116986940	13868	1	ENSMUSG00000043857	ENSMUST00000126757	retained_intron	5231	268510	Mgat5b	mannoside acetylglucosaminyltransferase 5, isoenzyme B			0.723064
chr5	113342469	113342669	chr5:113342469-113342669	6.82976	2.48822	0.970906	2.56278	0.0103837	0.104116	201	*	Distal Intergenic	12	113357294	113357821	528	1	ENSMUSG00000053873	ENSMUST00000066573	protein_coding	-14625	503692	Aym1	activator of yeast meiotic promoters 1			0.723079
chr17	66295711	66295989	chr17:66295711-66295989	7.89768	2.48804	1.04088	2.39031	0.0168341	0.134024	279	*	Distal Intergenic	11	66343946	66346545	2600	2	ENSMUSG00000052105	ENSMUST00000129525	retained_intron	50556	68617	Mtcl1	microtubule crosslinking factor 1			0.723102
chr9	114670518	114670730	chr9:114670518-114670730	6.25866	2.48634	1.09779	2.26485	0.0235216	0.159636	213	*	Distal Intergenic	9	114688790	114724302	35513	1	ENSMUSG00000032435	ENSMUST00000047404	protein_coding	-18060	235661	Dync1li1	dynein cytoplasmic 1 light intermediate chain 1			0.72313
chr11	5810606	5810965	chr11:5810606-5810965	4.16258	2.48606	1.49362	1.66445	0.0960226	0.335434	360	*	Distal Intergenic	5	5801640	5803733	2094	2	ENSMUSG00000020475	ENSMUST00000020768	protein_coding	-6873	56012	Pgam2	phosphoglycerate mutase 2			0.723196
chr16	94498069	94498269	chr16:94498069-94498269	7.88485	2.48501	1.09236	2.2749	0.0229122	0.157417	201	*	3' UTR	3	94502107	94510893	8787	2	ENSMUSG00000022898	ENSMUST00000125229	processed_transcript	12624	13185	Vps26c	VPS26 endosomal protein sorting factor C			0.723533
chr12	106082936	106083182	chr12:106082936-106083182	9.23121	2.48395	1.09541	2.2676	0.0233536	0.1589	247	*	Distal Intergenic	20	106010263	106077410	67148	1	ENSMUSG00000021115	ENSMUST00000072040	protein_coding	72673	22367	Vrk1	vaccinia related kinase 1			0.724549
chr15	101313256	101313535	chr15:101313256-101313535	6.69894	2.48389	0.949172	2.6169	0.00887327	0.0954192	280	*	Distal Intergenic	17	101293232	101297426	4195	1	ENSMUSG00000075408	ENSMUST00000191426	lincRNA	20024	77717	Smim41	small integral membrane protein 41			0.724723
chr4	41268606	41268956	chr4:41268606-41268956	7.57653	2.48355	1.22862	2.02141	0.0432376	0.220816	351	*	Intron (ENSMUST00000030143/ENSMUSG00000028433, intron 1 of 28)	8	41221592	41275116	53525	2	ENSMUSG00000028433	ENSMUST00000132499	processed_transcript	6160	68926	Ubap2	ubiquitin-associated protein 2			0.725119
chr9	107475580	107475867	chr9:107475580-107475867	9.9496	2.48342	0.949211	2.6163	0.00888888	0.0954949	288	*	Intron (ENSMUST00000010210/ENSMUSG00000010066, intron 3 of 37)	9	107505604	107513534	7931	1	ENSMUSG00000010066	ENSMUST00000169354	processed_transcript	-29737	56808	Cacna2d2	calcium channel, voltage-dependent, alpha 2/delta subunit 2			0.725605
chr10	120425388	120425691	chr10:120425388-120425691	8.61654	2.48258	0.877894	2.82788	0.00468577	0.0674764	304	*	Intron (ENSMUST00000072777/ENSMUSG00000056758, intron 3 of 4)	15	120447991	120448110	120	2	ENSMUSG00000076448	ENSMUST00000103249	miRNA	22419	791076	Mir763	microRNA 763			0.72592
chr9	103232415	103232615	chr9:103232415-103232615	6.03449	2.48056	1.16971	2.12065	0.0339512	0.193829	201	*	Promoter (1-2kb)	9	103208795	103230444	21650	2	ENSMUSG00000032554	ENSMUST00000035158	protein_coding	-1971	22041	Trf	transferrin			0.726408
chr11	73180599	73180822	chr11:73180599-73180822	9.40033	2.4797	0.99243	2.49862	0.012468	0.114623	224	*	Exon (ENSMUST00000040687/ENSMUSG00000040158, exon 3 of 4)	5	73177270	73182047	4778	1	ENSMUSG00000040158	ENSMUST00000108477	protein_coding	3329	76281	Tax1bp3	Tax1 (human T cell leukemia virus type I) binding protein 3			0.726491
chr11	116990642	116990842	chr11:116990642-116990842	5.21648	2.47863	1.13529	2.18325	0.0290171	0.178249	201	*	Distal Intergenic	5	116973073	116986940	13868	1	ENSMUSG00000043857	ENSMUST00000126757	retained_intron	17569	268510	Mgat5b	mannoside acetylglucosaminyltransferase 5, isoenzyme B			0.726558
chr7	144866225	144866591	chr7:144866225-144866591	7.18433	2.47827	1.05567	2.34758	0.0188957	0.142569	367	*	Distal Intergenic	4	144861386	144865243	3858	1	ENSMUSG00000050917	ENSMUST00000060336	protein_coding	4839	14175	Fgf4	fibroblast growth factor 4			0.726653
chr6	108261328	108261604	chr6:108261328-108261604	3.81528	2.47816	1.43233	1.73016	0.0836023	0.311783	277	*	Intron (ENSMUST00000032192/ENSMUSG00000030102, intron 4 of 61)	6	108213118	108551109	337992	1	ENSMUSG00000030102	ENSMUST00000032192	protein_coding	48210	16438	Itpr1	inositol 1,4,5-trisphosphate receptor 1			0.726681
chr8	119994680	119994880	chr8:119994680-119994880	4.20568	2.47745	1.40482	1.76354	0.0778092	0.300605	201	*	Promoter (2-3kb)	16	119992508	120051576	59069	1	ENSMUSG00000031825	ENSMUST00000034282	protein_coding	2172	78892	Crispld2	cysteine-rich secretory protein LCCL domain containing 2			0.726764
chr1	156084575	156084780	chr1:156084575-156084780	7.00409	2.47707	1.13614	2.18026	0.0292385	0.179142	206	*	Intron (ENSMUST00000015628/ENSMUSG00000015484, intron 2 of 4)	19	156063213	156064842	1630	1	ENSMUSG00000050565	ENSMUST00000125371	retained_intron	21362	240832	Tor1aip2	torsin A interacting protein 2			0.726887
chr5	24998964	24999296	chr5:24998964-24999296	7.48618	2.47694	0.986027	2.51204	0.0120035	0.112436	333	*	Intron (ENSMUST00000030784/ENSMUSG00000028944, intron 3 of 15)	12	24862748	24995753	133006	2	ENSMUSG00000028944	ENSMUST00000076306	protein_coding	-3211	108099	Prkag2	protein kinase, AMP-activated, gamma 2 non-catalytic subunit
chr2	31001617	31002055	chr2:31001617-31002055	5.06457	2.47641	1.39533	1.77479	0.0759331	0.296771	439	*	Promoter (<=1kb)	13	31002561	31003726	1166	1	ENSMUSG00000026854	ENSMUST00000154634	retained_intron	-506	74270	Usp20	ubiquitin specific peptidase 20
chr5	88675037	88675546	chr5:88675037-88675546	21.629	2.47548	0.590626	4.19128	2.77389e-05	0.00297314	510	*	Promoter (<=1kb)	12	88671207	88675192	3986	2	ENSMUSG00000044221	ENSMUST00000133532	protein_coding	0	231413	Grsf1	G-rich RNA sequence binding factor 1			0.727473
chr7	4712819	4713109	chr7:4712819-4713109	5.88681	2.47531	1.36986	1.80698	0.0707659	0.286176	291	*	Intron (ENSMUST00000048248/ENSMUSG00000035390, intron 18 of 18)	4	4708978	4710992	2015	1	ENSMUSG00000035390	ENSMUST00000123637	retained_intron	3841	381979	Brsk1	BR serine/threonine kinase 1			0.727558
chr5	92898270	92898670	chr5:92898270-92898670	11.5942	2.47507	0.9163	2.70116	0.00690981	0.0829958	401	*	Promoter (<=1kb)	12	92897993	92965308	67316	1	ENSMUSG00000029381	ENSMUST00000113051	protein_coding	277	27428	Shroom3	shroom family member 3			0.727613
chr19	16278081	16278281	chr19:16278081-16278281	6.57865	2.47374	1.1931	2.07338	0.038137	0.206285	201	*	Promoter (<=1kb)	21	16277797	16278776	980	1	ENSMUSG00000078528	ENSMUST00000163135	processed_pseudogene	284	100158259	Gm17068	glyceraldehyde-3-phosphate dehydrogenase pseudogene			0.72786
chr8	3280918	3281148	chr8:3280918-3281148	3.79077	2.47342	1.39222	1.77661	0.0756331	0.296364	231	*	Promoter (1-2kb)	16	3150922	3279617	128696	2	ENSMUSG00000005534	ENSMUST00000091291	protein_coding	-1301	16337	Insr	insulin receptor
chr10	128097871	128098071	chr10:128097871-128098071	10.0582	2.47326	0.850119	2.90931	0.00362226	0.0585733	201	*	Intron (ENSMUST00000045621/ENSMUSG00000040054, intron 2 of 29)	15	128092783	128129303	36521	1	ENSMUSG00000040054	ENSMUST00000045621	protein_coding	5088	116848	Baz2a	bromodomain adjacent to zinc finger domain, 2A			0.727946
chr14	119138722	119139318	chr14:119138722-119139318	11.2546	2.47311	0.952632	2.59609	0.00942923	0.098595	597	*	Promoter (<=1kb)	14	119138415	119869594	731180	1	ENSMUSG00000053465	ENSMUST00000065904	protein_coding	307	50787	Hs6st3	heparan sulfate 6-O-sulfotransferase 3			0.72799
chr1	90957212	90957435	chr1:90957212-90957435	5.72682	2.47265	1.34059	1.84445	0.0651175	0.274603	224	*	Distal Intergenic	19	90953108	90954027	920	1	ENSMUSG00000090550	ENSMUST00000166281	protein_coding	4104	623503	Prlh	prolactin releasing hormone			0.728274
chr2	157336780	157337027	chr2:157336780-157337027	5.84001	2.47175	1.52911	1.61647	0.105993	0.353067	248	*	Promoter (<=1kb)	13	157329497	157337426	7930	2	ENSMUSG00000027643	ENSMUST00000109536	protein_coding	399	14601	Ghrh	growth hormone releasing hormone			0.728379
chr11	82435105	82435305	chr11:82435105-82435305	10.6878	2.4706	0.79646	3.10198	0.00192234	0.0413404	201	*	Exon (ENSMUST00000054245/ENSMUSG00000020701, exon 2 of 9)	5	82389123	82434723	45601	1	ENSMUSG00000020701	ENSMUST00000132477	processed_transcript	45982	270893	Tmem132e	transmembrane protein 132E			0.728448
chr2	179809861	179810071	chr2:179809861-179810071	9.48837	2.46941	1.01816	2.42538	0.0152925	0.127631	211	*	Intron (ENSMUST00000000314/ENSMUSG00000000305, intron 4 of 15)	13	179777163	179797511	20349	1	ENSMUSG00000000305	ENSMUST00000136411	processed_transcript	32698	12561	Cdh4	cadherin 4			0.728499
chr2	158670814	158671014	chr2:158670814-158671014	5.8799	2.46938	1.18805	2.07852	0.0376619	0.204896	201	*	Intron (ENSMUST00000045503/ENSMUSG00000037754, intron 1 of 10)	13	158667119	158766334	99216	1	ENSMUSG00000037754	ENSMUST00000045503	protein_coding	3695	228852	Ppp1r16b	protein phosphatase 1, regulatory subunit 16B			0.728785
chr11	117370159	117370359	chr11:117370159-117370359	8.09788	2.46899	0.934292	2.64263	0.00822645	0.0913488	201	*	Distal Intergenic	5	117359360	117360866	1507	1	ENSMUSG00000059248	ENSMUST00000129387	retained_intron	10799	53860	Septin9	septin 9			0.729104
chr19	58863103	58863303	chr19:58863103-58863303	4.13301	2.46833	1.37372	1.79683	0.0723628	0.289384	201	*	Promoter (2-3kb)	21	58795751	58860984	65234	2	ENSMUSG00000025092	ENSMUST00000066285	protein_coding	-2119	73442	Hspa12a	heat shock protein 12A			0.729161
chr16	94786998	94787198	chr16:94786998-94787198	9.78761	2.46609	0.953258	2.58701	0.00968127	0.100095	201	*	Intron (ENSMUST00000095873/ENSMUSG00000043301, intron 3 of 4)	3	94822532	94856690	34159	2	ENSMUSG00000043301	ENSMUST00000165538	protein_coding	69492	16522	Kcnj6	potassium inwardly-rectifying channel, subfamily J, member 6			0.729193
chr5	33484697	33484897	chr5:33484697-33484897	7.29306	2.46601	0.961955	2.56353	0.0103612	0.103968	201	*	Distal Intergenic	12	33430734	33433976	3243	2	ENSMUSG00000029112	ENSMUST00000173348	protein_coding	-50721	672284	Nkx1-1	NK1 homeobox 1			0.72924
chr16	32502741	32503112	chr16:32502741-32503112	10.9106	2.46568	0.88717	2.77926	0.00544821	0.0732239	372	*	Intron (ENSMUST00000064192/ENSMUSG00000052363, intron 6 of 8)	3	32499611	32561966	62356	1	ENSMUSG00000052363	ENSMUST00000160832	processed_transcript	3130	245308	Zdhhc19	zinc finger, DHHC domain containing 19			0.729315
chr5	114061372	114061956	chr5:114061372-114061956	11.4002	2.46421	0.939549	2.62276	0.00872219	0.0945327	585	*	Intron (ENSMUST00000058472/ENSMUSG00000042078, intron 4 of 15)	12	114028125	114065218	37094	2	ENSMUSG00000042078	ENSMUST00000134790	processed_transcript	3262	68666	Svop	SV2 related protein			0.73009
chr5	104333370	104333707	chr5:104333370-104333707	7.63177	2.46396	1.08285	2.27545	0.0228792	0.157332	338	*	Intron (ENSMUST00000066207/ENSMUSG00000053863, intron 2 of 2)	12	104325329	104338611	13283	1	ENSMUSG00000053863	ENSMUST00000066207	protein_coding	8041	94111	Mepe	matrix extracellular phosphoglycoprotein with ASARM motif (bone)			0.730138
chr7	46060996	46061196	chr7:46060996-46061196	7.51397	2.46373	1.22719	2.00762	0.0446838	0.224654	201	*	Promoter (2-3kb)	4	46058456	46061230	2775	1	ENSMUSG00000030835	ENSMUST00000182531	retained_intron	2540	211548	Nomo1	nodal modulator 1			0.730145
chr15	84494739	84494948	chr15:84494739-84494948	5.16847	2.46362	1.14212	2.15706	0.0310008	0.184722	210	*	Distal Intergenic	17	84379203	84447097	67895	2	ENSMUSG00000062760	ENSMUST00000080751	protein_coding	-47642	72301	Shisal1	shisa like 1			0.730163
chr7	111759608	111759808	chr7:111759608-111759808	7.28765	2.46122	1.12737	2.18316	0.0290237	0.178277	201	*	Intron (ENSMUST00000049430/ENSMUSG00000038296, intron 1 of 10)	4	111471661	111779977	308317	2	ENSMUSG00000038296	ENSMUST00000049430	protein_coding	20169	233733	Galnt18	polypeptide N-acetylgalactosaminyltransferase 18			0.730441
chr9	61702529	61702729	chr9:61702529-61702729	3.87377	2.46032	1.53486	1.60296	0.108944	0.358589	201	*	Distal Intergenic	9	61913284	61914538	1255	2	ENSMUSG00000007892	ENSMUST00000008036	protein_coding	211809	56040	Rplp1	ribosomal protein lateral stalk subunit P1			0.73046
chr7	19375962	19376162	chr7:19375962-19376162	7.49555	2.46019	1.02043	2.41094	0.0159114	0.130423	201	*	Intron (ENSMUST00000047621/ENSMUSG00000040734, intron 11 of 12)	4	19382010	19395694	13685	1	ENSMUSG00000030400	ENSMUST00000062831	protein_coding	-5848	13871	Ercc2	excision repair cross-complementing rodent repair deficiency, complementation group 2			0.730567
chr2	102121792	102122144	chr2:102121792-102122144	8.11644	2.45999	0.918198	2.67915	0.00738098	0.0858981	353	*	Intron (ENSMUST00000058790/ENSMUSG00000048058, intron 1 of 5)	13	102111569	102138119	26551	2	ENSMUSG00000048058	ENSMUST00000127888	processed_transcript	15975	241576	Ldlrad3	low density lipoprotein receptor class A domain containing 3			0.730928
chr12	108237160	108237433	chr12:108237160-108237433	10.7883	2.45925	1.00949	2.43612	0.0148456	0.12569	274	*	Intron (ENSMUST00000136175/ENSMUSG00000084883, intron 1 of 5)	20	108206345	108275417	69073	2	ENSMUSG00000084883	ENSMUST00000136175	protein_coding	37984	668158	Ccdc85c	coiled-coil domain containing 85C			0.731111
chr15	82273820	82274020	chr15:82273820-82274020	6.23696	2.45898	1.3017	1.88906	0.0588841	0.260081	201	*	Promoter (<=1kb)	17	82274935	82294442	19508	1	ENSMUSG00000022456	ENSMUST00000023095	protein_coding	-915	24050	Septin3	septin 3			0.731837
chr13	20204919	20205317	chr13:20204919-20205317	10.287	2.45818	0.962001	2.55528	0.0106102	0.105234	399	*	Intron (ENSMUST00000072519/ENSMUSG00000041112, intron 2 of 21)	7	20111512	20342888	231377	1	ENSMUSG00000041112	ENSMUST00000180626	retained_intron	93407	140580	Elmo1	engulfment and cell motility 1			0.731904
chr16	32273923	32274123	chr16:32273923-32274123	4.31757	2.45685	1.33552	1.83962	0.0658234	0.275873	201	*	Promoter (2-3kb)	3	32271468	32274779	3312	1	ENSMUSG00000046345	ENSMUST00000093183	protein_coding	2455	69576	Smco1	single-pass membrane protein with coiled-coil domains 1			0.732064
chr17	24763262	24763500	chr17:24763262-24763500	7.40885	2.45671	1.06286	2.31141	0.0208104	0.150174	239	*	Distal Intergenic	11	24753003	24758683	5681	1	ENSMUSG00000039628	ENSMUST00000044922	protein_coding	10259	328779	Hs3st6	heparan sulfate (glucosamine) 3-O-sulfotransferase 6			0.732504
chr11	33584362	33584607	chr11:33584362-33584607	10.3874	2.45668	0.867666	2.83137	0.00463495	0.067001	246	*	Distal Intergenic	5	33572371	33578959	6589	2	ENSMUSG00000020159	ENSMUST00000135350	protein_coding	-5403	216643	Gabrp	gamma-aminobutyric acid type A receptor subunit pi			0.733084
chr8	11511903	11512158	chr8:11511903-11512158	8.42338	2.4563	1.01319	2.42433	0.0153367	0.127817	256	*	Promoter (1-2kb)	16	11509962	11513267	3306	1	ENSMUSG00000031505	ENSMUST00000178382	retained_intron	1941	69225	Naxd	NAD(P)HX dehydratase			0.733373
chr10	36981300	36981500	chr10:36981300-36981500	11.9349	2.45501	0.946753	2.59308	0.00951208	0.0990847	201	*	Intron (ENSMUST00000019911/ENSMUSG00000019777, intron 1 of 13)	15	36974570	36996111	21542	1	ENSMUSG00000019777	ENSMUST00000105510	protein_coding	6730	15182	Hdac2	histone deacetylase 2			0.733421
chr11	72082561	72082761	chr11:72082561-72082761	5.46571	2.45472	1.19196	2.0594	0.0394562	0.210366	201	*	Intron (ENSMUST00000075258/ENSMUSG00000040543, intron 4 of 19)	5	72057645	72061561	3917	2	ENSMUSG00000040543	ENSMUST00000132781	retained_intron	-21000	327958	Pitpnm3	PITPNM family member 3			0.734268
chr6	95569913	95570113	chr6:95569913-95570113	4.98442	2.45434	1.3927	1.76228	0.0780214	0.300983	201	*	Intron (ENSMUST00000079847/ENSMUSG00000061838, intron 7 of 10)	6	95474134	95718837	244704	2	ENSMUSG00000061838	ENSMUST00000079847	protein_coding	148724	20917	Suclg2	succinate-Coenzyme A ligase, GDP-forming, beta subunit			0.734463
chr7	98136497	98136703	chr7:98136497-98136703	5.24587	2.45364	1.10962	2.21124	0.0270196	0.171736	207	*	Intron (ENSMUST00000040971/ENSMUSG00000035547, intron 3 of 12)	4	98143360	98145502	2143	2	ENSMUSG00000074006	ENSMUST00000098281	protein_coding	8799	18378	Omp	olfactory marker protein			0.734748
chr11	6547106	6547409	chr11:6547106-6547409	11.2532	2.45314	0.997974	2.45812	0.0139665	0.121564	304	*	Promoter (<=1kb)	5	6546910	6589474	42565	1	ENSMUSG00000000378	ENSMUST00000159007	protein_coding	196	216527	Ccm2	cerebral cavernous malformation 2			0.734918
chr5	114000958	114001162	chr5:114000958-114001162	8.49154	2.45289	0.880442	2.78597	0.00533675	0.0723744	205	*	Promoter (2-3kb)	12	114003703	114025449	21747	1	ENSMUSG00000042096	ENSMUST00000112292	protein_coding	-2541	13142	Dao	D-amino acid oxidase			0.734978
chr11	119512714	119512967	chr11:119512714-119512967	10.6749	2.45287	0.874005	2.80647	0.0050088	0.0698673	254	*	Distal Intergenic	5	119501978	119507389	5412	1	ENSMUSG00000039850	ENSMUST00000132015	retained_intron	10736	338371	Endov	endonuclease V			0.735162
chr8	125128976	125129179	chr8:125128976-125129179	4.95315	2.45276	1.18512	2.06963	0.0384869	0.207338	204	*	Intron (ENSMUST00000074562/ENSMUSG00000043051, intron 4 of 12)	16	125087987	125102878	14892	1	ENSMUSG00000043051	ENSMUST00000126111	processed_transcript	40989	244667	Disc1	disrupted in schizophrenia 1			0.735224
chr7	144912659	144912966	chr7:144912659-144912966	11.8132	2.45249	0.770531	3.18285	0.00145833	0.0351517	308	*	Promoter (2-3kb)	4	144915100	144930748	15649	1	ENSMUSG00000031072	ENSMUST00000128057	protein_coding	-2134	72284	LTO1	ABCE maturation factor			0.735421
chr8	120217705	120217964	chr8:120217705-120217964	6.42695	2.45246	1.07601	2.27922	0.0226538	0.156608	260	*	Intron (ENSMUST00000127664/ENSMUSG00000092329, intron 1 of 15)	16	120204434	120228230	23797	2	ENSMUSG00000097960	ENSMUST00000183235	lincRNA	10266	434353	A330074K22Rik	RIKEN cDNA A330074K22 gene			0.735581
chr11	119570865	119571065	chr11:119570865-119571065	4.17432	2.45245	1.42624	1.71952	0.0855201	0.315441	201	*	Distal Intergenic	5	119548630	119569046	20417	1	ENSMUSG00000087675	ENSMUST00000135630	processed_transcript	22235	100503830	Gm11762	predicted gene 11762			0.735738
chr17	36946978	36947389	chr17:36946978-36947389	13.58	2.45195	0.828929	2.95797	0.00309673	0.0536305	412	*	Promoter (1-2kb)	11	36945078	36947286	2209	1	ENSMUSG00000036492	ENSMUST00000174669	protein_coding	1900	386454	Rnf39	ring finger protein 39			0.736359
chr12	3784936	3785151	chr12:3784936-3785151	11.6041	2.45149	0.743825	3.29579	0.000981449	0.0280392	216	*	Distal Intergenic	20	3779548	3781398	1851	1	ENSMUSG00000071454	ENSMUST00000174293	retained_intron	5388	13528	Dtnb	dystrobrevin, beta			0.736475
chr18	67470351	67470587	chr18:67470351-67470587	5.91702	2.45139	1.28109	1.91353	0.0556805	0.252685	237	*	Intron (ENSMUST00000025411/ENSMUSG00000024530, intron 1 of 6)	18	67464849	67480581	15733	1	ENSMUSG00000024530	ENSMUST00000025411	protein_coding	5502	225655	Prelid3a	PRELI domain containing 3A			0.73648
chr11	72964958	72965206	chr11:72964958-72965206	4.8151	2.45124	1.53476	1.59715	0.110233	0.360837	249	*	Intron (ENSMUST00000021142/ENSMUSG00000020788, intron 1 of 21)	5	72961290	72970760	9471	1	ENSMUSG00000020788	ENSMUST00000149493	retained_intron	3668	53313	Atp2a3	ATPase, Ca++ transporting, ubiquitous			0.736557
chr1	166160421	166160621	chr1:166160421-166160621	7.74628	2.45106	1.23987	1.97688	0.0480557	0.233828	201	*	Intron (ENSMUST00000060833/ENSMUSG00000000544, intron 4 of 6)	19	166130467	166166509	36043	1	ENSMUSG00000000544	ENSMUST00000166860	protein_coding	29954	59290	Gpa33	glycoprotein A33 transmembrane			0.736785
chr19	43478407	43478784	chr19:43478407-43478784	9.92929	2.45063	1.02464	2.39169	0.0167709	0.133697	378	*	Intron (ENSMUST00000165311/ENSMUSG00000025189, intron 6 of 10)	21	43500315	43504796	4482	2	ENSMUSG00000025190	ENSMUST00000132504	retained_intron	26012	14718	Got1	glutamic-oxaloacetic transaminase 1, soluble			0.736892
chr7	81344537	81344871	chr7:81344537-81344871	7.94314	2.45057	1.0145	2.41554	0.0157121	0.129606	335	*	Promoter (<=1kb)	4	81342732	81344531	1800	2	ENSMUSG00000061787	ENSMUST00000130487	processed_transcript	-6	20068	Rps17	ribosomal protein S17			0.737112
chr8	122184348	122184558	chr8:122184348-122184558	5.49427	2.45036	1.25857	1.94695	0.0515412	0.24223	211	*	Intron (ENSMUST00000127664/ENSMUSG00000092329, intron 1 of 15)	16	122269569	122272650	3082	1	ENSMUSG00000043903	ENSMUST00000187142	lincRNA	-85011	195209	Zfp469	zinc finger protein 469			0.737144
chr7	105582721	105583025	chr7:105582721-105583025	12.1172	2.44995	0.826422	2.96453	0.00303144	0.0529814	305	*	Promoter (1-2kb)	4	105558483	105581653	23171	2	ENSMUSG00000037032	ENSMUST00000191011	protein_coding	-1068	11785	Apbb1	amyloid beta precursor protein binding family B member 1			0.737209
chr9	58144196	58144396	chr9:58144196-58144396	9.06714	2.44986	0.882862	2.77491	0.00552174	0.0737101	201	*	Intron (ENSMUST00000034880/ENSMUSG00000032327, intron 8 of 18)	9	58134810	58139366	4557	1	ENSMUSG00000032327	ENSMUST00000134450	protein_coding	9386	20897	Stra6	stimulated by retinoic acid gene 6			0.737234
chr5	121564128	121564328	chr5:121564128-121564328	6.01758	2.44952	1.23461	1.98404	0.0472519	0.231643	201	*	Distal Intergenic	12	121571472	121575127	3656	2	ENSMUSG00000029455	ENSMUST00000133033	retained_intron	10799	11669	Aldh2	aldehyde dehydrogenase 2, mitochondrial			0.737382
chr5	115844054	115844254	chr5:115844054-115844254	7.82553	2.44878	1.01936	2.40227	0.0162939	0.131829	201	*	Promoter (1-2kb)	12	115845278	115925702	80425	1	ENSMUSG00000029516	ENSMUST00000147330	retained_intron	-1024	12704	Cit	citron			0.737758
chr10	80633790	80634695	chr10:80633790-80634695	27.8017	2.44876	0.513522	4.76856	1.85547e-06	0.000425874	906	*	5' UTR	15	80629656	80640771	11116	1	ENSMUSG00000003345	ENSMUST00000085435	protein_coding	4134	103236	Csnk1g2	casein kinase 1, gamma 2			0.7382
chr7	120102486	120102697	chr7:120102486-120102697	6.36614	2.44849	1.2882	1.90071	0.0573395	0.256489	212	*	Promoter (<=1kb)	4	120102395	120105239	2845	1	ENSMUSG00000030917	ENSMUST00000155330	retained_intron	91	233806	Ldaf1	lipid droplet assembly factor 1			0.738274
chr14	76313131	76313500	chr14:76313131-76313500	11.5475	2.44825	0.868392	2.81929	0.00481297	0.0683569	370	*	Distal Intergenic	14	76236688	76237353	666	2	ENSMUSG00000095427	ENSMUST00000095471	protein_coding	-75778	100043752	Rps2-ps6	ribosomal protein S2, pseudogene 6			0.738345
chr4	140243730	140243975	chr4:140243730-140243975	5.79293	2.44818	1.13668	2.15381	0.0312552	0.185478	246	*	Promoter (2-3kb)	8	140026846	140246784	219939	2	ENSMUSG00000040972	ENSMUST00000039331	protein_coding	2809	230868	Igsf21	immunoglobulin superfamily, member 21			0.738574
chr16	18134730	18135214	chr16:18134730-18135214	17.5536	2.44803	0.684754	3.57506	0.000350152	0.015176	485	*	Intron (ENSMUST00000059589/ENSMUSG00000043811, intron 1 of 1)	3	18127642	18152408	24767	1	ENSMUSG00000043811	ENSMUST00000059589	protein_coding	7088	65079	Rtn4r	reticulon 4 receptor			0.738712
chr3	90215337	90215544	chr3:90215337-90215544	6.99124	2.44765	0.984272	2.48676	0.0128913	0.116711	208	*	Promoter (1-2kb)	1	90213695	90226385	12691	1	ENSMUSG00000027935	ENSMUST00000107373	protein_coding	1642	68328	Rab13	RAB13, member RAS oncogene family			0.73879
chr2	165212915	165213152	chr2:165212915-165213152	6.22108	2.44714	1.1363	2.15361	0.0312711	0.185483	238	*	Intron (ENSMUST00000065438/ENSMUSG00000053166, intron 1 of 11)	13	165111507	165234853	123347	2	ENSMUSG00000053166	ENSMUST00000065438	protein_coding	21701	104010	Cdh22	cadherin 22			0.739816
chr3	89185759	89186198	chr3:89185759-89186198	9.39441	2.44702	0.979812	2.49744	0.0125095	0.114741	440	*	Promoter (1-2kb)	1	89187376	89188477	1102	1	ENSMUSG00000032657	ENSMUST00000136209	retained_intron	-1178	68521	Entrep3	endosomal transmembrane epsin interactor 3			0.741015
chr14	116940387	116940587	chr14:116940387-116940587	6.18489	2.44701	1.01149	2.41921	0.0155544	0.128869	201	*	Intron (ENSMUST00000078849/ENSMUSG00000058571, intron 1 of 8)	14	116925531	117975406	1049876	1	ENSMUSG00000058571	ENSMUST00000125435	protein_coding	14856	23888	Gpc6	glypican 6			0.741143
chr19	42691517	42691811	chr19:42691517-42691811	7.01853	2.44631	1.1141	2.19576	0.0281088	0.175287	295	*	Distal Intergenic	21	42699777	42699902	126	2	ENSMUSG00000077768	ENSMUST00000104580	snoRNA	8091	115486074	Gm25216	predicted gene, 25216			0.741228
chr5	35365497	35365697	chr5:35365497-35365697	5.28339	2.44609	1.36647	1.79008	0.0734411	0.291673	201	*	Distal Intergenic	12	35379152	35388476	9325	2	ENSMUSG00000055944	ENSMUST00000069741	lincRNA	22779	442795	E130018O15Rik	RIKEN cDNA E130018O15 gene			0.741667
chr16	94713295	94713495	chr16:94713295-94713495	5.31266	2.44547	1.37899	1.77338	0.076166	0.297219	201	*	Distal Intergenic	3	94668896	94679521	10626	1	ENSMUSG00000022897	ENSMUST00000134383	retained_intron	44399	13548	Dyrk1a	dual-specificity tyrosine phosphorylation regulated kinase 1a			0.741898
chr10	79787171	79787371	chr10:79787171-79787371	10.0671	2.44453	1.12875	2.1657	0.0303342	0.182795	201	*	Promoter (1-2kb)	15	79781474	79788985	7512	2	ENSMUSG00000020323	ENSMUST00000020573	protein_coding	1614	73106	Prss57	serine protease 57			0.741932
chr4	145019201	145019401	chr4:145019201-145019401	3.99701	2.44423	1.78874	1.36645	0.171797	0.453921	201	*	Intron (ENSMUST00000020441/ENSMUSG00000020220, intron 64 of 67)	8	145016759	145051034	34276	2	ENSMUSG00000020220	ENSMUST00000144835	processed_transcript	31633	230895	Vps13d	vacuolar protein sorting 13D			0.742572
chr9	108083544	108083787	chr9:108083544-108083787	8.21763	2.44364	1.07599	2.27107	0.0231427	0.158194	244	*	Promoter (<=1kb)	9	108051534	108083346	31813	2	ENSMUSG00000041528	ENSMUST00000160249	protein_coding	-198	84585	Rnf123	ring finger protein 123			0.743293
chr2	30816135	30816711	chr2:30816135-30816711	17.5497	2.44304	0.902326	2.70749	0.00677949	0.0821309	577	*	Promoter (1-2kb)	13	30817969	30820641	2673	1	ENSMUSG00000026857	ENSMUST00000127566	protein_coding	-1258	66617	Ntmt1	N-terminal Xaa-Pro-Lys N-methyltransferase 1			0.743382
chr2	164887649	164887849	chr2:164887649-164887849	7.28788	2.44168	1.01038	2.41659	0.0156667	0.129397	201	*	Intron (ENSMUST00000041643/ENSMUSG00000039849, intron 10 of 16)	13	164883933	164884694	762	1	ENSMUSG00000039849	ENSMUST00000130213	retained_intron	3716	228866	Pcif1	phosphorylated CTD interacting factor 1			0.743476
chr15	99591333	99591722	chr15:99591333-99591722	17.7703	2.44128	0.785915	3.10629	0.00189452	0.0410119	390	*	Promoter (<=1kb)	17	99591028	99594829	3802	1	ENSMUSG00000044217	ENSMUST00000169082	protein_coding	305	11830	Aqp5	aquaporin 5			0.743693
chr5	30953413	30953613	chr5:30953413-30953613	13.6739	2.44098	0.887478	2.75047	0.00595093	0.0765532	201	*	Promoter (<=1kb)	12	30953373	30954184	812	1	ENSMUSG00000006638	ENSMUST00000138902	retained_intron	40	57742	Abhd1	abhydrolase domain containing 1			0.744066
chr19	5563298	5563498	chr19:5563298-5563498	4.28865	2.44094	1.44885	1.68475	0.0920371	0.327781	201	*	Promoter (2-3kb)	21	5549137	5560575	11439	2	ENSMUSG00000024922	ENSMUST00000025861	protein_coding	-2723	18426	Ovol1	ovo like zinc finger 1			0.744691
chr10	126948958	126949158	chr10:126948958-126949158	3.78543	2.44	1.28191	1.90341	0.0569875	0.255763	201	*	Distal Intergenic	15	126978717	126999975	21259	1	ENSMUSG00000078429	ENSMUST00000105256	protein_coding	-29559	52468	Ctdsp2	CTD small phosphatase 2			0.744965
chr7	36238506	36238843	chr7:36238506-36238843	3.77013	2.43835	1.47373	1.65454	0.0980174	0.33904	338	*	Distal Intergenic	4	36234292	36235266	975	1	ENSMUSG00000098016	ENSMUST00000182882	processed_pseudogene	4214	668507	Gm9211	glyceraldehyde-3-phosphate dehydrogenase pseudogene			0.745302
chr17	34597116	34597329	chr17:34597116-34597329	10.2693	2.43745	0.871063	2.79825	0.005138	0.0708631	214	*	Promoter (<=1kb)	11	34597862	34600932	3071	1	ENSMUSG00000015452	ENSMUST00000015596	protein_coding	-533	11596	Ager	advanced glycosylation end product-specific receptor			0.745912
chr15	84840932	84841211	chr15:84840932-84841211	6.675	2.43668	1.0573	2.30462	0.0211878	0.151523	280	*	Intron (ENSMUST00000016768/ENSMUSG00000016624, intron 2 of 12)	17	84785381	84855110	69730	2	ENSMUSG00000016624	ENSMUST00000016768	protein_coding	13899	271305	Phf21b	PHD finger protein 21B			0.74655
chr11	81506063	81506308	chr11:81506063-81506308	4.75771	2.4358	1.24458	1.95712	0.0503331	0.239556	246	*	Intron (ENSMUST00000066197/ENSMUSG00000020704, intron 1 of 9)	5	81572655	81573473	819	2	ENSMUSG00000080980	ENSMUST00000117522	processed_pseudogene	67165	237880	1700071K01Rik	RIKEN cDNA 1700071K01 gene			0.746927
chr13	110070266	110070604	chr13:110070266-110070604	10.7592	2.43538	1.04735	2.32528	0.0200571	0.147191	339	*	Intron (ENSMUST00000167824/ENSMUSG00000021700, intron 4 of 4)	7	109935312	109948348	13037	1	ENSMUSG00000021699	ENSMUST00000155459	protein_coding	134954	238871	Pde4d	phosphodiesterase 4D, cAMP specific			0.746956
chr2	156477525	156477725	chr2:156477525-156477725	7.1688	2.43533	0.992647	2.45337	0.0141526	0.122335	201	*	Promoter (1-2kb)	13	156475883	156543214	67332	1	ENSMUSG00000027624	ENSMUST00000103135	protein_coding	1642	13821	Epb41l1	erythrocyte membrane protein band 4.1 like 1
chr2	158602391	158602802	chr2:158602391-158602802	14.9163	2.43353	0.90137	2.69981	0.00693793	0.0831884	412	*	Exon (ENSMUST00000123944/ENSMUSG00000086496, exon 3 of 3)	13	158603188	158610590	7403	2	ENSMUSG00000086496	ENSMUST00000155319	processed_transcript	7788	100045469	Gm14204	predicted gene 14204			0.747165
chr8	8607581	8607781	chr8:8607581-8607781	3.92449	2.43307	1.44084	1.68864	0.0912885	0.326409	201	*	Distal Intergenic	16	8620597	8639363	18767	2	ENSMUSG00000001300	ENSMUST00000152698	protein_coding	31582	13642	Efnb2	ephrin B2			0.74754
chr5	142507974	142508218	chr5:142507974-142508218	9.6826	2.43148	0.80605	3.01654	0.00255679	0.0484048	245	*	Promoter (1-2kb)	12	142508120	142509494	1375	2	ENSMUSG00000029576	ENSMUST00000139278	protein_coding	1276	231858	Radil	Ras association and DIL domains			0.747956
chr5	121013797	121014141	chr5:121013797-121014141	10.003	2.43118	1.00841	2.41089	0.0159136	0.130426	345	*	Distal Intergenic	12	120940502	121009518	69017	2	ENSMUSG00000029608	ENSMUST00000079204	protein_coding	-4279	19894	Rph3a	rabphilin 3A			0.748087
chr1	131554859	131555404	chr1:131554859-131555404	6.6425	2.43107	1.0849	2.24083	0.0250368	0.165146	546	*	Distal Intergenic	19	131527903	131539872	11970	1	ENSMUSG00000055184	ENSMUST00000068613	protein_coding	26956	108900	Fam72a	family with sequence similarity 72, member A			0.74812
chr4	10982297	10982497	chr4:10982297-10982497	7.65351	2.43073	1.21673	1.99776	0.0457428	0.227524	201	*	Distal Intergenic	8	10988662	11007676	19015	2	ENSMUSG00000049969	ENSMUST00000054776	protein_coding	25179	71801	Plekhf2	pleckstrin homology domain containing, family F (with FYVE domain) member 2			0.748145
chr19	53039771	53039971	chr19:53039771-53039971	9.4021	2.43058	0.94871	2.56198	0.0104077	0.104228	201	*	Promoter (<=1kb)	21	52991183	53040214	49032	2	ENSMUSG00000025027	ENSMUST00000183108	protein_coding	243	170750	Xpnpep1	X-prolyl aminopeptidase (aminopeptidase P) 1, soluble			0.748391
chr17	62883070	62883294	chr17:62883070-62883294	9.02589	2.42951	1.03507	2.34718	0.018916	0.142626	225	*	Promoter (1-2kb)	11	62604184	62881317	277134	2	ENSMUSG00000048915	ENSMUST00000076840	protein_coding	-1753	13640	Efna5	ephrin A5			0.748578
chr13	54313942	54314205	chr13:54313942-54314205	9.75054	2.4293	0.994729	2.44218	0.014599	0.124471	264	*	Distal Intergenic	7	54371349	54383917	12569	1	ENSMUSG00000025867	ENSMUST00000026985	protein_coding	-57144	12890	Cplx2	complexin 2			0.748897
chr5	115368809	115369023	chr5:115368809-115369023	5.60312	2.42927	1.10534	2.19775	0.0279667	0.174887	215	*	Exon (ENSMUST00000146546/ENSMUSG00000087292, exon 2 of 3)	12	115358700	115360123	1424	2	ENSMUSG00000086352	ENSMUST00000139500	lincRNA	-8686	73792	4930401G09Rik	RIKEN cDNA 4930401G09 gene			0.748898
chr2	180315175	180315454	chr2:180315175-180315454	8.26796	2.42843	0.958296	2.53411	0.0112733	0.108711	280	*	Distal Intergenic	13	180332857	180340732	7876	1	ENSMUSG00000056061	ENSMUST00000069943	antisense	-17403	100036520	Gata5os	GATA binding protein 5, opposite strand			0.74927
chr11	116933687	116934196	chr11:116933687-116934196	12.3586	2.42795	0.748381	3.24428	0.0011775	0.0311276	510	*	Intron (ENSMUST00000103027/ENSMUSG00000043857, intron 3 of 17)	5	116947335	116974307	26973	1	ENSMUSG00000043857	ENSMUST00000139905	processed_transcript	-13139	268510	Mgat5b	mannoside acetylglucosaminyltransferase 5, isoenzyme B			0.749304
chr3	40728944	40729154	chr3:40728944-40729154	5.35159	2.42767	1.3303	1.82491	0.0680152	0.280626	211	*	Distal Intergenic	1	40744495	40757069	12575	1	ENSMUSG00000025757	ENSMUST00000162279	protein_coding	-15341	18415	Hspa4l	heat shock protein 4 like			0.74952
chr4	124705273	124705473	chr4:124705273-124705473	3.48372	2.4273	1.53163	1.58478	0.113017	0.365217	201	*	Intron (ENSMUST00000038684/ENSMUSG00000032643, intron 1 of 5)	8	124700720	124708611	7892	1	ENSMUSG00000032643	ENSMUST00000038684	protein_coding	4553	14201	Fhl3	four and a half LIM domains 3
chr19	4080591	4080791	chr19:4080591-4080791	7.87571	2.42636	1.08822	2.22967	0.0257697	0.167652	201	*	Promoter (<=1kb)	21	4081578	4085676	4099	1	ENSMUSG00000024857	ENSMUST00000159593	protein_coding	-787	29866	Cabp2	calcium binding protein 2			0.749756
chr10	79625335	79625574	chr10:79625335-79625574	5.72025	2.42634	1.16579	2.08127	0.0374089	0.204076	240	*	Promoter (2-3kb)	15	79620091	79623080	2990	2	ENSMUSG00000020312	ENSMUST00000166450	retained_intron	-2255	216148	Shc2	SHC (Src homology 2 domain containing) transforming protein 2			0.749919
chr12	71293955	71294155	chr12:71293955-71294155	5.62746	2.42614	1.28153	1.89316	0.0583369	0.2589	201	*	Distal Intergenic	20	71309884	71320107	10224	1	ENSMUSG00000044548	ENSMUST00000061273	protein_coding	-15729	59036	Dact1	dishevelled-binding antagonist of beta-catenin 1			0.74993
chr5	31444855	31445085	chr5:31444855-31445085	11.0467	2.42602	0.92341	2.62724	0.00860806	0.0938142	231	*	Distal Intergenic	12	31452436	31481749	29314	1	ENSMUSG00000062761	ENSMUST00000076264	protein_coding	-7351	269639	Zfp512	zinc finger protein 512			0.749975
chr2	74417093	74417293	chr2:74417093-74417293	7.09789	2.4259	1.12748	2.1516	0.0314288	0.185945	201	*	Distal Intergenic	13	74298940	74307717	8778	2	ENSMUSG00000085405	ENSMUST00000153743	lincRNA	-109376	73962	4930441J16Rik	RIKEN cDNA 4930441J16 gene			0.750119
chr11	104128328	104128609	chr11:104128328-104128609	6.07829	2.42529	1.19174	2.03509	0.0418417	0.216978	282	*	Distal Intergenic	5	104132855	104175523	42669	1	ENSMUSG00000018634	ENSMUST00000093925	protein_coding	-4246	12921	Crhr1	corticotropin releasing hormone receptor 1			0.750148
chr14	70030314	70030663	chr14:70030314-70030663	8.67113	2.4248	0.971422	2.49614	0.0125555	0.114918	350	*	Intron (ENSMUST00000022678/ENSMUSG00000022085, intron 4 of 6)	14	70077445	70080157	2713	1	ENSMUSG00000033730	ENSMUST00000035908	protein_coding	-46782	13655	Egr3	early growth response 3			0.750224
chr15	80205825	80206025	chr15:80205825-80206025	7.5841	2.42397	1.02127	2.37348	0.0176213	0.137254	201	*	Intron (ENSMUST00000044970/ENSMUSG00000042428, intron 1 of 1)	17	80234080	80253366	19287	1	ENSMUSG00000022412	ENSMUST00000023048	protein_coding	-28055	239555	Mief1	mitochondrial elongation factor 1			0.7504
chr11	6476141	6476622	chr11:6476141-6476622	6.86752	2.42376	0.981965	2.46828	0.0135766	0.119932	482	*	Promoter (<=1kb)	5	6467599	6475917	8319	2	ENSMUSG00000094483	ENSMUST00000179343	protein_coding	-224	19291	Purb	purine rich element binding protein B			0.750596
chr11	106480447	106480647	chr11:106480447-106480647	5.71448	2.42351	1.26749	1.91205	0.0558699	0.253193	201	*	Intron (ENSMUST00000001059/ENSMUSG00000020715, intron 1 of 21)	5	106394650	106487796	93147	2	ENSMUSG00000020715	ENSMUST00000001059	protein_coding	7149	78943	Ern1	endoplasmic reticulum to nucleus signalling 1			0.750879
chr7	134736802	134737002	chr7:134736802-134737002	5.17729	2.42304	1.33569	1.81407	0.0696675	0.284049	201	*	Intron (ENSMUST00000084488/ENSMUSG00000058325, intron 4 of 51)	4	134670687	135173639	502953	1	ENSMUSG00000058325	ENSMUST00000084488	protein_coding	66115	330662	Dock1	dedicator of cytokinesis 1			0.7509
chr5	38162057	38162589	chr5:38162057-38162589	21.8766	2.42253	0.620335	3.9052	9.41474e-05	0.0067917	533	*	Promoter (2-3kb)	12	38137193	38159467	22275	2	ENSMUSG00000029126	ENSMUST00000031009	protein_coding	-2590	18196	Nsg1	neuron specific gene family member 1			0.751477
chr9	53332744	53332944	chr9:53332744-53332944	4.79597	2.42228	1.54298	1.56987	0.116446	0.371227	201	*	Intron (ENSMUST00000051014/ENSMUSG00000034584, intron 1 of 5)	9	53341084	53368955	27872	1	ENSMUSG00000034584	ENSMUST00000132410	retained_intron	-8140	320051	Exph5	exophilin 5			0.751495
chr5	129071222	129071422	chr5:129071222-129071422	5.37357	2.42207	1.15064	2.10498	0.0352932	0.197807	201	*	Distal Intergenic	12	129096750	129204599	107850	1	ENSMUSG00000044017	ENSMUST00000056617	protein_coding	-25328	243277	Adgrd1	adhesion G protein-coupled receptor D1			0.751528
chr8	85597789	85598043	chr8:85597789-85598043	7.2185	2.42201	0.979917	2.47164	0.0134493	0.119368	255	*	Distal Intergenic	16	85537640	85555271	17632	2	ENSMUSG00000031701	ENSMUST00000034138	protein_coding	-42518	56445	Dnaja2	DnaJ heat shock protein family (Hsp40) member A2			0.751687
chr3	84262005	84262205	chr3:84262005-84262205	4.7207	2.42167	1.20986	2.00161	0.0453269	0.226429	201	*	Promoter (2-3kb)	1	84160440	84259812	99373	2	ENSMUSG00000027993	ENSMUST00000107691	protein_coding	-2193	80890	Trim2	tripartite motif-containing 2			0.752066
chr12	55473613	55473934	chr12:55473613-55473934	10.5974	2.42091	0.906335	2.6711	0.00756039	0.0870121	322	*	Distal Intergenic	20	55489411	55492647	3237	2	ENSMUSG00000021025	ENSMUST00000021413	protein_coding	18713	18035	Nfkbia	nuclear factor of kappa light polypeptide gene enhancer in B cells inhibitor, alpha			0.752614
chr14	70890548	70890748	chr14:70890548-70890748	4.96124	2.42061	1.32847	1.82211	0.0684387	0.281519	201	*	Promoter (<=1kb)	14	70890130	70979838	89709	1	ENSMUSG00000022103	ENSMUST00000022699	protein_coding	418	14586	Gfra2	glial cell line derived neurotrophic factor family receptor alpha 2			0.752618
chr3	90382229	90382903	chr3:90382229-90382903	23.4372	2.42053	0.667214	3.62782	0.000285828	0.0134033	675	*	Distal Intergenic	1	90387435	90388981	1547	2	ENSMUSG00000027932	ENSMUST00000153978	retained_intron	6078	26568	Slc27a3	solute carrier family 27 (fatty acid transporter), member 3			0.752999
chr11	62428997	62429239	chr11:62428997-62429239	4.28296	2.42046	1.66076	1.45744	0.144996	0.416621	243	*	Intron (ENSMUST00000018645/ENSMUSG00000018501, intron 3 of 45)	5	62317797	62438481	120685	2	ENSMUSG00000018501	ENSMUST00000101067	protein_coding	9242	20185	Ncor1	nuclear receptor co-repressor 1			0.753109
chr7	118250609	118250809	chr7:118250609-118250809	5.91943	2.4195	1.3388	1.80721	0.0707293	0.286139	201	*	Distal Intergenic	4	118243865	118245551	1687	1	ENSMUSG00000055159	ENSMUST00000138180	processed_transcript	6744	67745	4930583K01Rik	RIKEN cDNA 4930583K01 gene			0.753206
chr7	134407635	134407835	chr7:134407635-134407835	4.30506	2.41939	1.3643	1.77336	0.076169	0.297219	201	*	Distal Intergenic	4	134354303	134385661	31359	2	ENSMUSG00000030994	ENSMUST00000174271	processed_transcript	-21974	71007	D7Ertd443e	DNA segment, Chr 7, ERATO Doi 443, expressed			0.753541
chr19	45728225	45728591	chr19:45728225-45728591	10.5468	2.41926	0.826259	2.92797	0.00341184	0.0566188	367	*	Distal Intergenic	21	45736971	45742684	5714	2	ENSMUSG00000025219	ENSMUST00000111924	protein_coding	14093	14179	Fgf8	fibroblast growth factor 8			0.753561
chr9	64113966	64114224	chr9:64113966-64114224	6.38284	2.41869	1.25489	1.92741	0.053929	0.248327	259	*	Promoter (2-3kb)	9	64117147	64138118	20972	1	ENSMUSG00000032401	ENSMUST00000034969	protein_coding	-2923	235435	Lctl	lactase-like			0.753562
chr12	100055155	100055355	chr12:100055155-100055355	10.3599	2.41858	0.750279	3.22358	0.001266	0.0325564	201	*	Intron (ENSMUST00000049788/ENSMUSG00000045404, intron 2 of 2)	20	100110186	100123364	13179	1	ENSMUSG00000021178	ENSMUST00000021595	protein_coding	-54831	19179	Psmc1	protease (prosome, macropain) 26S subunit, ATPase 1			0.753619
chr5	111625297	111625676	chr5:111625297-111625676	16.4709	2.41833	0.807049	2.9965	0.00273096	0.0501244	380	*	Distal Intergenic	12	111581422	111587945	6524	1	ENSMUSG00000052848	ENSMUST00000064930	protein_coding	43875	330164	C130026L21Rik	RIKEN cDNA C130026L21 gene			0.753799
chr4	44652865	44653065	chr4:44652865-44653065	5.54761	2.41689	1.17935	2.04934	0.0404291	0.212962	201	*	Intron (ENSMUST00000014174/ENSMUSG00000014030, intron 5 of 9)	8	44531504	44645723	114220	2	ENSMUSG00000014030	ENSMUST00000194075	protein_coding	-7142	18507	Pax5	paired box 5			0.753878
chr2	164434419	164434619	chr2:164434419-164434619	6.52733	2.41654	1.15793	2.08694	0.0368933	0.20257	201	*	Intron (ENSMUST00000017153/ENSMUSG00000017009, intron 1 of 4)	13	164424247	164443186	18940	2	ENSMUSG00000017009	ENSMUST00000017153	protein_coding	8567	20971	Sdc4	syndecan 4			0.754182
chr1	78198718	78199012	chr1:78198718-78199012	6.75573	2.41571	1.17947	2.04813	0.0405472	0.213288	295	*	Promoter (1-2kb)	19	78101270	78197134	95865	2	ENSMUSG00000004872	ENSMUST00000087086	protein_coding	-1584	18505	Pax3	paired box 3			0.75433
chr10	81148616	81148897	chr10:81148616-81148897	9.65393	2.41496	0.89941	2.68505	0.00725197	0.0851139	282	*	3' UTR	15	81154235	81156124	1890	2	ENSMUSG00000004934	ENSMUST00000134017	retained_intron	7227	59004	Pias4	protein inhibitor of activated STAT 4			0.754693
chr17	34056458	34056887	chr17:34056458-34056887	11.9131	2.41461	1.0473	2.30556	0.0211352	0.151307	430	*	Promoter (1-2kb)	11	34055081	34056444	1364	1	ENSMUSG00000024330	ENSMUST00000137374	retained_intron	1377	12815	Col11a2	collagen, type XI, alpha 2			0.755157
chr8	121943215	121943506	chr8:121943215-121943506	9.69086	2.4139	0.954237	2.52966	0.0114172	0.10946	292	*	Promoter (1-2kb)	16	121916126	121944904	28779	2	ENSMUSG00000025317	ENSMUST00000057653	protein_coding	1398	12352	Car5a	carbonic anhydrase 5a, mitochondrial			0.755425
chr6	29240121	29240368	chr6:29240121-29240368	6.04269	2.41349	1.08188	2.23084	0.025692	0.167412	248	*	Distal Intergenic	6	29234434	29234564	131	1	ENSMUSG00000089289	ENSMUST00000158664	snoRNA	5687	115486362	Gm26021	predicted gene, 26021			0.755445
chr19	4193610	4194028	chr19:4193610-4194028	11.3854	2.41265	0.89416	2.69823	0.00697098	0.0833261	419	*	Promoter (1-2kb)	21	4192158	4195419	3262	1	ENSMUSG00000040385	ENSMUST00000046094	protein_coding	1452	19045	Ppp1ca	protein phosphatase 1 catalytic subunit alpha			0.755607
chr16	92719063	92719263	chr16:92719063-92719263	5.31049	2.41249	1.51711	1.59019	0.111793	0.363154	201	*	Intron (ENSMUST00000023673/ENSMUSG00000022952, intron 2 of 7)	3	92603656	92697328	93673	2	ENSMUSG00000022952	ENSMUST00000113956	protein_coding	-21735	12394	Runx1	runt related transcription factor 1			0.756083
chr11	115824990	115825316	chr11:115824990-115825316	5.52422	2.41189	1.3857	1.74056	0.0817604	0.308153	327	*	Promoter (<=1kb)	5	115824058	115855778	31721	1	ENSMUSG00000020782	ENSMUST00000177736	protein_coding	932	217325	Llgl2	LLGL2 scribble cell polarity complex component			0.756111
chr5	114453387	114453834	chr5:114453387-114453834	14.4298	2.41093	0.7704	3.12945	0.00175134	0.0391359	448	*	Promoter (<=1kb)	12	114452420	114460572	8153	1	ENSMUSG00000041939	ENSMUST00000139420	processed_transcript	967	17855	Mvk	mevalonate kinase			0.756135
chr19	23538077	23538289	chr19:23538077-23538289	9.06724	2.41063	1.105	2.18156	0.0291419	0.17872	213	*	Distal Intergenic	21	23619742	23620320	579	1	ENSMUSG00000044424	ENSMUST00000104916	protein_coding	-81453	102638448	Gm9493	40S ribosomal protein S7 pseudogene			0.75614
chr6	114358077	114358344	chr6:114358077-114358344	6.50259	2.41031	1.03474	2.3294	0.0198381	0.146358	268	*	Distal Intergenic	6	114397936	114483296	85361	1	ENSMUSG00000053004	ENSMUST00000088987	protein_coding	-39592	15465	Hrh1	histamine receptor H1			0.757158
chr11	51583474	51583674	chr11:51583474-51583674	4.96429	2.40826	1.27299	1.89181	0.0585162	0.25925	201	*	Promoter (1-2kb)	5	51584757	51603254	18498	1	ENSMUSG00000020359	ENSMUST00000101250	nonsense_mediated_decay	-1083	72947	Phykpl	5-phosphohydroxy-L-lysine phospholyase			0.757422
chr5	144703715	144704053	chr5:144703715-144704053	6.72971	2.40825	1.05406	2.28474	0.0223283	0.155453	339	*	Distal Intergenic	12	144723627	144723797	171	2	ENSMUSG00000082524	ENSMUST00000121256	processed_pseudogene	19744	108169117	Gm6272	predicted pseudogene 6272			0.757425
chr14	70141579	70141790	chr14:70141579-70141790	6.31524	2.40736	1.06163	2.26762	0.0233526	0.1589	212	*	Exon (ENSMUST00000035612/ENSMUSG00000033712, exon 14 of 21)	14	70138177	70153811	15635	2	ENSMUSG00000033712	ENSMUST00000035612	protein_coding	12021	219158	Ccar2	cell cycle activator and apoptosis regulator 2			0.757523
chr11	102984769	102985134	chr11:102984769-102985134	9.85736	2.40659	0.921822	2.61069	0.00903593	0.0963383	366	*	Intron (ENSMUST00000181125/ENSMUSG00000097410, intron 1 of 1)	5	102994049	102997548	3500	2	ENSMUSG00000020935	ENSMUST00000134335	retained_intron	12414	68087	Dcakd	dephospho-CoA kinase domain containing			0.757527
chr3	95935092	95935416	chr3:95935092-95935416	7.52585	2.40586	1.01271	2.37565	0.0175178	0.136883	325	*	Promoter (2-3kb)	1	95932801	95938039	5239	1	ENSMUSG00000015749	ENSMUST00000167876	protein_coding	2291	66471	Anp32e	acidic nuclear phosphoprotein 32 family member E			0.757571
chr2	27515379	27515674	chr2:27515379-27515674	11.6869	2.40438	0.7658	3.1397	0.00169123	0.0383591	296	*	Promoter (<=1kb)	13	27515157	27536535	21379	1	ENSMUSG00000026917	ENSMUST00000113952	protein_coding	222	140858	Wdr5	WD repeat domain 5			0.758055
chr10	4070587	4070787	chr10:4070587-4070787	7.91696	2.40434	1.18821	2.0235	0.0430221	0.220213	201	*	Intron (ENSMUST00000043735/ENSMUSG00000040675, intron 20 of 27)	15	4104313	4104469	157	1	ENSMUSG00000065792	ENSMUST00000083858	snRNA	-33526	115487531	Gm25515	predicted gene, 25515			0.758199
chr6	88788945	88789419	chr6:88788945-88789419	12.0165	2.40433	0.925421	2.59809	0.00937437	0.0982897	475	*	Intron (ENSMUST00000089449/ENSMUSG00000033174, intron 3 of 7)	6	88835915	88841935	6021	2	ENSMUSG00000030083	ENSMUST00000032169	protein_coding	52516	80283	Abtb1	ankyrin repeat and BTB domain containing 1			0.758215
chr7	19373074	19373357	chr7:19373074-19373357	3.85212	2.40395	1.44565	1.66288	0.0963361	0.33608	284	*	Exon (ENSMUST00000047621/ENSMUSG00000040734, exon 8 of 13)	4	19368498	19369911	1414	1	ENSMUSG00000040734	ENSMUST00000132655	protein_coding	4576	333654	Ppp1r13l	protein phosphatase 1, regulatory subunit 13 like			0.758395
chr6	50524118	50524350	chr6:50524118-50524350	8.17346	2.40253	0.927279	2.59095	0.00957118	0.0994178	233	*	Distal Intergenic	6	50539904	50540034	131	2	ENSMUSG00000077357	ENSMUST00000104169	snoRNA	15684	115486350	Gm26289	predicted gene, 26289			0.758552
chr5	139127952	139128221	chr5:139127952-139128221	6.32146	2.40233	1.29146	1.86017	0.062861	0.26906	270	*	Promoter (<=1kb)	12	139042451	139127805	85355	2	ENSMUSG00000025855	ENSMUST00000148002	protein_coding	-147	19085	Prkar1b	protein kinase, cAMP dependent regulatory, type I beta			0.758744
chr7	24518363	24518563	chr7:24518363-24518563	8.00347	2.40231	1.03903	2.31206	0.0207743	0.150022	201	*	Distal Intergenic	4	24507130	24515680	8551	1	ENSMUSG00000064264	ENSMUST00000177205	protein_coding	11233	232969	Zfp428	zinc finger protein 428			0.759006
chr16	22701652	22701852	chr16:22701652-22701852	5.93847	2.4019	1.38669	1.73212	0.0832528	0.311057	201	*	Distal Intergenic	3	22469222	22657221	188000	2	ENSMUSG00000022861	ENSMUST00000023578	protein_coding	-44431	110197	Dgkg	diacylglycerol kinase, gamma
chr7	29459483	29459683	chr7:29459483-29459683	7.8105	2.4016	1.02166	2.35069	0.0187386	0.141877	201	*	Intron (ENSMUST00000085809/ENSMUSG00000030583, intron 2 of 22)	4	29384256	29505452	121197	2	ENSMUSG00000030583	ENSMUST00000182011	processed_transcript	45769	74206	Sipa1l3	signal-induced proliferation-associated 1 like 3			0.759386
chr5	116553693	116554041	chr5:116553693-116554041	6.48292	2.40147	1.19754	2.00533	0.0449278	0.225308	349	*	Intron (ENSMUST00000076124/ENSMUSG00000063919, intron 1 of 12)	12	116439272	116591817	152546	2	ENSMUSG00000063919	ENSMUST00000076124	protein_coding	37776	68955	Srrm4	serine/arginine repetitive matrix 4			0.759678
chr2	104494073	104494282	chr2:104494073-104494282	7.00711	2.40029	1.07657	2.22958	0.0257756	0.167664	210	*	Promoter (<=1kb)	13	104429855	104493954	64100	2	ENSMUSG00000027177	ENSMUST00000111125	protein_coding	-119	15259	Hipk3	homeodomain interacting protein kinase 3			0.759773
chr17	46299197	46299676	chr17:46299197-46299676	8.13982	2.39909	0.970802	2.47125	0.0134642	0.119428	480	*	Promoter (1-2kb)	11	46298083	46303271	5189	1	ENSMUSG00000047428	ENSMUST00000170271	protein_coding	1114	106565	Dlk2	delta like non-canonical Notch ligand 2			0.759781
chrX	101889474	101889674	chrX:101889474-101889674	4.92226	2.39897	1.20412	1.9923	0.0463385	0.229296	201	*	Intron (ENSMUST00000101339/ENSMUSG00000079481, intron 1 of 7)	2	101912630	101912724	95	2	ENSMUSG00000087712	ENSMUST00000157087	snRNA	23050	115489199	Gm25828	predicted gene, 25828
chr2	59856188	59856388	chr2:59856188-59856388	10.3508	2.39762	0.922651	2.59863	0.00935979	0.0981873	201	*	Intron (ENSMUST00000028368/ENSMUSG00000026988, intron 10 of 10)	13	59861333	59861680	348	2	ENSMUSG00000026988	ENSMUST00000127004	processed_transcript	5292	72137	Wdsub1	WD repeat, SAM and U-box domain containing 1			0.760027
chr11	118462520	118462925	chr11:118462520-118462925	7.19672	2.39655	1.10497	2.16887	0.0300922	0.181989	406	*	Distal Intergenic	5	118444200	118454995	10796	2	ENSMUSG00000086514	ENSMUST00000142751	antisense	-7525	100126224	Gm11747	predicted gene 11747			0.760154
chr2	157947215	157947556	chr2:157947215-157947556	6.39705	2.39631	1.16821	2.05126	0.0402412	0.212435	342	*	Distal Intergenic	13	157914653	157944719	30067	1	ENSMUSG00000037843	ENSMUST00000109523	protein_coding	32562	277432	Vstm2l	V-set and transmembrane domain containing 2-like
chr14	66353613	66354271	chr14:66353613-66354271	16.2343	2.39441	0.781233	3.06491	0.00217733	0.0442429	659	*	Intron (ENSMUST00000074523/ENSMUSG00000022044, intron 1 of 5)	14	66344381	66358102	13722	1	ENSMUSG00000022044	ENSMUST00000147477	retained_intron	9232	56471	Stmn4	stathmin-like 4			0.76065
chr4	41028335	41028535	chr4:41028335-41028535	7.37652	2.39203	0.985456	2.42734	0.0152102	0.127299	201	*	Distal Intergenic	8	41023204	41024540	1337	1	ENSMUSG00000028423	ENSMUST00000131305	processed_transcript	5131	74164	Nfx1	nuclear transcription factor, X-box binding 1			0.760927
chr9	60234372	60234609	chr9:60234372-60234609	4.19933	2.39115	1.5703	1.52273	0.127826	0.389942	238	*	Intron (ENSMUST00000098660/ENSMUSG00000032289, intron 7 of 17)	9	59969719	60141220	171502	2	ENSMUSG00000032289	ENSMUST00000034829	protein_coding	-93152	207596	Thsd4	thrombospondin, type I, domain containing 4			0.760985
chr15	101077839	101078049	chr15:101077839-101078049	8.23175	2.39097	1.19831	1.99528	0.0460123	0.228252	211	*	Distal Intergenic	17	101050194	101054399	4206	2	ENSMUSG00000095440	ENSMUST00000178140	protein_coding	-23440	668225	Fignl2	fidgetin-like 2
chr2	178413978	178414344	chr2:178413978-178414344	15.9818	2.39091	0.764595	3.12702	0.00176586	0.03926	367	*	Promoter (<=1kb)	13	178411206	178414472	3267	2	ENSMUSG00000049999	ENSMUST00000058678	protein_coding	128	228966	Ppp1r3d	protein phosphatase 1, regulatory subunit 3D			0.761243
chrX	99517033	99517386	chrX:99517033-99517386	11.2685	2.3909	0.818638	2.92058	0.00349379	0.0574035	354	*	Distal Intergenic	2	99465734	99471273	5540	2	ENSMUSG00000034403	ENSMUST00000113792	protein_coding	-45760	18744	Pja1	praja ring finger ubiquitin ligase 1			0.761513
chr19	44637561	44637761	chr19:44637561-44637761	8.77762	2.39038	1.02051	2.34235	0.019163	0.14378	201	*	Distal Intergenic	21	44692367	44695275	2909	2	ENSMUSG00000097683	ENSMUST00000181365	lincRNA	57514	102639186	Gm26644	predicted gene, 26644			0.761798
chr8	84603701	84603960	chr8:84603701-84603960	7.25061	2.38967	1.08307	2.20639	0.0273566	0.172839	260	*	Promoter (1-2kb)	16	84601973	84617897	15925	1	ENSMUSG00000034656	ENSMUST00000153691	processed_transcript	1728	12286	Cacna1a	calcium channel, voltage-dependent, P/Q type, alpha 1A subunit			0.761919
chr17	66416599	66416873	chr17:66416599-66416873	11.4936	2.38921	0.879083	2.71784	0.00657094	0.0807488	275	*	Promoter (2-3kb)	11	66413631	66413984	354	2	ENSMUSG00000093686	ENSMUST00000177415	processed_pseudogene	-2615	100043876	Gm4705	predicted gene 4705			0.762124
chr8	26681028	26681545	chr8:26681028-26681545	20.1184	2.38839	0.602041	3.96715	7.27386e-05	0.00572158	518	*	Distal Intergenic	16	26814593	26824423	9831	2	ENSMUSG00000100335	ENSMUST00000189978	lincRNA	142878	72316	2310008N11Rik	RIKEN cDNA 2310008N11 gene			0.762559
chr13	99084860	99085589	chr13:99084860-99085589	10.9138	2.38822	0.785741	3.03945	0.00237009	0.0462726	730	*	Promoter (2-3kb)	7	99076526	99087921	11396	2	ENSMUSG00000100410	ENSMUST00000189489	lincRNA	2332	69603	2310020H05Rik	RIKEN cDNA 2310020H05 gene			0.762679
chr11	74547968	74548324	chr11:74547968-74548324	14.6728	2.38757	0.742465	3.21573	0.00130111	0.0329508	357	*	Intron (ENSMUST00000047488/ENSMUSG00000038807, intron 2 of 24)	5	74437043	74590124	153082	2	ENSMUSG00000038807	ENSMUST00000145524	protein_coding	41800	380711	Rap1gap2	RAP1 GTPase activating protein 2			0.763011
chr6	84420618	84420818	chr6:84420618-84420818	4.42851	2.38754	1.30059	1.83573	0.066397	0.277074	201	*	Distal Intergenic	6	84571414	84593810	22397	2	ENSMUSG00000063415	ENSMUST00000077705	protein_coding	172992	232174	Cyp26b1	cytochrome P450, family 26, subfamily b, polypeptide 1			0.763016
chr5	32103215	32103451	chr5:32103215-32103451	5.05797	2.38739	1.203	1.98454	0.0471962	0.231438	237	*	Distal Intergenic	12	32079697	32084746	5050	1	ENSMUSG00000052139	ENSMUST00000155888	processed_transcript	23518	107976	Babam2	BRISC and BRCA1 A complex member 2			0.76323
chr17	86147317	86147845	chr17:86147317-86147845	15.0481	2.38626	0.823624	2.89726	0.00376434	0.0597478	529	*	Promoter (2-3kb)	11	85984665	86145175	160511	2	ENSMUSG00000024135	ENSMUST00000095187	protein_coding	-2142	78586	Srbd1	S1 RNA binding domain 1			0.76336
chr19	6405115	6405406	chr19:6405115-6405406	7.10822	2.38619	1.09247	2.18422	0.0289457	0.178042	292	*	Promoter (<=1kb)	21	6404827	6414041	9215	1	ENSMUSG00000032946	ENSMUST00000152022	retained_intron	288	19395	Rasgrp2	RAS, guanyl releasing protein 2			0.763369
chr2	166904473	166904747	chr2:166904473-166904747	6.03721	2.38615	1.16009	2.05687	0.0396984	0.210969	275	*	Promoter (1-2kb)	13	166906040	166944550	38511	1	ENSMUSG00000002718	ENSMUST00000171410	processed_transcript	-1293	110750	Cse1l	chromosome segregation 1 like
chr7	30222137	30222449	chr7:30222137-30222449	6.86082	2.3858	1.15239	2.07031	0.0384237	0.207184	313	*	Distal Intergenic	4	30224133	30227000	2868	2	ENSMUSG00000006095	ENSMUST00000169358	processed_transcript	4551	66411	Tbcb	tubulin folding cofactor B			0.764322
chr15	100635960	100636170	chr15:100635960-100636170	6.53344	2.38524	1.08148	2.20552	0.0274176	0.173073	211	*	Promoter (<=1kb)	17	100621342	100636855	15514	2	ENSMUSG00000053559	ENSMUST00000066068	protein_coding	685	207818	Smagp	small cell adhesion glycoprotein			0.765181
chr8	94832749	94832949	chr8:94832749-94832949	5.25727	2.38453	1.31552	1.81261	0.0698924	0.284511	201	*	Promoter (<=1kb)	16	94823711	94832539	8829	2	ENSMUSG00000031781	ENSMUST00000161792	protein_coding	-210	109006	Ciapin1	cytokine induced apoptosis inhibitor 1			0.765249
chr4	155124569	155124897	chr4:155124569-155124897	11.1108	2.38393	1.02469	2.3265	0.0199917	0.146939	329	*	Intron (ENSMUST00000030915/ENSMUSG00000029049, intron 10 of 13)	8	155110690	155128778	18089	1	ENSMUSG00000029049	ENSMUST00000129415	retained_intron	13879	76866	Morn1	MORN repeat containing 1			0.765285
chr15	38209817	38210148	chr15:38209817-38210148	6.82728	2.38202	1.0731	2.21975	0.0264354	0.169817	332	*	Distal Intergenic	17	38219203	38226735	7533	1	ENSMUSG00000061923	ENSMUST00000081966	protein_coding	-9055	18285	Odf1	outer dense fiber of sperm tails 1			0.765333
chr2	153030464	153030767	chr2:153030464-153030767	6.6332	2.38174	1.07213	2.22151	0.0263163	0.169463	304	*	Promoter (1-2kb)	13	153031852	153055775	23924	1	ENSMUSG00000042631	ENSMUST00000037235	protein_coding	-1085	228787	Xkr7	X-linked Kx blood group related 7			0.765603
chr2	179428763	179429045	chr2:179428763-179429045	5.67374	2.381	1.54028	1.54582	0.122147	0.380819	283	*	Distal Intergenic	13	179442431	179899373	456943	1	ENSMUSG00000000305	ENSMUST00000000314	protein_coding	-13386	12561	Cdh4	cadherin 4			0.765654
chr2	10579078	10579298	chr2:10579078-10579298	8.39977	2.38061	1.32397	1.79809	0.0721634	0.289043	221	*	Exon (ENSMUST00000041105/ENSMUSG00000061186, exon 21 of 23)	13	10518155	10518279	125	1	ENSMUSG00000080594	ENSMUST00000116944	miRNA	60923	100316831	Mir669h	microRNA 669h			0.765932
chr4	44980453	44980847	chr4:44980453-44980847	14.8073	2.38028	0.775963	3.06752	0.00215846	0.0439834	395	*	Promoter (<=1kb)	8	44981395	44990734	9340	1	ENSMUSG00000035637	ENSMUST00000045078	protein_coding	-548	76238	Grhpr	glyoxylate reductase/hydroxypyruvate reductase			0.76598
chr19	4888792	4889146	chr19:4888792-4889146	8.33216	2.37991	1.10589	2.15202	0.0313954	0.185827	355	*	3' UTR	21	4879767	4883782	4016	1	ENSMUSG00000006463	ENSMUST00000162754	processed_transcript	9025	70605	Zdhhc24	zinc finger, DHHC domain containing 24			0.766239
chr12	82896301	82896583	chr12:82896301-82896583	4.28003	2.37941	1.50122	1.58499	0.112969	0.365129	283	*	Intron (ENSMUST00000101234/ENSMUSG00000021219, intron 1 of 14)	20	82932520	82939155	6636	2	ENSMUSG00000100890	ENSMUST00000187123	antisense	42572	74283	1700085C21Rik	RIKEN cDNA 1700085C21 gene			0.766355
chr9	107402112	107402312	chr9:107402112-107402312	7.48414	2.37917	0.968098	2.45757	0.0139881	0.121648	201	*	Promoter (2-3kb)	9	107400069	107529343	129275	1	ENSMUSG00000010066	ENSMUST00000170737	protein_coding	2043	56808	Cacna2d2	calcium channel, voltage-dependent, alpha 2/delta subunit 2			0.766467
chr15	79931459	79931743	chr15:79931459-79931743	13.0917	2.37903	0.883693	2.69214	0.00709946	0.0841316	285	*	Promoter (<=1kb)	17	79918921	79932516	13596	2	ENSMUSG00000053411	ENSMUST00000177044	protein_coding	773	52609	Cbx7	chromobox 7			0.766792
chr18	77938094	77938667	chr18:77938094-77938667	38.8829	2.37812	0.521903	4.55663	5.19817e-06	0.000894851	574	*	Promoter (<=1kb)	18	77938467	78035027	96561	1	ENSMUSG00000039840	ENSMUST00000044622	protein_coding	0	100502841	Epg5	ectopic P-granules 5 autophagy tethering factor			0.766888
chr2	163921776	163922035	chr2:163921776-163922035	13.2008	2.37748	0.986115	2.41096	0.0159108	0.130423	260	*	Distal Intergenic	13	163859751	163918683	58933	2	ENSMUSG00000035226	ENSMUST00000044734	protein_coding	-3093	241770	Rims4	regulating synaptic membrane exocytosis 4			0.767009
chr5	134703672	134703872	chr5:134703672-134703872	7.27177	2.37661	0.986388	2.4094	0.0159787	0.130757	201	*	3' UTR	12	134656039	134688590	32552	2	ENSMUSG00000029674	ENSMUST00000015137	protein_coding	-15082	16885	Limk1	LIM domain kinase 1			0.76726
chr9	120571785	120572126	chr9:120571785-120572126	4.73808	2.37639	1.29747	1.83156	0.0670165	0.278342	342	*	Promoter (<=1kb)	9	120571517	120574653	3137	1	ENSMUSG00000025794	ENSMUST00000165532	protein_coding	268	67115	Rpl14	ribosomal protein L14			0.767518
chr12	113134535	113134904	chr12:113134535-113134904	14.7336	2.37608	0.872951	2.72189	0.00649088	0.0801374	370	*	Promoter (2-3kb)	20	113131548	113133338	1791	1	ENSMUSG00000021144	ENSMUST00000156030	processed_transcript	2987	116870	Mta1	metastasis associated 1			0.767764
chr10	78068958	78069158	chr10:78068958-78069158	8.85717	2.3758	1.08263	2.19448	0.0282011	0.175657	201	*	Promoter (<=1kb)	15	78069360	78079525	10166	1	ENSMUSG00000000732	ENSMUST00000105393	protein_coding	-202	50723	Icosl	icos ligand
chr8	12010823	12011023	chr8:12010823-12011023	7.20317	2.37568	1.22428	1.94046	0.0523234	0.244254	201	*	Distal Intergenic	16	11842061	11855757	13697	1	ENSMUSG00000031512	ENSMUST00000132536	processed_transcript	168762	75528	Tex29	testis expressed 29			0.768366
chr2	104742943	104743517	chr2:104742943-104743517	17.8858	2.37556	0.746137	3.18381	0.00145351	0.0351044	575	*	Promoter (<=1kb)	13	104721784	104742878	21095	2	ENSMUSG00000027173	ENSMUST00000028595	protein_coding	-65	211896	Depdc7	DEP domain containing 7			0.768775
chr5	116479299	116479681	chr5:116479299-116479681	9.07487	2.37528	0.891422	2.6646	0.00770808	0.0880353	383	*	Intron (ENSMUST00000076124/ENSMUSG00000063919, intron 2 of 12)	12	116439272	116467860	28589	2	ENSMUSG00000063919	ENSMUST00000122954	protein_coding	-11439	68955	Srrm4	serine/arginine repetitive matrix 4			0.768953
chr2	162934214	162934826	chr2:162934214-162934826	21.9314	2.3751	0.837259	2.83676	0.00455744	0.0664448	613	*	Promoter (2-3kb)	13	162931661	162933509	1849	1	ENSMUSG00000016921	ENSMUST00000126163	protein_coding	2553	67996	Srsf6	serine and arginine-rich splicing factor 6			0.769217
chr7	139703221	139703421	chr7:139703221-139703421	6.52027	2.37428	0.989516	2.39943	0.0164204	0.132269	201	*	Distal Intergenic	4	139719399	139719881	483	1	ENSMUSG00000056777	ENSMUST00000072532	processed_pseudogene	-15978	434253	Rpl21-ps13	ribosomal protein L21-ps13			0.76922
chr3	102085065	102085265	chr3:102085065-102085265	3.98896	2.37421	1.32204	1.79586	0.0725165	0.289718	201	*	Promoter (1-2kb)	1	102086415	102146514	60100	1	ENSMUSG00000027861	ENSMUST00000029454	protein_coding	-1150	12373	Casq2	calsequestrin 2			0.769279
chr11	102463974	102464305	chr11:102463974-102464305	6.23642	2.37377	1.37977	1.72041	0.0853578	0.315126	332	*	Promoter (2-3kb)	5	102461212	102461937	726	2	ENSMUSG00000034664	ENSMUST00000124767	processed_transcript	-2037	16399	Itga2b	integrin alpha 2b			0.769425
chr5	121928234	121928663	chr5:121928234-121928663	9.38534	2.37307	0.849454	2.79365	0.00521175	0.0713981	430	*	Intron (ENSMUST00000086317/ENSMUSG00000042589, intron 2 of 22)	12	121860308	121924921	64614	2	ENSMUSG00000042589	ENSMUST00000168288	protein_coding	-3313	13048	Cux2	cut-like homeobox 2			0.769541
chr19	5661413	5661906	chr19:5661413-5661906	17.538	2.37267	0.71926	3.29877	0.000971111	0.0278745	494	*	Promoter (1-2kb)	21	5651185	5663707	12523	2	ENSMUSG00000056917	ENSMUST00000071857	protein_coding	1801	20469	Sipa1	signal-induced proliferation associated gene 1			0.769731
chr5	144217125	144217325	chr5:144217125-144217325	8.20333	2.37188	0.968785	2.4483	0.0143531	0.123318	201	*	Promoter (1-2kb)	12	144209458	144215659	6202	2	ENSMUSG00000066621	ENSMUST00000153751	retained_intron	-1466	70381	Tecpr1	tectonin beta-propeller repeat containing 1			0.76995
chr4	45855999	45856416	chr4:45855999-45856416	15.5459	2.37177	0.639548	3.7085	0.000208488	0.011029	418	*	Intron (ENSMUST00000030011/ENSMUSG00000028327, intron 1 of 17)	8	45848997	45860016	11020	1	ENSMUSG00000028327	ENSMUST00000128947	processed_transcript	7002	74152	Stra6l	STRA6-like			0.770155
chr5	115445529	115445729	chr5:115445529-115445729	9.07271	2.37119	1.30784	1.81305	0.0698239	0.284327	201	*	Exon (ENSMUST00000130849/ENSMUSG00000054256, exon 5 of 5)	12	115435498	115445694	10197	1	ENSMUSG00000054256	ENSMUST00000130849	retained_intron	10031	17690	Msi1	musashi RNA-binding protein 1			0.770961
chr13	53184199	53184478	chr13:53184199-53184478	10.2306	2.37115	1.21428	1.95272	0.0508533	0.24059	280	*	Intron (ENSMUST00000021918/ENSMUSG00000021464, intron 1 of 8)	7	53131960	53275658	143699	2	ENSMUSG00000021464	ENSMUST00000149299	processed_transcript	91180	26564	Ror2	receptor tyrosine kinase-like orphan receptor 2			0.771003
chr6	116004134	116004334	chr6:116004134-116004334	7.28062	2.37093	0.922949	2.56886	0.0102033	0.103049	201	*	Distal Intergenic	6	115954811	115995005	40195	2	ENSMUSG00000030123	ENSMUST00000015511	protein_coding	-9129	67784	Plxnd1	plexin D1			0.77136
chr7	133993024	133993224	chr7:133993024-133993224	6.82493	2.3706	1.16004	2.04355	0.0409984	0.21463	201	*	Intron (ENSMUST00000067680/ENSMUSG00000054555, intron 5 of 22)	4	133886196	133961265	75070	2	ENSMUSG00000054555	ENSMUST00000138363	protein_coding	-31759	11489	Adam12	ADAM metallopeptidase domain 12			0.771715
chr11	113203725	113204643	chr11:113203725-113204643	26.6027	2.37044	0.613709	3.86248	0.000112242	0.00758483	919	*	Promoter (1-2kb)	5	113043895	113201838	157944	2	ENSMUSG00000087259	ENSMUST00000127263	lincRNA	-1887	72386	2610035D17Rik	RIKEN cDNA 2610035D17 gene			0.771748
chr14	69976665	69977100	chr14:69976665-69977100	9.70357	2.36931	0.861132	2.75138	0.00593439	0.0764453	436	*	Intron (ENSMUST00000022678/ENSMUSG00000022085, intron 4 of 6)	14	70077445	70080157	2713	1	ENSMUSG00000033730	ENSMUST00000035908	protein_coding	-100345	13655	Egr3	early growth response 3			0.771898
chr2	143826458	143826685	chr2:143826458-143826685	7.18148	2.36833	0.927812	2.5526	0.0106923	0.105681	228	*	3' UTR	13	143855649	143856076	428	1	ENSMUSG00000082987	ENSMUST00000120038	processed_pseudogene	-28964	115489478	Rps13-ps6	ribosomal protein S13, pseudogene 6			0.772216
chr3	54915902	54916169	chr3:54915902-54916169	8.81062	2.36819	1.04737	2.26109	0.0237534	0.160445	268	*	Promoter (<=1kb)	1	54897071	54915887	18817	2	ENSMUSG00000056306	ENSMUST00000070342	protein_coding	-15	329641	Sertm1	serine rich and transmembrane domain containing 1			0.772676
chr9	112200738	112200938	chr9:112200738-112200938	9.18702	2.36808	1.31072	1.8067	0.0708094	0.286239	201	*	Intron (ENSMUST00000035085/ENSMUSG00000032503, intron 1 of 18)	9	112187930	112188474	545	2	ENSMUSG00000032503	ENSMUST00000161261	processed_transcript	-12264	74100	Arpp21	cyclic AMP-regulated phosphoprotein, 21			0.772793
chr6	31220423	31220948	chr6:31220423-31220948	10.8914	2.36783	0.864231	2.73981	0.00614742	0.07776	526	*	Promoter (<=1kb)	6	31220435	31337397	116963	1	ENSMUSG00000087380	ENSMUST00000153057	processed_transcript	0	73652	2210408F21Rik	RIKEN cDNA 2210408F21 gene			0.773091
chr7	27544920	27545177	chr7:27544920-27545177	9.7053	2.3673	0.922714	2.56558	0.0103004	0.103603	258	*	Promoter (2-3kb)	4	27541740	27542745	1006	2	ENSMUSG00000003363	ENSMUST00000150964	protein_coding	-2175	18807	Pld3	phospholipase D family member 3			0.773433
chr13	34461415	34461842	chr13:34461415-34461842	7.57259	2.36716	1.09365	2.16446	0.0304293	0.183056	428	*	Distal Intergenic	7	34179158	34345182	166025	2	ENSMUSG00000038267	ENSMUST00000040336	protein_coding	-116233	73102	Slc22a23	solute carrier family 22, member 23			0.773622
chr4	137163153	137163353	chr4:137163153-137163353	7.0781	2.36698	1.16407	2.03336	0.0420159	0.217441	201	*	Promoter (1-2kb)	8	137159082	137165066	5985	2	ENSMUSG00000085833	ENSMUST00000151040	lincRNA	1713	100503595	Gm13003	predicted gene 13003			0.774071
chr2	179757838	179758565	chr2:179757838-179758565	22.4993	2.36573	0.560958	4.2173	2.47241e-05	0.00275742	728	*	Intron (ENSMUST00000000314/ENSMUSG00000000305, intron 2 of 15)	13	179777163	179797511	20349	1	ENSMUSG00000000305	ENSMUST00000136411	processed_transcript	-18598	12561	Cdh4	cadherin 4			0.774135
chr1	84709576	84709776	chr1:84709576-84709776	4.59666	2.3653	1.31624	1.79702	0.0723328	0.289369	201	*	Distal Intergenic	19	84369839	84696221	326383	2	ENSMUSG00000036766	ENSMUST00000049126	protein_coding	-13355	227325	Dner	delta/notch-like EGF repeat containing			0.774151
chr4	130167795	130167995	chr4:130167795-130167995	6.07568	2.36469	1.17544	2.01175	0.0442463	0.2235	201	*	Promoter (1-2kb)	8	130165604	130166611	1008	2	ENSMUSG00000028776	ENSMUST00000145000	retained_intron	-1184	94242	Tinagl1	tubulointerstitial nephritis antigen-like 1			0.774478
chr5	140335571	140335771	chr5:140335571-140335771	5.16408	2.36411	1.29999	1.81855	0.0689797	0.282579	201	*	Promoter (<=1kb)	12	140334573	140335857	1285	1	ENSMUSG00000036639	ENSMUST00000145898	protein_coding	998	17766	Nudt1	nudix hydrolase 1			0.774952
chr17	56123006	56123206	chr17:56123006-56123206	7.16535	2.36399	0.976381	2.42117	0.0154705	0.128443	201	*	Promoter (1-2kb)	11	56119680	56121946	2267	2	ENSMUSG00000037095	ENSMUST00000041357	protein_coding	-1060	76905	Lrg1	leucine-rich alpha-2-glycoprotein 1			0.775645
chr7	24364306	24364506	chr7:24364306-24364506	4.33335	2.36304	1.28502	1.83891	0.065928	0.276112	201	*	Distal Intergenic	4	24370263	24385209	14947	1	ENSMUSG00000054342	ENSMUST00000171904	protein_coding	-5757	16534	Kcnn4	potassium intermediate/small conductance calcium-activated channel, subfamily N, member 4			0.776259
chr2	152136047	152136278	chr2:152136047-152136278	4.5458	2.36192	1.51815	1.55579	0.119759	0.376523	232	*	Distal Intergenic	13	152143561	152149097	5537	1	ENSMUSG00000068079	ENSMUST00000089112	protein_coding	-7283	21407	Tcf15	transcription factor 15			0.776367
chr3	88450923	88451123	chr3:88450923-88451123	4.20053	2.3618	1.33492	1.76924	0.0768534	0.298711	201	*	Promoter (<=1kb)	1	88449686	88451450	1765	2	ENSMUSG00000028064	ENSMUST00000185137	nonsense_mediated_decay	327	20351	Sema4a	sema domain, immunoglobulin domain (Ig), transmembrane domain (TM) and short cytoplasmic domain, (semaphorin) 4A			0.776982
chr16	20627647	20627864	chr16:20627647-20627864	4.89982	2.36128	1.33447	1.76945	0.0768186	0.298686	218	*	Promoter (1-2kb)	3	20629828	20645915	16088	1	ENSMUSG00000022842	ENSMUST00000003898	protein_coding	-1964	107522	Ece2	endothelin converting enzyme 2			0.77724
chr11	98350859	98352008	chr11:98350859-98352008	29.6913	2.36109	0.586077	4.02863	5.61038e-05	0.00481501	1150	*	Promoter (<=1kb)	5	98351215	98357391	6177	1	ENSMUSG00000061718	ENSMUST00000147415	retained_intron	0	19049	Ppp1r1b	protein phosphatase 1, regulatory inhibitor subunit 1B			0.77743
chr12	4907247	4908008	chr12:4907247-4908008	25.7264	2.36072	0.51336	4.59857	4.25397e-06	0.000769439	762	*	Promoter (<=1kb)	20	4879349	4907264	27916	2	ENSMUSG00000020634	ENSMUST00000142867	protein_coding	0	217379	Ubxn2a	UBX domain protein 2A
chr7	66995348	66995548	chr7:66995348-66995548	4.36297	2.36052	1.2727	1.85473	0.0636345	0.270961	201	*	Intron (ENSMUST00000098382/ENSMUSG00000058145, intron 8 of 22)	4	67047471	67078304	30834	1	ENSMUSG00000058145	ENSMUST00000154103	protein_coding	-51923	233332	Adamts17	ADAM metallopeptidase with thrombospondin type 1 motif 17			0.777939
chr17	45912087	45912314	chr17:45912087-45912314	9.99269	2.36032	0.967665	2.43919	0.0147202	0.125025	228	*	Distal Intergenic	11	46018712	46021372	2661	2	ENSMUSG00000023951	ENSMUST00000143985	retained_intron	109058	22339	Vegfa	vascular endothelial growth factor A			0.778156
chr1	93017998	93018198	chr1:93017998-93018198	6.63635	2.36018	1.07766	2.19009	0.0285181	0.176678	201	*	3' UTR	19	93022321	93024708	2388	2	ENSMUSG00000014602	ENSMUST00000188136	nonsense_mediated_decay	6510	16560	Kif1a	kinesin family member 1A			0.778661
chr4	137746702	137746902	chr4:137746702-137746902	4.58913	2.36015	1.32021	1.78771	0.0738227	0.292534	201	*	Promoter (<=1kb)	8	137746420	137747147	728	2	ENSMUSG00000028766	ENSMUST00000141451	processed_transcript	245	11647	Alpl	alkaline phosphatase, liver/bone/kidney			0.778876
chr9	121022810	121023201	chr9:121022810-121023201	8.46258	2.36004	0.902038	2.61634	0.0088877	0.0954908	392	*	Intron (ENSMUST00000169176/ENSMUSG00000040936, intron 1 of 2)	9	120964454	121044932	80479	2	ENSMUSG00000040936	ENSMUST00000169176	retained_intron	21731	209012	Ulk4	unc-51-like kinase 4			0.778943
chr8	3494773	3495136	chr8:3494773-3495136	9.96963	2.35886	0.899168	2.62338	0.00870623	0.0944516	364	*	Promoter (1-2kb)	16	3493138	3497208	4071	1	ENSMUSG00000047264	ENSMUST00000061508	protein_coding	1635	140482	Zfp358	zinc finger protein 358
chr5	124241049	124241249	chr5:124241049-124241249	6.07782	2.35848	1.09361	2.1566	0.0310371	0.18483	201	*	Intron (ENSMUST00000161273/ENSMUSG00000029406, intron 1 of 25)	12	124118691	124249451	130761	2	ENSMUSG00000029406	ENSMUST00000161273	protein_coding	8202	19679	Pitpnm2	phosphatidylinositol transfer protein, membrane-associated 2			0.779151
chr2	152250240	152250841	chr2:152250240-152250841	9.64427	2.35839	0.962515	2.45024	0.0142762	0.122944	602	*	5' UTR	13	152226913	152252842	25930	1	ENSMUSG00000074698	ENSMUST00000141597	retained_intron	23327	12995	Csnk2a1	casein kinase 2, alpha 1 polypeptide			0.779435
chr9	37455754	37456004	chr9:37455754-37456004	7.78185	2.3582	0.918299	2.56801	0.0102285	0.103206	251	*	Distal Intergenic	9	37416045	37433163	17119	2	ENSMUSG00000032128	ENSMUST00000115038	protein_coding	-22591	19649	Robo3	roundabout guidance receptor 3			0.77944
chr15	36729004	36729419	chr15:36729004-36729419	11.3127	2.35803	0.790076	2.98456	0.00283985	0.0512325	416	*	Distal Intergenic	17	36790712	36792414	1703	2	ENSMUSG00000022285	ENSMUST00000126184	protein_coding	62995	22631	Ywhaz	tyrosine 3-monooxygenase/tryptophan 5-monooxygenase activation protein, zeta polypeptide			0.779683
chr11	94735901	94736101	chr11:94735901-94736101	6.72923	2.35785	1.06083	2.22265	0.0262394	0.169196	201	*	Distal Intergenic	5	94741782	94743014	1233	1	ENSMUSG00000020870	ENSMUST00000021240	protein_coding	-5681	111266	Cdc34b	cell division cycle 34B			0.779986
chr11	72477400	72477651	chr11:72477400-72477651	8.08063	2.35755	0.942123	2.50238	0.0123362	0.113947	252	*	Promoter (2-3kb)	5	72459029	72475027	15999	2	ENSMUSG00000040447	ENSMUST00000147418	processed_transcript	-2373	216892	Spns2	SPNS lysolipid transporter 2, sphingosine-1-phosphate			0.780661
chr5	120096230	120096430	chr5:120096230-120096430	7.1726	2.35753	0.994707	2.37008	0.0177842	0.137987	201	*	Distal Intergenic	12	120116510	120197979	81470	1	ENSMUSG00000029594	ENSMUST00000031590	protein_coding	-20080	74111	Rbm19	RNA binding motif protein 19			0.780955
chr1	194341739	194342107	chr1:194341739-194342107	7.58433	2.35681	0.957781	2.4607	0.0138666	0.121167	369	*	Distal Intergenic	19	194212187	194222759	10573	2	ENSMUSG00000103692	ENSMUST00000193395	lincRNA	-118980	74942	4930503O07Rik	RIKEN cDNA 4930503O07 gene			0.781007
chr10	75765281	75765797	chr10:75765281-75765797	17.4846	2.35647	0.779295	3.02385	0.00249581	0.0477126	517	*	Promoter (<=1kb)	15	75646110	75764357	118248	2	ENSMUSG00000020196	ENSMUST00000001712	protein_coding	-924	104248	Cabin1	calcineurin binding protein 1			0.781245
chr10	43037259	43037459	chr10:43037259-43037459	6.86271	2.35642	1.07741	2.18711	0.0287345	0.177322	201	*	Intron (ENSMUST00000040275/ENSMUSG00000038248, intron 5 of 6)	15	42939881	42958721	18841	1	ENSMUSG00000044770	ENSMUST00000127675	processed_transcript	97378	268297	Scml4	Scm polycomb group protein like 4			0.78171
chr4	141088505	141088932	chr4:141088505-141088932	10.5357	2.35626	0.896824	2.62734	0.00860563	0.0938142	428	*	Promoter (<=1kb)	8	141088333	141112760	24428	1	ENSMUSG00000045004	ENSMUST00000051907	protein_coding	172	329972	Spata21	spermatogenesis associated 21			0.781779
chr11	87318136	87318520	chr11:87318136-87318520	13.4406	2.35558	0.818713	2.87717	0.00401254	0.0620271	385	*	Promoter (<=1kb)	5	87318694	87318799	106	2	ENSMUSG00000088001	ENSMUST00000157376	snRNA	279	115487855	Gm22883	predicted gene, 22883			0.781792
chr9	107962447	107963535	chr9:107962447-107963535	42.8005	2.35552	0.4996	4.71482	2.4193e-06	0.000519778	1089	*	Promoter (<=1kb)	9	107962233	107968741	6509	1	ENSMUSG00000032586	ENSMUST00000195803	retained_intron	214	22036	Traip	TRAF-interacting protein			0.781797
chr8	72251512	72251780	chr8:72251512-72251780	8.81746	2.35545	0.956621	2.46226	0.0138063	0.120907	269	*	Promoter (1-2kb)	16	72252855	72256408	3554	1	ENSMUSG00000003033	ENSMUST00000156735	retained_intron	-1075	11767	Ap1m1	adaptor-related protein complex AP-1, mu subunit 1			0.782002
chr6	89023348	89024232	chr6:89023348-89024232	26.9739	2.3554	0.560349	4.20346	2.62871e-05	0.00287677	885	*	Intron (ENSMUST00000168837/ENSMUSG00000055403, intron 1 of 2)	6	89096110	89107834	11725	1	ENSMUSG00000055403	ENSMUST00000153517	protein_coding	-71878	232217	4933427D06Rik	RIKEN cDNA 4933427D06 gene			0.782063
chr6	114434432	114434732	chr6:114434432-114434732	10.1919	2.35527	1.05455	2.23344	0.0255203	0.166808	301	*	Intron (ENSMUST00000088987/ENSMUSG00000053004, intron 2 of 2)	6	114458519	114482468	23950	1	ENSMUSG00000053004	ENSMUST00000160780	protein_coding	-23787	15465	Hrh1	histamine receptor H1			0.78216
chr12	113002702	113002902	chr12:113002702-113002902	5.42001	2.35482	1.25834	1.87137	0.0612935	0.265466	201	*	Promoter (2-3kb)	20	112959862	113000621	40760	2	ENSMUSG00000011158	ENSMUST00000011302	protein_coding	-2081	72308	Brf1	BRF1, RNA polymerase III transcription initiation factor 90 kDa subunit			0.782254
chr9	110616006	110616303	chr9:110616006-110616303	6.51374	2.35465	1.16067	2.02871	0.0424882	0.218702	298	*	Intron (ENSMUST00000153838/ENSMUSG00000044791, intron 19 of 20)	9	110621137	110624393	3257	2	ENSMUSG00000032491	ENSMUST00000035069	protein_coding	8090	67169	Nradd	neurotrophin receptor associated death domain			0.782439
chr5	137322062	137322262	chr5:137322062-137322262	7.08054	2.35453	1.06982	2.20087	0.027745	0.174152	201	*	Promoter (<=1kb)	12	137321021	137322512	1492	2	ENSMUSG00000037344	ENSMUST00000141517	retained_intron	250	83704	Slc12a9	solute carrier family 12 (potassium/chloride transporters), member 9			0.782499
chr12	78906629	78906829	chr12:78906629-78906829	5.37237	2.35383	1.22691	1.91851	0.0550466	0.250996	201	*	Promoter (<=1kb)	20	78888691	78906964	18274	2	ENSMUSG00000021118	ENSMUST00000021544	protein_coding	135	27260	Plek2	pleckstrin 2			0.782748
chr5	23003305	23003531	chr5:23003305-23003531	7.16224	2.35326	1.17704	1.9993	0.0455759	0.227072	227	*	Distal Intergenic	12	22931390	22932034	645	2	ENSMUSG00000060879	ENSMUST00000075377	processed_pseudogene	-71271	625219	Gm6564	predicted pseudogene 6564			0.782863
chr10	62182489	62182689	chr10:62182489-62182689	3.63861	2.35323	1.64824	1.42772	0.153372	0.42845	201	*	Distal Intergenic	15	62194167	62194227	61	2	ENSMUSG00000099185	ENSMUST00000184761	miRNA	11538	102465767	Mir7662	microRNA 7662			0.782999
chr5	35892090	35892342	chr5:35892090-35892342	7.27338	2.35289	0.993124	2.36917	0.0178278	0.138177	253	*	Promoter (<=1kb)	12	35893319	36003923	110605	1	ENSMUSG00000029094	ENSMUST00000064571	protein_coding	-977	70292	Afap1	actin filament associated protein 1			0.783228
chr7	105377682	105377946	chr7:105377682-105377946	17.4018	2.35257	0.691458	3.40233	0.000668128	0.0222592	265	*	Promoter (2-3kb)	4	105375098	105378287	3190	1	ENSMUSG00000078611	ENSMUST00000106805	protein_coding	2584	100503879	Gm5901	predicted gene 5901			0.783511
chr9	51765534	51766116	chr9:51765534-51766116	20.4917	2.35184	0.724127	3.24783	0.00116288	0.0309586	583	*	Promoter (<=1kb)	9	51765660	51850651	84992	1	ENSMUSG00000053199	ENSMUST00000130405	protein_coding	0	244867	Arhgap20	Rho GTPase activating protein 20
[truncated: 93,912 more rows]

## Sheet: C&T Pbx3
chr	start	end	position	baseMean	log2FoldChange	lfcSE	stat	pvalue	padj	width	strand	annotation	geneChr	geneStart	geneEnd	geneLength	geneStrand	geneId	transcriptId	transcriptBiotype	distanceToTSS	ENTREZID	SYMBOL	GENENAME
[truncated: 39,919 more rows]
